# Supplementary material for: Nutrient starvation leading to triglyceride accumulation activates the Entner Doudoroff pathway in Rhodococcus jostii RHA1
Source: Microb Cell Fact. 2017 Feb 27;16:35. doi: 10.1186/s12934-017-0651-7 (PMC5327559; doi:10.1186/s12934-017-0651-7)
Supplement: Supplementary file 1 — Additional file 1: Table S1. RPK values of all genes. Table S2. CRP binding sequences in R. jostii. Table S3. R. jostii RHA1comparison to R. opacus PD630. Table S4. CRP binding sequences in rhodoccoci. [file 12934_2017_651_MOESM1_ESM.xlsx]

## Sheet: Table S1
Table S1. RPM values of all R. jostii genes in MMGln or RM conditions. The differential expression of each gene is also shown as well as the gene annotation.
Gene ID	RPKM RM	RPKM MMGln	foldChange	log2FoldChange	pval	RefSeq Accession	RefSeq GI (protein ID)	Start	Stop	Gene name	Protein function	Nucleotide Sequence	Amino Acid Sequence	comment
RHA1_ro02363	1190.3	144105	121.067	6.91966	0	YP_702326	111019354	2492401	2491007		gluconate permease family protein	ATGAGTACCGCGTCACTACTCGCAGCGGCCGACAGTGCCGGCCACGACGCGCGGCTGATCACGGCTGCCGTCGTCGGCGTCGCCGTCATCATCGCGCTGATCACCTGGCTCAAACTCCACCCGTTCCTCGCGCTGTCGATCGGCGCCGTCGGCGTCGGTATCGCCGCAGGTCTGGGCGGGCAAGACTCGGTGAAGTCTTTCGTCGAGGGCTTCGGGGCCACGATGGGCAGCGTCGGAATCCTCATCGGATTCGGTGCCATGTTCGGCAAGCTGCTCGCCGATTCCGGTGGCGCCGACCGCGTCGTCGACACCCTCGTCGGACGGGCAGGTCCGCGGACGCTGCCGTGGATGATGGCGCTGGTCGGCGCAGTGATCGGCCTGCCGATGTTCTTCGAGATC…	MSTASLLAAADSAGHDARLITAAVVGVAVIIALITWLKLHPFLALSIGAVGVGIAAGLGGQDSVKSFVEGFGATMGSVGILIGFGAMFGKLLADSGGADRVVDTLVGRAGPRTLPWMMALVGAVIGLPMFFEIGLVLLMPVIILVARRSGLSLMRIAIPTLAGLSAMHGLVPPHPGPLVAVAALNANLGLTLALGVLVAIPTVVIAGPLFSKLAARWVDVPVPELYVTVEDREGAEAAAERRRPSFAATLSAILLPVVLMLGKAIADVIAADSESPAKALLDFLGTPVVALGLAVLAGMALLGRGGGMDRKAIAVSLESSLPPIAGILLIVGAGGGFKQVLIDTGIADVIADAIKDSALPVLFLAWLVAVLIRVATGSATVATVTASGILAPVAAELTS…	go_component: membrane [goid 0016020] ;
RHA1_ro04139	1034.55	101265	97.8835	6.61299	0	YP_704091	111021119	4352432	4350984		metabolite transporter, MFS superfamily	ATGTCCCCAGAATCGAAGATTCAAGTAGGCGCAGACTCGAAGATGCCGGAAGGCAGCAGCCACTCCACCCCACCGGTGCGCGCCTCCGACGACCCGGAGTACGCCGCAAACCTCAAACGCGCGACGCTTGCCAGTTCCATCGGCAGCGCGCTCGAGTACTACGACTTCGCCCTGTACGGCCTGGCGTCGGCACTGATCTTCGGCCAGCTGTTCTTCCCCGCCATGGGTGCGTCGGCCGCGTTGATGGCCAGTTTCGGCACGTACGCCGTCGGCTTCCTCGCCCGGCCCGTCGGCGGCCTGTTCTTCGGCGCCCTCGGGGACCGCCTCGGACGCAAGGCCGTCCTGATGATCACGATCGCGATCATGGGCGGCGCGAGCACGCTCATCGGCGTTCTGCCG…	MSPESKIQVGADSKMPEGSSHSTPPVRASDDPEYAANLKRATLASSIGSALEYYDFALYGLASALIFGQLFFPAMGASAALMASFGTYAVGFLARPVGGLFFGALGDRLGRKAVLMITIAIMGGASTLIGVLPTGAQVGIWAPILLVALRLLQGFGAGAEQAGATTLMAEYSPTERRGFFSALPFVGIMVGTLMASGVFAILGQIDRELLLAWVWRVPFLASVFLIAVAVFIRLRMQESPTFIKLEKQDQISESPFRELIGSSMPSVLRGIGLRMAENGGSYIFQTLGISYVTTVVGVSKSIGPLAIACGAAIGMLVIPFSGALSDRFGRMRVYRFGAALQLVLAVPSWWLLSLGNPYLVVATLAVSYGIGVNVMLGAQCAALPELFGNRHRYIGVAVA…	tc: 2.A.1.6 ;
RHA1_ro06058	610.399	57816.4	94.719	6.56558	0	YP_705993	111023021	6517206	6518312		possible ATP-dependent protease	ATGACTGCACCGCACACAGCCCCCGAACCGGAGGACATCCGCTTCGCCGACGGCGCGGAACTGAAGGAGGCGTTGCGCGAGGTCGACTACATCGCCGACGACGAGTTCGCGGTGGTCGTCCACCTGGCGACCGCCCTCGAACGTCCGCTGCTGCTGGAGGGGCCGGCCGGCGTCGGCAAGACGGAGCTGGCGAAGTCGCTGGCCGAGGCGTCGGGGCGCAAGCTCGTGCGGCTGCAGTGCTACGAAGGTCTCGACGACAACCGGGCCCTGTACGAGTGGGACTACGCGAAACAGCTTCTGCACGTGCAGATGTTGCGCGACCGCATCGGCGAGAAGATGGCCGCGTTCGACGACGTCGCCGAGGCGTCGCAGTTCCTGGCCGCGCAGGATTTCGGGTTG…	MTAPHTAPEPEDIRFADGAELKEALREVDYIADDEFAVVVHLATALERPLLLEGPAGVGKTELAKSLAEASGRKLVRLQCYEGLDDNRALYEWDYAKQLLHVQMLRDRIGEKMAAFDDVAEASQFLAAQDFGLYSEKFLSVRPLLEAILSPEPVVLLVDEVDRTEESMEALLLEVLAEGQVTIPEVGTFTARSAPWVILTSNDTRELSPALKRRCLHYHLGYPTPQRERDIVTAKAPEVEEAVAADVVDLARTLRQLPLRKSPSIAEVIDAARAAVVLKSTGVAVSSQAAVRDILLTALLKYTSDVELVRTRLSGERPFPADDGETAPAGPVERVTVASRPANTTTAVFRGHGGRDRGGIGAGRQGRR	go_function: ATP-dependent peptidase activity [goid 0004176] ;
RHA1_ro06057	1465.48	128281	87.5351	6.45179	0	YP_705992	111023020	6515896	6517098		probable 1,3-propanediol dehydrogenase	ATGGGAGTGGGCGCCCACGACATCATCGGCGTCGAGGCGAAGAACCTCGGATTCAAGAGGACCCTGCTCATGACCACGGGCCTGCGCGGCTCGGGCATCATCGAGGAACTGGTCGGCAAGATCGAGTACCAGGGCGTCGAGGTCGTGCTCTACGACAAGGTCGAGTCCAATCCCAAGGACTACAACGTCATGGAGGCGGCAGCGCTCTACCAGAAGGAGAAGTGCGACTCGATCATCTCCGTCGGCGGCGGCTCGAGCCACGACGCCGCCAAGGGCGCCCGTGTGGTGGTCGCGCACGACGGCCGCAACATCAACGAGTTCGAGGGATTCGCGAAGTCCACCAACAAGGAGAACCCGCCCCACATCGCCGTATCCACCACGGCCGGTACGGGTTCGGAG…	MGVGAHDIIGVEAKNLGFKRTLLMTTGLRGSGIIEELVGKIEYQGVEVVLYDKVESNPKDYNVMEAAALYQKEKCDSIISVGGGSSHDAAKGARVVVAHDGRNINEFEGFAKSTNKENPPHIAVSTTAGTGSETSWAYVITDTSDMNNPHKWVGFDEATIVTLAIDDPLLYYTCPQHFTAYCGFDVLAHGSEPYVSRLDFAPSLGNALYSVELVAKNLREAVFEPRNLKAREGMMNAQYIAGQAFNSGGLGIVHSISHAVSAFFDSHHGLNNAIALPRVWEYNLPSRYERYAQLAGALGVDTRNLTTVQAADAAVEAAIRLAKDVGIPDNFGQVRTDSYDKNQMNTKKYEGRGDTIRGDEKTVRAISEHIQGDWCTPGNPREVTVESMLPVVDHAINSAY	go_function: iron ion binding [goid 0005506] ;
RHA1_ro02362	2544.02	203714	80.0759	6.3233	0	YP_702325	111019353	2490972	2490421		probable gluconokinase	ATGCACGTGAGTACGCGCGAACCTGCAGGACGCACGCCGCAGACCGTAGACCCGGTCCTGGTGCTCATGGGGGTGTCGGGGTCCGGGAAGTCGACGGTCGCGGGAATCATCGCCGGCGCCATGGGCTGGGACCTGCAGGAGGGAGACGCCCTGCACCCACCCGCGAATGTCGCGAAGATGGCGTCGGGGCAGCCGTTGACCGACGAGGACCGCTGGCCGTGGCTCGATGTCGTCGCGGGGTGGATTCGGGAACACACCGAGAACGGTCTTCCCGGGGTCATCACCTGCTCGGCGCTGAAGCGCAGCTACCGCGACGTGTTGCGGGGCGACAACGTCGTCTTCGTGCATCTCGCCGGGTCGCGGGCGCAGATCGGGGAACGGCTGACCGCCCGGCTCGAC…	MHVSTREPAGRTPQTVDPVLVLMGVSGSGKSTVAGIIAGAMGWDLQEGDALHPPANVAKMASGQPLTDEDRWPWLDVVAGWIREHTENGLPGVITCSALKRSYRDVLRGDNVVFVHLAGSRAQIGERLTARLDHFMPPSLLDTQISTLEPIEPDEDAIVVDVGGSPTQVATEIIARLEQRLGR	go_function: shikimate kinase activity [goid 0004765] ;
RHA1_ro02369	2036.04	105557	51.8443	5.69611	0	YP_702332	111019360	2500193	2498715	zwf2	glucose-6-phosphate 1-dehydrogenase	ATGTCACCAGCGACCACCGTGGAACCGTGCGATTTCGTCGTGTTCGGCGGGACCGGCGACCTGGCGGTTCGTAAGCTGCTTCCTGCGCTCTACCTGCGCGACAGGGACGGCCAGCTGCCCGCAGAAACCCGCGTGATCGGTGCCTCGCGAGCCGGTCTCGACACCGACGGCTACCGCGACAAGGTGCGAGGAGAACTCGCGCGGTTCGTCTCCGGCGATCAGCTGGATTCGGACACCTGTGAGCGATTTCTCAATCGCCTCGAATACGTCTCCGTCGACGCCGGGGACCCCGAGAACTGGGCGGGCCTCAGCGAGTGCCTCGCCGCGCGGGAAGGGGCGATCCGGGTCTTCTATCTGGCCTGCGCTCCCGGACTGTTCGGGCCGATCTGTGACAACCTC…	MSPATTVEPCDFVVFGGTGDLAVRKLLPALYLRDRDGQLPAETRVIGASRAGLDTDGYRDKVRGELARFVSGDQLDSDTCERFLNRLEYVSVDAGDPENWAGLSECLAAREGAIRVFYLACAPGLFGPICDNLALNGLADAQSRVVLEKPIGHDLASARAVNDAVGAVFEESQIFRIDHYLGKESVQNLLVTRFANTFLEPLWNSSSIDHVQINVAESLGVGSRGGYYESAGALRDMLQNHLLQMLCLVAMEPPTYVDRETVRDEKLKVLQALKPMSPQDVERCTVAGQYGPGLADGIAVPGYQEDVENPASTTETFIAVKAEIQNWRWAGVPFYLRTGKRMDRRCSEIVVQFKPVPHPMFPGSEGHSEPNRLVIQLQPHEGMRLHMTAKEPGPGGIRL…	go_function: glucose-6-phosphate 1-dehydrogenase activity [goid 0004345] ;
RHA1_ro04138	1740.48	89076.1	51.1792	5.67748	0	YP_704090	111021118	4350943	4350248		possible hydratase	GTGCCTGCGCGACGGTCGCTGGCACGAGGTGGCGGATCCGTACGCGGACACACCGACCTTCACCGGACCCGCACACGACCTCGACGGCGCACGGCTGCTCGCGCCCGCCGAACCGCGAGTCCTGCTCGGGATGGCCCACAACGGCGCACCCGGAGATCGCGACCTGCCGTTGCAGGCGTTCATGAAGTCGACGCGCACGGTGATCGGCCCGAGGATCCGATCGTCGTCGACGAGGGGCTGGGGCAGGTCAACGTGGAGGGCGAACTGGCCGTCGTCATCCGCCGCACGTGCCGCAGGCTTCGCCCGGAGGACGTCCCGTCCGCGATCCTCGGGTACACGATCGGCAACGACGTCACCGCCGTCGAGCAGATAGCGCTGGACGACAAGCTCACCCAGGCG…	MPARRSLARGGGSVRGHTDLHRTRTRPRRRTAARARRTASPARDGPQRRTRRSRPAVAGVHEVDAHGDRPEDPIVVDEGLGQVNVEGELAVVIRRTCRRLRPEDVPSAILGYTIGNDVTAVEQIALDDKLTQAKHGDGFTPLGPWIETDLGSGDVPITVRVNGVTVAEASTRQLAWNVSEQLVHLTRYLTLGPGDVVLTGCPFTLGPVEPGDRTEITLDGIGTLANPVRAL	go_function: hydrolase activity [goid 0016787] ;
RHA1_ro02367	2703.4	133001	49.1976	5.62051	0	YP_702330	111019358	2496852	2496226		KHG/ KDPG aldolase	GTGACGAACAGCCCCTCCCTCCTCGACCGCGTCCCGGTCATCCCCGTCGTCGTCGTGGACGACCTCGGCGACGCGGTGCCGGTGGCTCGCGCGCTGGTGGCCGGCGGCATCCCGATGATCGAACTGACCCTGCGCACGCCGTGTGCCCTCGACGCCATCAAGGCGATCGCGAGCGAGGTGCCGGAGATCTGCGTCGGCGCGGGCACCATCGTGGAACCGGTGCAGGCTGCGCAGGCCTCCGACGCGGGAGCACAGTTCCTGGTCTCGCCGGGTAGCACCGAAACTCTGCTGAAGGCCATGACGGACACCGGACTGCCGCACCTCCCGGGCGCGGCCACCGTCTCCGAGGTCCTCTTCCTGCTCGAGCACGGCTACCGCGAACTCAAGTTCTTCCCCGCC…	MTNSPSLLDRVPVIPVVVVDDLGDAVPVARALVAGGIPMIELTLRTPCALDAIKAIASEVPEICVGAGTIVEPVQAAQASDAGAQFLVSPGSTETLLKAMTDTGLPHLPGAATVSEVLFLLEHGYRELKFFPAEASGGAKFLGSIHSPVPAARFCPTGGISTSNVGDYLSLPNVGCVGGSWLTPADAVKQKDWDRISGLAREAAALAR	bifunctional
RHA1_ro02368	2874.05	126594	44.0473	5.46098	0	YP_702331	111019359	2498718	2496865	edd	phosphogluconate dehydratase	ATGACCGACGCACCCACACCGACGGCCGACGTGCACCCCGTCCTCGCCGCCGTCACCGAACGCATCATCGAACGCAGCAAACCCGAGCGCACGGTCTACCTGAACCGCATCCGGGCGGCGGGCGACCGCGGCCCGGCGCGCGGCAAGCTGGCCTGCGCAAACCTCGCGCACGGCTTCGCCGCATCCGGCCCGGCCGACAAGAAGGCGCTGCGCAGCTTCGTCAAGCCCAACATCGCGATCGTCTCGTCGTACAACGACATGCTGTCGGCGCACCAGCCGTTCGAACACTTCCCGCGGCAGCTGAAGGCCGCGGTCATGGAGGCCGGTGGCATCGCCCAGTTCGCCGGCGGTGTCCCCGCGATGTGCGACGGCATCACCCAGGGCCGCGACGGCATGCAG…	MTDAPTPTADVHPVLAAVTERIIERSKPERTVYLNRIRAAGDRGPARGKLACANLAHGFAASGPADKKALRSFVKPNIAIVSSYNDMLSAHQPFEHFPRQLKAAVMEAGGIAQFAGGVPAMCDGITQGRDGMQLSLFSRDVIAMATAIGLSHDMFDGALMLGVCDKIVPGMLIGALGFGHLPTIFVPAGPMTSGLPNNEKSRVRQLYAEGKAEREELLDAEAASYHGAGTCTFFGTANSNQLLMEVMGLHLPGSSFVNPGTPLRDALTSEAGRRVTGLTALGEEYTPVGEVVDEKAVVNGCVALLATGGSTNHTMHLVAIARAAGITLTWDDLSELSAVVPLLARIYPNGSADVNHFHAAGGLGYVVSSMLDAGLLHEDVKTVVGPGLRRYTEEPKLSG…	go_function: phosphogluconate dehydratase activity [goid 0004456] ;
RHA1_ro06059	568.534	22385.1	39.3733	5.29915	0	YP_705994	111023022	6518315	6519853		hypothetical protein	ATGCTCCACCCGCAGCCCGACCCTTCCCGGTCCCTTCCCGCGCAACTCCTCGACGTGCTCGCGGCGTCCTTCGGAAAGGTGTTGCGCCGCTACGGTGTCGCCGCGTCCCCGGCCGAGGTCATCGAGGTTCGCCGGGTGTTCGGCCTGATCGGCGGCCGGGACCTGCCCATGCTGAGGGCGTCGCTGCGTGCGGTGTGCGCGAAGTACACGTACGAGCAAGCGGGTTTCGACCGCGCCTTCGACGTGTTCTTCGCATCGGTCGCCGACGCGGCACCCGACGACGTGCGTGCACCGTCCCGGACCGAGTTCGCGGAGGGCCTGCCCACCGCGCTGGAGGTCGCGGACAACGCGGAGACGGTGCGATACGCCGAATACAACGAGCGCGCCGCAGAGGTGGGC…	MLHPQPDPSRSLPAQLLDVLAASFGKVLRRYGVAASPAEVIEVRRVFGLIGGRDLPMLRASLRAVCAKYTYEQAGFDRAFDVFFASVADAAPDDVRAPSRTEFAEGLPTALEVADNAETVRYAEYNERAAEVGDHFDTPEAQKGFNPHKDDDDVSMTSSDADLSVDSEAESGRRGVTYTVEVERAASTAVGDLASATSGAVVGSLSWDDPESILAWLDAYDPSTVYADSDGAEPLTAAQLNRLAEAVEAFVGALADARDLTGGPEKGPETTSGAVAATTRAEVNQACYEVLRRMRGPSRPRPRELARGRLDMRRTVRASLRTEGIPFHLMVKAPRPDRVRVLILADVSLSVRPVTAFTLRLAQAMHRRASRCQVLAFVDRPVDVTDTLLAGTDDDALAS…	go_process: bacteriochlorophyll biosynthesis [goid 0030494] ;
RHA1_ro04137	701.872	20726.3	29.53	4.88411	0	YP_704089	111021117	4350251	4349484		reductase	GTGAATCTCTTCGATCTGTCCGGGCGCATCGCCCTGGTCACCGGTTCGAGCCGGGGAATCGGCTACGCACTCGCGCGCGGCCTGGCCGAGGCGGGCGCCACGATCGTCCTCAACGGGGTTTCGGGTGAGCGCCTCGCGCAGGCACGTGAGCGCCTCCGCGAGGAGTTCGGCGAGACCCGCGTCCACGCGTACGCGTTCGACGTCACGGATCCCGATCGGGTGACCGACGCCGTCGAACGGATCGAATCGGAGGTCGGGCCGATCGAGATTCTGGTGAACAACGCTGCGCTGCAACACCGTCAGCCGCTGCTCGACGTCACTCTCGACGACTGGAACAGGGTGCTCACCACCGACCTCACCAGCGCCTTCCTCGTCGGGCGCGCGGTCGCACGGTGCCAG…	MNLFDLSGRIALVTGSSRGIGYALARGLAEAGATIVLNGVSGERLAQARERLREEFGETRVHAYAFDVTDPDRVTDAVERIESEVGPIEILVNNAALQHRQPLLDVTLDDWNRVLTTDLTSAFLVGRAVARCQIARGSGKIINVCSVQSDLARPTIAPYTAAKGGLRNLTRAMTAEWAASGLQINGLAPGYIHTEMTQALVDDPEFDSWLRGRAPAGRWGTPDDLVGPAVWLASDGSRYVNGQVIFIDGGMTSVV	go_function: alcohol dehydrogenase activity [goid 0004022] ;
RHA1_ro04278	2020.5	49892.7	24.6933	4.62605	0	YP_704227	111021255	4502958	4503962		glucokinase	ATGGCTCTGACAATTGGCATCGACGTGGGTGGCACGAAGATCGCAGCCGGCGTGGTCGACACCGACGGAGTCATCCACCGGATGGTGCGTCGTGACACCCCGTCCCACGATGCGCGCCGTGTCGAGAACGTCATCGCCGAACTCGTCCGCGACCTGGCGGATACCCACCCGGTGCAGGCGGTCGGCATCGGCGCGGCCGGCTTCGTCGCCGCGGACCTCAGCACCGTGCTCTTCGCCCCGAATCTGGCCTGGCGCAACGAGCCTCTCGGCGAGGTGGTCGAAGCGGCGTGCGGACTGCCGACGGTGGTGGAGAACGATGCCAACGCCGCGGCATGGGGCGAGGCGCGCTTCGGGGCCGGGCGGACGGGGCAGACCGTCGTCGTGCTCACGGTCGGAACC…	MALTIGIDVGGTKIAAGVVDTDGVIHRMVRRDTPSHDARRVENVIAELVRDLADTHPVQAVGIGAAGFVAADLSTVLFAPNLAWRNEPLGEVVEAACGLPTVVENDANAAAWGEARFGAGRTGQTVVVLTVGTGIGGGIVVDGVLHRGKFGVAAEFGHLNVEPHGRRCGCGNHGCWERYASGRALVREAQDLANVSPGFAADLLARAGGRADAITGLHITAAAQEGDPAALECFRVIGSWLGHGMADIAAFFDPDLFIIGGGVCEAGELLRGPAAAAFENRLTGRAHRPVAEVRLAELGANVGIVGAADLARERILGLAHNGSRVSGGVQCPIG	go_component: cytoplasm [goid 0005737] ;
RHA1_ro04140	3796.47	86217.6	22.7099	4.50525	0	YP_704092	111021120	4352641	4353714		probable phosphoglycerate dehydrogenase	GTGAGCGCACACGACCCGAAGCCACTCGACGGGCGACTCCGCGTCGTCGCCGCGACCCCCGTCAGCGAAGAGCTCATCAGTCTCGTCACCCGGGCGGAACCGCGCATCGACTTCATCCGTGAGCAGGACCTGCTGCCGCCCTCCCGATTCCCGGGTGATCACTCCGGCGATCCGTCGTACTCCCGGACCGCGGAGCAGCAGCAGGCCTTCGACGACCTGGTCGATTCGGCGCACGCCCTGTACGGCGTGCCCGACGAGAATCCCGCGGCACTGACGAGGACGGCAGGCGTCAACCCCGACCTCCGCTGGGTGCACACGATGCCCGCCGGCGGCGGGGCCCAGGTGAAGGCGGCCGGGCTCACCGACGAACAACTCGACCGCATCGCATTCAGCACCTCC…	MSAHDPKPLDGRLRVVAATPVSEELISLVTRAEPRIDFIREQDLLPPSRFPGDHSGDPSYSRTAEQQQAFDDLVDSAHALYGVPDENPAALTRTAGVNPDLRWVHTMPAGGGAQVKAAGLTDEQLDRIAFSTSAGVHAEPLAEFAVFGLLAGAKTLPRLLAQQRDKVWSGRWAMGTVSGQRIVIVGLGSIGRATALKLKALGATVVGTSRRDTAVEGVDGIVHPDRLADVVGDADGIVVTLPGTSATEGLVSAKVFGAVKPGVTVVSVGRGTVVDEVAMTAAIEDGRVGFAALDVFASEPLASDSPLWAHPNVLVSPHTAALNPAEDRLIAELFARNATRFLDGEELINRVDTVEFY	go_function: phosphoglycerate dehydrogenase activity [goid 0004617] ;
RHA1_ro02361	2215.9	49009.5	22.1172	4.4671	0	YP_702324	111019352	2490248	2489277		probable lipase	ATGCGAACGCGTGAATCGATCGTGTGGCACTGGGATGTCAGTCGCCGGGCGCGCATGACGTTCTGGTTTGCCAGGGCTTTCGTCAAACCGCTGTTCACGATATGGCCGACTACGGACCGCGGCATCGAACTGCTGGCGACCCTCGACGAGCTCATCGACCGGCTTCCCAAGCCGAAGGGCCTCGACATCGAGGCGATCTCGCTCGGCGGGGTGCCGTGCGAGAAGATCACCCATCCGCGCCCCACGATCATGTCGATGGACGGCGCCACCATCCTCTACTTCCACGGCGGCGGATTCGTGTTCTGCGGGCTCGCCACCCACCGGGCACTATGCGGACTGCTCGCCGCACGTTCGGGTGCGCCCGTCGTCTCGGTCGAGTACCGGCAACTTCCCAAGGGT…	MRTRESIVWHWDVSRRARMTFWFARAFVKPLFTIWPTTDRGIELLATLDELIDRLPKPKGLDIEAISLGGVPCEKITHPRPTIMSMDGATILYFHGGGFVFCGLATHRALCGLLAARSGAPVVSVEYRQLPKGAIGASLVDAMTAYTEVLKVCDDPSRVIVAGDSAGGYLAMKVAEVAALRGLTRPAAVIGYSPLLNLDLEDHDPDFMKRDAYLPMSQVAKLKDRWLAGPDQIPGAQSPVNADPALFPPVFLTAAEYEIMRPDVEIITDRFDREGRQIETHIWSGQIHAFPVIGKVLRESRTIIGLTVDFASRALTDSKRHSA	go_function: peptidase activity [goid 0008233] ;
RHA1_ro03288	1116.83	21311.2	19.0818	4.25413	0	YP_703249	111020277	3479086	3478718		probable glutamate dehydrogenase (NAD(P)+)	ATGGACGGCGTCCTGACCGCAGACAATGCCGCCGACGCCCGCGCCCGCATGATCGTCGAAGGCGCCAACGGGCCGACGTCACCCGAGGCCGACGCCATCCTGCAGAGCAACGGCGTCACCGTGGTCCCGGACATCCTGGCGAACGCCGGCGGGGTGGTCGTGTCGTACCTCGAATGGGTCCAGAACCTGCAGGCGTTCTCCTGGACCGGTGCCGAGGTGGACCGGAAGCTCTGCGTGTTCATGCAGAACGCCTCCCGTAGCGTGTGGGCCCTTGCCGCGGAGAAATCGCTGACGCTGCGGCGCGCCGCCCACGTCATCGGAGTCGGGCAGGTAGCGGAGGCGCACGAGGCGCGGGGACTGTTTCCCTGA	MDGVLTADNAADARARMIVEGANGPTSPEADAILQSNGVTVVPDILANAGGVVVSYLEWVQNLQAFSWTGAEVDRKLCVFMQNASRSVWALAAEKSLTLRRAAHVIGVGQVAEAHEARGLFP	go_function: glutamate dehydrogenase activity [goid 0004352] ;
RHA1_ro04279	2963.83	52890.2	17.8452	4.15746	0	YP_704228	111021256	4503947	4504282		possible transcriptional regulator, WhiB family	ATGTCCAATCGGTTGAGTCTTCCCATTCCGGTCGCCGAGGTGTGGGACTGGCAGAGGGACGCCGCGTGCCGCGGCTACGAGTCGTCCACGTTCTTCCACCCCGACCGCGAACGTGGCCGGGCTCGCGAGATGCGGGACTTCCGCGCCAAGATGATCTGCCGCGGATGCCCCGTCCTGGTGCAGTGCCGGGAGCACGCGCTCAGTGTCGGTGAGCCGTACGGTATCTGGGGTGGACTCTCCGCGAACGAGCGTGAAGAACTGCTCGCCAATCACCACGGCCGGGTGGACGAGGCCGTCGCGGAATCCTTCGGCTTCGATCTGGCGCGCCAGGCCTGA	MSNRLSLPIPVAEVWDWQRDAACRGYESSTFFHPDRERGRAREMRDFRAKMICRGCPVLVQCREHALSVGEPYGIWGGLSANEREELLANHHGRVDEAVAESFGFDLARQA	go_function: transcription factor activity [goid 0003700] ;
RHA1_ro03287	1633.96	28443.4	17.4077	4.12165	0	YP_703248	111020276	3478483	3478698		hypothetical protein	GTGGGTCCAGGGGCATACTTGGCCGGCTCGGGGGTTTCCGCAGACGATACGGAGAAACTGATGTTCGACCGGCTGTACGCCGCTGTCCTCGCCGTTGCCGGCCTCGGCTACGGGGGATACATCCTCCTCGACGAGCTGACCGGCAGCTCGGACACACCCGGCGAGGACGACCATCACCTCCGCCGAGAATCCTCCGAGCAGGTATTCACGGCATAA	MGPGAYLAGSGVSADDTEKLMFDRLYAAVLAVAGLGYGGYILLDELTGSSDTPGEDDHHLRRESSEQVFTA
RHA1_ro06083	1755.52	30473.4	17.3586	4.11758	0	YP_706018	111023046	6545714	6547168		probable ethanolamine permease, APC superfamily	ATGTCACTCGTAGAACCATCCAAGAATTCCGGAACCGGGCAACATCACGATGCTGCCGACTTCCACTCGGAAGACAGCAGCTATCTGGAAAAACGCACGCTCCGTAAGGGTTCGGCGGGCTGGGTGCTGCTCGCCGGCCTCGGTGTCAGTTACGTGATCTCCGGCGACTACGCCGGATGGAACAACGGACTGGCCGAGGGCGGATTCGGCGGCCTGCTGATCGCCGGCGTCGTCATCGCGGGCATGTACCTGGCCATGGTGCTGGGCATGGCCGAGATGTCGTCCGCCCTGCCCGCCGCCGGCGGCGGTTACACGTTCGCGCGGCGCGCACTCGGGCCGTGGGGCGGATTCGCCACCGGCACGGCCATTCTCATCGAATACGCGATCGCGCCCGCCGCC…	MSLVEPSKNSGTGQHHDAADFHSEDSSYLEKRTLRKGSAGWVLLAGLGVSYVISGDYAGWNNGLAEGGFGGLLIAGVVIAGMYLAMVLGMAEMSSALPAAGGGYTFARRALGPWGGFATGTAILIEYAIAPAAIATFIGSYVESLNLFGITDGWWVYLAVYAIFIGIHLTGAGEALKAMFVITAIALVGLVIFAVSAIGLFDAGNLTDIAATDAVGASSFLPFGAFGIWAAVPFAIWFFLAVEGVPLAAEEAREPEKNVPRGIIISMLILIVTGAAVLFLATGALGAESLSTSGNPLVEALGDGTAAKVVNYIGLAGLVASFFSIMYAYSRQTFALSRAGYLPKNLSITNSRKAPTLALIVPGVIGFVLSLTGEGAMLLNMAVFGAAVSYVLMMVSHIV…	tc: 2.A.3.5 ;
RHA1_ro01051	1413.59	23886	16.8974	4.07873	0	YP_701036	111018064	1115489	1115205		hypothetical protein	ATGTCGACCTCCGAAATGCTCGAACTGAATCGCACCATCGACCGCCTTCGGCGCGCTGTCGGTTCGTTGCGATCGATGTACGGCGACGCCGCATCCGTGCGGCGGCTGAGCAACGATCTGGAGCGGCTCGAGATAGACGCGCGGGAACTCGACTCCTCGCCGCCGAACGTCGTCCACCGCGAACCGGTGGAGCGAATCAAGGTGTCGGACACCCCGTACGACGCGTCGATGTGGCTCGGTATCGATGACGAGGGGCTGGGCGGGCTCCACTACGAGCGCGGATGA	MSTSEMLELNRTIDRLRRAVGSLRSMYGDAASVRRLSNDLERLEIDARELDSSPPNVVHREPVERIKVSDTPYDASMWLGIDDEGLGGLHYERG
RHA1_ro06483	3054.9	40789.7	13.3522	3.73901	0	YP_706416	111023444	6981017	6979392		cationic amino acid transport protein	TTGGCCGTTGAGACCTACATCACAATCGGCAGCACCACCGGAACATCTCCGGCCCACGAGGCCATCGGGAACACAACCAAGGAGCGACACATGCCAGGAGTCGGCATTTGGCGAACGAAATCCGTTGAGCAATCGATAGCGGACACCGACGAACCCGACACCCGGCTGCGGAGGGAACTCACCGCGAAGGACCTCACCGTCTTCGGTGTCGCCGTCGTGATCGGCGCCGGCATCTTCACGCTCACCGCCCGGACTGCAGGCAACGTCGCCGGGCCGTCCATCTCGCTCGCCTTCGTCCTCGCCGCCATCGCGTGCGGCCTGGCCGCCCTCTGCTACGCCGAGTTCGCATCCACCGTCCCCGTCGCGGGCAGTGCGTACACGTTTTCCTACGCCACCTTC…	MAVETYITIGSTTGTSPAHEAIGNTTKERHMPGVGIWRTKSVEQSIADTDEPDTRLRRELTAKDLTVFGVAVVIGAGIFTLTARTAGNVAGPSISLAFVLAAIACGLAALCYAEFASTVPVAGSAYTFSYATFGEFVAWIIGWDLILEFALAAAVVSKGWSLYLGNVLGFSGSTTAHLGPVDFDWGSLIIVGGITIVLAIGTKVSSRVSAVITAIKIAVVLLVIAVGVFYIKKENYAPYIPPAESNESAAQGVHQTLFSFLSGADGSSYGWYGLLAAASLVFFAFIGFDVVATTAEETKNPQKALPRGILGSLAIVTVLYVAVTLVLTGMVKYTDLKTGSPLVGDSSATLATAFEAHGITWAQTAINFGGLAGLTTVVMVMMLGQTRVLFAMSRDGLVP…	go_component: integral to membrane [goid 0016021] ;
RHA1_ro06081	7342.43	97053.8	13.2182	3.72446	0	YP_706016	111023044	6543493	6545016		dehydrogenase	ATGACCGTGTATGCCCGCCCGGGTTCGCCGGACGCCGTCATGTCCTTCCAATCGCGTTACGACAACTGGATCGGCGGCCAGTGGGTTGCGCCCGTCAAGGGCCAGTACTTCGAGAATCCGACACCCGTCACCGGACAGCCGTTTTGCGAGGTCGCGCGTTCGACGTCCGAGGACATCGAACTTGCGCTCGACGCCGCACACGCTGCGGCTCCGGCCTGGGGCAAGACGTCGGTGGCGGAGCGCGCCATCATCCTGAACAAGATCGCGGACCGCATCGAGGAGAACCTCGAGTCCATCGCGCTCGCCGAGTCCTGGGACAACGGCAAGCCGATCCGCGAGACCCTGAACGCCGACATTCCGCTGGCCGTCGACCACTTCCGCTACTTCGCCGGCGCGATC…	MTVYARPGSPDAVMSFQSRYDNWIGGQWVAPVKGQYFENPTPVTGQPFCEVARSTSEDIELALDAAHAAAPAWGKTSVAERAIILNKIADRIEENLESIALAESWDNGKPIRETLNADIPLAVDHFRYFAGAIRAQEGALSEIDSDTVAYHFHEPLGVVGQIIPWNFPILMAVWKLAPALAAGNAVVLKPAEQTPASILHLISVIGDLLPAGVVNIVNGFGVEAGKPLASSPRIRKIAFTGETTTGRLIMQYASQNLIPVTLELGGKSPNIFFSDVLSSNDDYQDKALEGFTMFALNQGEVCTCPSRSLIQEDIFDEFLAMAAIRTKAVRQGDPLDTDTMIGAQASNDQLEKILSYIEIGKGEGAKVVTGGERAELGGDLSGGYYVQPTIFTGQNKMRI…	go_function: aldehyde dehydrogenase (NAD) activity [goid 0004029] ;
RHA1_ro05045	1036.78	13407.8	12.9322	3.6929	0	YP_704984	111022012	5333258	5334892		Na(+):solute symporter, SSF family	GTGATCACCACGCTCGCAGTCGGCACCGACGTCGGCAACCCGCTCCTCAACATCGCCATCTTCGTGGCATTCGTCGTGATCACGATGACCATCGTGATCCGGGCGAGCCGCACCACCAAGAAGGCCTCGGACTTCTACACCGGCGGCGGTCAGTTCTCCGGACCGCAGAACGGTTTCGCCATCGCCGGCGACTACCTGTCGGCCGCCTCGTTCCTCGGCATCGCCGGCGCCATCGCCGTCTACGGCTACGACGGATTCCTGTACTCGGTCGGCTTCCTCGTCGCCTGGCTGGTGGCCCTGCTGCTTGTCGCGGAACTGCTCCGTAACACCGGCCGGTTCACGATGGCGGACGTGCTGAGCTTCCGCCTCAAGCAGCGTCCCGTGCGGATGGCCGCGGCG…	MITTLAVGTDVGNPLLNIAIFVAFVVITMTIVIRASRTTKKASDFYTGGGQFSGPQNGFAIAGDYLSAASFLGIAGAIAVYGYDGFLYSVGFLVAWLVALLLVAELLRNTGRFTMADVLSFRLKQRPVRMAAALSTLVVSLFYLLAQMAGAGGLVALLLNIDGKVGQGVVVAVVGVLMIVYVLVGGMKGTTYVQMVKAVLLVAGAGIMFFLVLFAVRGNFSQLLADAQATVSTSTNEAIAGRDILAPGAKYGISSMSKLDFISLGIALVLGTAGLPHVLMRFYTVPTAKEARRSVTWAIGLIGAFYLFTLVLGYGAAKMVGPDVILAAPGKENAAAPLLAFELGGTIFLAIISAVAFATILAVVAGLAITASASFAHDIYASVIKRGHASEESQVRVSR…	tc: 2.A.21.7 ;
RHA1_ro08917	7266.27	92403.6	12.7168	3.66866	0	YP_708119	111025699	883586	885109	thcA	aldehyde dehydrogenase (NAD+)	ATGACCGTGTATGCCCGCCCGGGTTCGCCGGACGCCGTCATGTCCTTCCAATCGCGTTACGACAACTGGATCGGCGGCCAGTGGGTTGCGCCCGTCAAGGGCCAGTACTTCGAGAATCCGACACCCGTCACCGGACAGCCGTTTTGTGAGGTCGCGCGTTCGACGTCCGAGGACATCGAACTTGCGCTCGACGCCGCACACGCTGCGGCTCCGGCCTGGGGCAAGACGTCGGTGGCGGAGCGCGCCATCATCCTGAACAAGATCGCGGACCGCATCGAGGAGAACCTCGAGTCCATCGCGCTCGCCGAGTCCTGGGACAACGGCAAGCCGATCCGCGAGACCCTGTACGCCGATATTCCGTTGGCCGTGGATCACTTCCGTTACTTCGCCGGCGCTATC…	MTVYARPGSPDAVMSFQSRYDNWIGGQWVAPVKGQYFENPTPVTGQPFCEVARSTSEDIELALDAAHAAAPAWGKTSVAERAIILNKIADRIEENLESIALAESWDNGKPIRETLYADIPLAVDHFRYFAGAIRAQEGALSEIDSDTVAYHFHEPLGVVGQIIPWNFPILMAVWKLAPALAAGNAVVLKPAEQTPASILHLISVIGDLLPAGVLNIVNGFGVEAGKPLASSPRIRKIAFTGETTTGRLIMQYASQNLIPVTLELGGKSPNIFFSDVLSSNDDYQDKALEGFTMFALNQGEVCTCPSRSLIQEDIFDEFLAMAAIRTKAVRQGDPLDTDTMIGAQASNDQLEKILSYIEIGKGEGAKVVTGGERAELGGDLSGGYYVQPTIFTGQNKMRI…	go_function: aldehyde dehydrogenase (NAD) activity [goid 0004029] ;
RHA1_ro06072	6351.78	80227.7	12.6307	3.65887	0	YP_706007	111023035	6531104	6532321		possible coenzyme synthesis protein	ATGACCTCCATGCTCGAAAGGCCGTCCGCCCCGGTCGGCCGCCTCGTCGACCAGTTCGAACTCGGTCTCGACGCCCCGATCTGCCTCACCTGGGAGTTGACCTACGCGTGCAACCTGTCGTGTGTGCACTGTCTGTCCTCCTCCGGCCGACGTGACCCGCGGGAGTTGAGCACCGAGCAGTGCAAGTCGATCATCGACGAACTGCAGCGTATGCAGGTTTTCTATGTGAACATCGGCGGCGGTGAGCCGACGGTTCGCTCGGACTTCTGGGAGCTGGTCGACTACGCGACGGCCCACCAGGTGGGGGTGAAGTTCTCCACGAACGGGGTGAAGATCGACAAGAAGGTCGCCGCCCGGCTCGCGGCCAGCGACTACGTCGACGTGCAGATCTCCCTCGAC…	MTSMLERPSAPVGRLVDQFELGLDAPICLTWELTYACNLSCVHCLSSSGRRDPRELSTEQCKSIIDELQRMQVFYVNIGGGEPTVRSDFWELVDYATAHQVGVKFSTNGVKIDKKVAARLAASDYVDVQISLDGATAEVNDAVRGPGSFAMAVRALENLSEAGFKDAKISVVVTRHNVSQLDDFKALADKYGATLRITRLRPSGRGADVWDELHPTQAQQRELYNWLVANGEGVLTGDSFFHLSAYGDALPGLNLCGAGRVVCLIDPIGDVYACPFAIHEQFLAGNIVADGGFQQVWQTSELFQELRSPQTGGACSKCNHYDSCRGGCMAAKFFTGLPMDGPDPECVIGNGELALAAAGEIPKSSVDHSRTGQRRTPRAPVPLTLMVRPPAKICDENPL…	go_function: catalytic activity [goid 0003824] ;
RHA1_ro04141	1795.75	21594.2	12.0251	3.58798	0	YP_704093	111021121	4353814	4355052		probable glutatione regulated potassium efflux transport protein	ATGCCTTCCGTGGGAGCCTCGCTGTTCTGGATCGTGGCATGCGCCGTGATCGCACCGCTGCTCGCCGGGATGTTTCCCCGGAAGCTGGTGCCCGAGGTCGTCCTTCTGCTCGTCGCCGGGATCGTCATCGGCCCTCACGTCTTCGACATTGCGGTCGAGGGCAGCGAGATCGAGTTGCTGCGCGACCTGGGTCTGGGTCTGCTCTTCCTGCTGGCCGGGTACGAGATCGACACGGCCGAGATCACCGGTCGCGGCGGCAGGCGGGCCCTGCTGACGTGGCTGGTCTCGCTGGCCCTGGCGTTCGCTGTGGTGTCACTGCTGAGCATCGTCCACGTGGTCGACGCCGGAACCGCGGTGGCCATTGCCATGACGTCGACAGCGCTCGGCACGCTGCTCCCG…	MPSVGASLFWIVACAVIAPLLAGMFPRKLVPEVVLLLVAGIVIGPHVFDIAVEGSEIELLRDLGLGLLFLLAGYEIDTAEITGRGGRRALLTWLVSLALAFAVVSLLSIVHVVDAGTAVAIAMTSTALGTLLPILRDAGALDTRLGRTILNHGAFGELGPVVAMAVLLGSRGSVASIVVLGLFTAAAVLVAFIPARVRREGSRITAIIRSGSETTSQTTVRLTMLLLVALTVLAASFGLDTILGAFAAGFILRRATPEGDETLEKKLDGLAFGFLIPIFFVTSGMAIDVAAVASEPGVLIAFVLLILLVRAGPVYVAGRFDRGANGTDPPFTARERTQLALYAGTGLPLIVAVTGVAVDSGDMTSANASVLVAAGAITVLLFPLAASLLASSPEPAADT…	go_component: integral to membrane [goid 0016021] ;
RHA1_ro06084	2168.03	25868	11.9316	3.57671	0	YP_706019	111023047	6547165	6548577	eutB	ethanolamine ammonia-lyase heavy chain	ATGACCACCTACAGTCACGGAGTCGCGGGAACCGGGTACACGTTCGACGGTCTCGTCGACCTCATGGCCAAGGCGACACCGCTCCGCAGCGGCGACGAACTGGCCGGGTGCGCGGCGTCCTCCGACGCCGAACGCGCCGCCGCGCAATGGGCGCTGGCCGACGTCCCCCTCGGTACGTTCCTGAACGAACTCGTCGTTCCCTACGAGGACGACGAGGTCACGAGGCTCATCATCGACTCGCACGACCGGGTCGCGTTCGGCGAGATCTCCCATCTCACCGTCGGCGGCCTGCGCGACTGGCTGCTGGACGTCGCGGCGCGGGACGGTGCGGCCGAGACGTTCCGTCGCGTCGCCCCGGGGCTGACACCGGAGATGGTCGCGGCGGTCAGCAAGATCATG…	MTTYSHGVAGTGYTFDGLVDLMAKATPLRSGDELAGCAASSDAERAAAQWALADVPLGTFLNELVVPYEDDEVTRLIIDSHDRVAFGEISHLTVGGLRDWLLDVAARDGAAETFRRVAPGLTPEMVAAVSKIMRNQDLIAVARAVTVTAGFRTTLGVPGHLGTRLQPNHPTDDPRGIAAATLDGLLLGCGDAVIGINPATDSPHATAELLHLLDDIRQRFDIPAQSCVLSHVTTTMGLIEEGVPVDLVFQSIAGTQGANSSFGVDISLLREANAAGRSLKRGTVGDNVMYLETGQGSALSAGAHLGTGGRPVDQQTLETRAYAVARDLEPLLINTVVGFIGPEYLYDGKQIIRAGLEDHFCGKLLGLPMGVDVCYTNHAEADQDDMDTLLTLLGVAGAA…	go_function: ethanolamine ammonia-lyase activity [goid 0008851] ;
RHA1_ro02365	2070.56	24543.7	11.8536	3.56726	0	YP_702328	111019356	2494789	2493338		sugar transporter, MFS superfamily	ATGACTGAAAACGTCCTGTTGCCCGGCGCGGAATCGCCCGGCGACACAGCAGAGGGCACTTCGGTTCCCGTCCGTATCGCGGTGGTCGCCGCACTCGGCGGGTTGCTGTTCGGCTACGACAGCGCAGTCATCAACGGCGCGGTGTCGGCGATCGAGGGCAAGTTCCAGGTCGATTCCGCTCTCCTCGGATTCGCGATCGCCTCGGCACTGCTGGGCGCCGCGGCGGGAGCGATGCTGGCCGGGCGGATCGCCGACCGGTACGGACGCCTCGTCACCATGCGGGCCGCCGCGGTGATGTTCCTGCTGAGCGCCATCGGCACCGGATTCGCGGCCAACGTCGAGATGCTGGTGACGTTCCGAATCGTCGGCGGCATCGGTGTGGGTCTGGCCTCGGTCATC…	MTENVLLPGAESPGDTAEGTSVPVRIAVVAALGGLLFGYDSAVINGAVSAIEGKFQVDSALLGFAIASALLGAAAGAMLAGRIADRYGRLVTMRAAAVMFLLSAIGTGFAANVEMLVTFRIVGGIGVGLASVIAPAYIAEISPARVRGRLGSLQQLAIVTGIFVSLLVDYALAAIAGGSQEELWFGLEAWRWMFLAMCVPALAYGLLSLTIPESPRYLIAQGRLGEARGILAVLLGEKGLDLKIESIRSTLARETQPSIRDLKGSAFGLMPIVWIGIGLSVFQQFVGINVIFYYSSVLWQAVGFDEGSSLQITVITSVVNIATTLIAIAYIDRVGRRPLLIIGSAGMAVTLATMAFIFGTASTTVVDGVTTPQLTGLQGPIALVAANLFVVAFGMSWGP…	tc: 2.A.1.1 ;
RHA1_ro06060	1466.77	17024.4	11.6067	3.53689	0	YP_705995	111023023	6519963	6521180		1,3-propanediol dehydrogenase	ATGCACGCAGGTGTCGGGAGGAGTGTCGACTTGTCCGTGTCCTATCCGTCCACCCGCACCACCGCCCCGGGCAGGCTGGTGAAATTCCACGCACCCGAGATCGTGTTCGGTATCGGGTCCATGGTCGAGGCCGCGCATGCCGTACTCCGCCTCGGCGGATCGAGGCCGATGCTCGTCACCGATCCCGGTCTGATCGACGCCGGCTGGGCCGCCGAACTCCAGGATCAGCTGCGCGAACAGGGCCTCACCCCCGTCGTGTGGAGCGCGTTGACGCCCAACCCCAAGGACCACGAGATCGCGGCCGGGCACGACGCGTATCGCGAGGGCGAGTGCGATGTCCTCGTCGCGCTGGGCGGCGGCTCCGTCATCGACGCGACGAAGGGCATCGCGGTGCTCGCC…	MHAGVGRSVDLSVSYPSTRTTAPGRLVKFHAPEIVFGIGSMVEAAHAVLRLGGSRPMLVTDPGLIDAGWAAELQDQLREQGLTPVVWSALTPNPKDHEIAAGHDAYREGECDVLVALGGGSVIDATKGIAVLAANGGNILDYEGVDQATSPIPPLVMVPSTSGTGADVSQFCIVTDTRRGTKITIIGRALVPDVTVIDPRLLTTMPDWLNAATGLDALTHGIEAFVSLAHNPLTDHHALRAVGLVTDTLVRTIEEPMEMESRAVMAQASLEAGLAFTNAILGAAHAMSHQVGGLLDLPHGVINGILLPHVIRFNATDDATPFVAIAAALGLEERRGTPEEAALAVADRVERLAREVGVPKGLGQLGVREADLTRLAEFALRDACMSTNPRTATQEQMVA…	go_function: alcohol dehydrogenase activity [goid 0004022] ;
RHA1_ro04074	9650.4	103270	10.7012	3.4197	0	YP_704029	111021057	4289435	4290136		possible porin protein	ATGACGGACATCAGCACATCTCGATTTGGGTACAAACGATTCACACGCTCGGTGGCAGTCGCAGGCATCGCCGCGCTGGCCATGGTCATGGGCAATGGCACTGCGTCGGCCGGCGTGGACAATTCCAGCTCCGTGATCGACGCAAGAGGAAATCGCATCGAAGTCGTGCAGGGCGACACGGTGTATCAGGTCGTACCGCCGCTGGACGGCGTACCCACCAGCGTGGAGTTCTTCCACAACGGCTACGCCGGGGTCGCCATCACCGGGCCGAACGCGGAGGAGTTCAAGGGGACTCAGCTCACGGTCGGTTATCAGATCGGTTATCCGGTCGCACTGGCAGGCGCGACGATCGTTCTGAACACGCCCGGACTCGGGTTCGCGATCGGGTCGAGCAACGGA…	MTDISTSRFGYKRFTRSVAVAGIAALAMVMGNGTASAGVDNSSSVIDARGNRIEVVQGDTVYQVVPPLDGVPTSVEFFHNGYAGVAITGPNAEEFKGTQLTVGYQIGYPVALAGATIVLNTPGLGFAIGSSNGINLGLVPDFTLDLNAGTNAELAGDIIPSQELDIDLEPGGITTVPILEGQEFDGSAAVVRMQGVHGSISGAIGPVTIRPYAMAVTENGDTVMTYGVPQKLN	go_component: integral to membrane [goid 0016021] ;
RHA1_ro06073	7600.06	80578.9	10.6024	3.40632	0	YP_706008	111023036	6532351	6533532		probable FMN-dependent (S)-2-hydroxy-acid oxidase	ATGGGTAAGAATCCGTTCTTCGAAACAGTGGCGGAGGCTCAGCGTCGCGCGAAGAAGCGCCTGCCGAAGTCGGTGTACGCGGCGCTGATCGCCGGTTCCGAGCGGGGCGTGACGGTCGACGACAACATCGCGGCGTTCGCCGAGTTGGGGTTCGCCCCGCACGTCGTCGGTTTGTCCGACAAGCGTGAGCTGTCGACGACCGTGATGGGTCAGCCGATTTCGCTGCCCGTCGTGATCTCCCCGACCGGTGTGCAGGCGGTGCACCCCGATGGCGAGGTCGCGGTCGCGCGTGCGGCGGCGGCACGGGGAACGGCGATCGGTCTGAGTTCGTTCGCGAGCAAGTCGATCGAGGAGGTCACGGCGGCCAATCCTCAGACGTTCTTCCAGATGTACTGGGTC…	MGKNPFFETVAEAQRRAKKRLPKSVYAALIAGSERGVTVDDNIAAFAELGFAPHVVGLSDKRELSTTVMGQPISLPVVISPTGVQAVHPDGEVAVARAAAARGTAIGLSSFASKSIEEVTAANPQTFFQMYWVGTRDVLIQRMERARAAGATGLIITTDWSFSYGRDWGSPAIPEKMDLKAMLQFAPEGIARPKWLYEFAKTRKIPDLTTPNLAQPGQEPPTFFGAYGEWMQTPLPTWDDIAWLREQWGGPFMLKGVMRVDDAKRAVDAGVTAISVSNHGGNNLDGTPAPIRALPAIAEAVGDQVEVLLDGGIRRGSDVVKAVALGARAVMIGRAYLWGLSANGQAGVENVLDVLRGGIDSALLGLGHSSIHDLTPSDVVIPPGFARVLGAES	go_function: oxidoreductase activity [goid 0016491] ;
RHA1_ro04316	3435.08	35431.4	10.3146	3.36661	0	YP_704264	111021292	4546629	4546952		possible transcriptional regulator, WhiB family	ATGCACATGACCACCCCAACCAGCCGTCTGGACGTCGAGCAAGCAGAAGCGCGAATCGCCTGGGTCACCCAGGCCCGTTGCCGGGAAGTCGATCCCGATCAACTCTTTGTACGCGGCGCAGCACAGCGCAAGGCCGCAACCATTTGCCGGCATTGCCCGGTACTGATGCAGTGCGGAGCCGATGCTCTCGACAATCGTGTCGAGTTCGGCGTGTGGGGTGGCATGACGGAACGTCAGCGCCGGGCGTTGCTCAAGCAGCACCCCGAGGTGGAATCATGGTCCGATTTCTTCGAAGCTCAGCGGCAGCACCAGTCCGCTGTCTGA	MHMTTPTSRLDVEQAEARIAWVTQARCREVDPDQLFVRGAAQRKAATICRHCPVLMQCGADALDNRVEFGVWGGMTERQRRALLKQHPEVESWSDFFEAQRQHQSAV	go_function: transcription factor activity [goid 0003700] ;
RHA1_ro06071	8918.3	91422.4	10.2511	3.35771	0	YP_706006	111023034	6530748	6531068		hypothetical protein	GTGCGGCGTGTACTGATCATGTCCGCTCCAGCTTCTCCTTCAGTGGCCGGCAACGCCGGTATCGATCTCGATGTGGGCTGGAAGCTTCATCCGCAGGTGGCGCTGCGTCCCGAACCTTTCGGGGCGCTGCTCTACCACTTCGGGACGCGCAAGCTGTCGTTCCTGAAGAACCGCACGATCGTCGCGGTGGTCGAAGCGCTTCCCTCACACGCCGACGCCCGGTCCGCACTGCGGGCGCAGGGTATCGGGGACGACGCTGCCGCGCAGTATGCGCGAGCGCTCGGCACGTTGGCCGAGTCGCACATGATCGTCCCCGCCTGA	MRRVLIMSAPASPSVAGNAGIDLDVGWKLHPQVALRPEPFGALLYHFGTRKLSFLKNRTIVAVVEALPSHADARSALRAQGIGDDAAAQYARALGTLAESHMIVPA
RHA1_ro06082	5532.24	55771.2	10.0811	3.33359	0	YP_706017	111023045	6545016	6545558		hypothetical protein	ATGGACGCAGCCCGGGCGCCTCAGCGCCTGAAGGCAACCGCCGGGGCGGTGGAGCTTCTCCGCCGCCTCGGCGGTACCCACGGGGCGCTGATGATGCATCAGTCCGGCGGGTGCTGCGACGGCTCCGCGCCGATGTGTTACCCCGACGGTGAATTCATCGTCGGCGACCGCGACGTGCTGCTCGGCGTCCTCGACCTGCGACTCGGGGTCGGGGAGACCCCGTCCACCCGGCCCGAAGGCGGCGATGCGGTGCCCGTGTGGATCTCCGGTTCGCAGTTCGAGGCGTGGAAGCACACCCAGCTGGTGCTCGACGTCGTGCCCGGCCGCGGATCGGGATTCAGCCTGGAAAGTCCCGAAGGCATGCGTTTTCTCAGTCGTGCGCGTGCGTTCACCCCGGAG…	MDAARAPQRLKATAGAVELLRRLGGTHGALMMHQSGGCCDGSAPMCYPDGEFIVGDRDVLLGVLDLRLGVGETPSTRPEGGDAVPVWISGSQFEAWKHTQLVLDVVPGRGSGFSLESPEGMRFLSRARAFTPEENASLAAEEVIVGQRWEQGWRPAPSPEPQVVDEAVDACPVPARRPGP
RHA1_ro06062	811.224	8157.49	10.0558	3.32995	0	YP_705997	111023025	6522522	6523208		response regulator, two-component system	ATGACCATACGAACCGCGGTGCGTGACCAGGCCGGGTCCGCTCGCCCCACCTCGGTGGTGAAGCTCGTGCTCGTCGACGACCACGCGATTCTCCGTCAGGGTCTGCGATCGGTCCTCGAACGGGAGCCGGATCTCGAGGTCGTCGGGGAGGCGTCGTCCATGCAGGAGGCGCTGGCCGTCGTCGGTGACGTCGCGCCGGACGTCGTGCTGATGGACCTGAAGCTGTCGGCGGCCTCCGACTACGAGGGGCTGGCACTGTGCGCCCAGCTGTCCGCTGCGGACGGCACGATGGGACTGCTCGTGCTCACGACGTTCCTCGACGAGCAACTCGTAGTCCGCGCCATCCACGCCGGCGCCCGCGGATACGTGGTCAAGGATGTCGACACCACCGAACTGGTC…	MTIRTAVRDQAGSARPTSVVKLVLVDDHAILRQGLRSVLEREPDLEVVGEASSMQEALAVVGDVAPDVVLMDLKLSAASDYEGLALCAQLSAADGTMGLLVLTTFLDEQLVVRAIHAGARGYVVKDVDTTELVRAIRAVSRGESAFDSRSASAVIRSLNGQTTPRDGLTERELEVLQLLAKGLSNAKIGERLFISATTVKFHVSNIMRKLDVGRRAEAVYEAGKLGLI	go_component: intracellular [goid 0005622] ;
RHA1_ro04280	2229.8	22292.2	9.99741	3.32155	0	YP_704229	111021257	4506101	4504293		probable protein kinase	GTGAGCGGCGAGTTCGAACCGGGCACGGTGTTTGCCGGCTACGTGATCGAACGGGTTCTGGGACGAGGCGGCATGGGCACCGTCTACCTCGCCCAGCATCCCAACCTGCCGCGCAAGATCGCCCTCAAACTGCTCGACACGTCGTGGACGAACGACGACTACGTCCGGTCACGCTTCGAATCGGAAGCAGACCACGCCGCGCATCTCGACCATCCCAACATCGTCACCGTCCACGACCGCGGCCGCGAAGGCGGCAGGTTGTGGATCGCGATGCAGTACGTTCCCGGCAGCGACGCCAGGAAAGCGCTCGGCTCCGGCGCCCTGGACGTCGAGCGCGCCGTCCACATCGTCAGCGAGACAGGGAAGGCACTCGACTACGCCCACGAGGCCGGGATTCTG…	MSGEFEPGTVFAGYVIERVLGRGGMGTVYLAQHPNLPRKIALKLLDTSWTNDDYVRSRFESEADHAAHLDHPNIVTVHDRGREGGRLWIAMQYVPGSDARKALGSGALDVERAVHIVSETGKALDYAHEAGILHRDVKPANILLAPGDPERVLLTDFGTAKALDETHQLTRTGMLVATLHYAAPEQIEGEKLDHRVDIYALGCTFFHLLTNEPPYPGNTASSVMHGHLNGPIPQPSVVRPGLPTGVDAVVARALAKNREDRYSTCREFSDAVRAIEWSGPGHVTRPAALVDPASTTRASGPDVTRPDTVPGAVPTKPTPVAGRRTRRLLAALLAGVLVLVVAAVAYVAWPGEESTSAQVVLPLTGLQGPAGLTVSGTGDLYIADSAAKQVLKVSAGTYE…	go_component: integral to membrane [goid 0016021] ;
RHA1_ro08918	5097.04	50582.6	9.9239	3.31091	0	YP_708120	111025700	885109	885651		hypothetical protein	ATGGACGCAGCCCGGGCGCCTCAGCGCCTGAAGGCAACCGCCGGGGCGGTGGAGCTTCTCCGCCGCCTCGGCGGTACCCACGGGGCGCTGATGATGCATCAGTCCGGCGGGTGCTGCGACGGCTCCGCGCCGATGTGTTACCCCGACGGTGAATTCATCGTCGGCGACCGCGACGTGCTGCTCGGCGTCCTCGACCTGCGACTCGGGGTCGGGGAGACCCCGTCCACCCGGCCCGAAGGCGGCGATGCGGTGCCCGTGTGGATCTCCGGTTCGCAGTTCGAGGCGTGGAAGCACACCCAGCTGGTGCTCGACGTCGTGCCCGGCCGCGGATCGGGATTCAGCCTGGAAAGTCCCGAAGGCATGCGTTTTCTCAGTCGTGCGCGTGCGTTCACCCCGGAG…	MDAARAPQRLKATAGAVELLRRLGGTHGALMMHQSGGCCDGSAPMCYPDGEFIVGDRDVLLGVLDLRLGVGETPSTRPEGGDAVPVWISGSQFEAWKHTQLVLDVVPGRGSGFSLESPEGMRFLSRARAFTPEENASLAAEEVIVGQRWEQGWRPAPSPEPQVVTEAVDACPVPGTHPGN
RHA1_ro06061	921.38	8542.64	9.27157	3.21281	0	YP_705996	111023024	6521185	6522525		sensor kinase, two-component system	GTGAACGCCCCGGATCTGTCGACGCTCACCGGACTGCGGTCCGGCAAGCCGACGTTCTACCCCCAATATCGTGGCGCCGCAGAACGTCTCGAACGTGTCGTCCACGCGCTGGAACTCATCTCACGGGCCCTCGTCCGTACGGTGGAGGGCCCCGAGACCCTCATCTGCGCGGTCGCCGAGGCGGCCCGGGCGCACCTGGACGCGCGATGGGTCGCGTTCGCCCTCGCCGACGGCATGCTGCCCGACGCCGGCCCGCGCCGGCTGGTCCTGGGGCCGGACGCGACGCCGTTCCTCGTCGACGACGTCGAGGGCCCACCGCTGCCGGACGAGGTCGTGATGTGTCTGGCCGACATCCGGTCCGCGCGCACCGGGGGCGCTCCCGTCATCGACGCGCACCAC…	MNAPDLSTLTGLRSGKPTFYPQYRGAAERLERVVHALELISRALVRTVEGPETLICAVAEAARAHLDARWVAFALADGMLPDAGPRRLVLGPDATPFLVDDVEGPPLPDEVVMCLADIRSARTGGAPVIDAHHAFVPIVLEGGVVGAFAAWTAEHRTLDTTDGAVLSILASQTAVALQNSALYQRGQLLLERAEHAYSEARRTASDLAVRNAELESTQRQLGAAHRHQVLDEERHRIARELHDSVTQAVLSAGMQIEVCRSGVPDDERSERLDLAKELTRRAVEQLRSAIYALNHSGGSDRTSLPEMLEQLGVVHMPDELAVTVRVGGTPAELSSDREHALLRIAGEALFNAAVHAHATRAVLRLTYSADSVLLSVADDGDGDPKRMRLMLRMAANNDL…	go_component: integral to membrane [goid 0016021] ;
RHA1_ro08237	1260.95	11359.6	9.00874	3.17133	0	YP_707440	111025020	231161	231475		hypothetical protein	ATGAAGAGCACGATGGTCATCGCCGCAGGCGCATTGGCACTCGGCTTCGGCGCAATGTGCGCTCCGACCGCCACCGCGCAGGACGCCGGCTACGGGGAGTACCCCTGCAGTGACCAATTCCAGGTCCCATGGTCACTCGATGCATGGAACGGCACCCACAAGGTCGCATTCAGCCCCTTCGGAACCGACAACATCGAGTGCGTCTCATTCTACGGACAGACCGCGGCGTACCAGCTCGATGCGCAGGGACGAAAGCATGCCCTCAATCCGCCATCCGGCGTACTCGGTGCGTTTGTCCCGAATCTCTACTTCTGA	MKSTMVIAAGALALGFGAMCAPTATAQDAGYGEYPCSDQFQVPWSLDAWNGTHKVAFSPFGTDNIECVSFYGQTAAYQLDAQGRKHALNPPSGVLGAFVPNLYF
RHA1_ro02318	1213.16	10450.2	8.61404	3.10669	0	YP_702282	111019310	2443456	2444103		isochorismatase	ATGGCCATCCCGCCCATTTCGACCTACACGATCCCGGAGATCCACGAGGTCCCCGAATCGAAGGTGTCCTGGCGCCTCGACCCCCGGCGTTCCGCACTGCTGGTCCACGACATGCAGAACTACTTCATCGACGCGTACGACGTGCGTGCGGAGCCGATGTCGACTGCGATGGCGAACATGGTCCGGATCCGCGAACTGTGCTCGGAAGCAGGAATTCCCGTGATCTACACGATGCAGCCGGGCGACCAGCACCCGTCGCGTCGCGGCATCCTCGCCGACTTCTGGGGCCCTGGACTGACGTCGGGTCGCGACACCGAGGTGGTCGAGCCGCTCGCTCCCCGCGAGGGCGACATCCAGGTGACCAAATGGCGGTATTCGGCGTTCCAGCGCACCGACCTC…	MAIPPISTYTIPEIHEVPESKVSWRLDPRRSALLVHDMQNYFIDAYDVRAEPMSTAMANMVRIRELCSEAGIPVIYTMQPGDQHPSRRGILADFWGPGLTSGRDTEVVEPLAPREGDIQVTKWRYSAFQRTDLRQLLGHHGRDQLIVTGVYAHMGCMLSAAEAFMSDVQPFLVSDATADFSRDEHLMALTYAAKRCGSVTTTDALVSALSPLEVG	go_function: transcription factor activity [goid 0003700] ;
RHA1_ro02322	820.665	6583.67	8.02236	3.00403	7.41e-239	YP_702286	111019314	2453870	2454112		probable isochorismatase	GTGAGTTCCGCTTCCAGCACAGTTCCGACCCGCGACCGAATCCGCGCCGACGTAGCCGACGTGCTCGACGTCCCGGTCGCCGAGATCGACGATTCCGCGAACCTGCTCGACGAGGGAATGGACTCCGTGCGCGTGATGGCGCTGGTCGAACGATGGCGGGCGGACGGTGTGCAGGTGGATCTCGTGGACCTCGTCGGCGAGCCGACACTCGACGCCTGGTTCGAGGTGACGGCAGCACGCTGA	MSSASSTVPTRDRIRADVADVLDVPVAEIDDSANLLDEGMDSVRVMALVERWRADGVQVDLVDLVGEPTLDAWFEVTAAR
RHA1_ro07269	2356	18896.3	8.02049	3.00369	0	YP_707191	111024219	7779968	7779042		possible ABC Mn(2+)/Zn(2+) transporter, permease component	ATGGACGTCATCGACTTCTTCGTCGACCCGTTGCGCTACGACTTCATGGTCCGCGCGCTGATCACCACCCTGATCGCCGCCGTGGTGTGCGCGGTGCTGTCGTGCTGGCTGGTTCTGATCGGCTGGTCACTGATGGGTGACGCGGTCTCGCACGCCGTTCTGCCCGGCGTCGTCCTGGCGTACATCGTCGGTGCCCCGTTCGCGATCGGCGCGGTGATCTTCGGGTTCCTGGCCGTGGCACTGATCGGGGTGGTCCGCGACACCAGCCGCGTCAAGGAGGACGCGGCGATCGGCATCGTGTTCTCCACCCTGTTCGCGCTCGGGCTGGTGCTGGTCTCGGTCACCCCGAGCCAAACCGACCTCAATCACATCATCTTCGGCAACCTGCTGGGCGTGAGC…	MDVIDFFVDPLRYDFMVRALITTLIAAVVCAVLSCWLVLIGWSLMGDAVSHAVLPGVVLAYIVGAPFAIGAVIFGFLAVALIGVVRDTSRVKEDAAIGIVFSTLFALGLVLVSVTPSQTDLNHIIFGNLLGVSRSDLVQIAILGAVVFVALIVKRRDFTLYAFDPTHAHAIGLNPRLLGAALLGLLALTAVVALQAVGVILVVAMLIIPGATAYLLTDSFHRMLVIAPAISAACAVIGLYLSYHLDTASGGMVVLSQGAAFALVYLFAPQHGIVGRRITASRRRRTARDDRGNTEIHGERDWAPEPKS	tc: 3.A.1.15 ;
RHA1_ro01840	1585.9	12488.9	7.87497	2.97727	0	YP_701809	111018837	1949361	1949867		hypothetical protein	TTGACGATCCGCAAAATCACGGTTGCCGCGGTAGCGATCGCCGCAGCCCTCACGATGTCCGCTTGTGGTTCCGACGAGCCGTCCGGGCCGAGCGCGACCACCACGTCCACGACCACGGCGGCGGCCGAGACCACCGACGACCTCGTTCTGCCCACCGCGGCCGAACTCAACGCCCTGCTGGCCAAGGGCCTCGACCCGGCCACTCCCCTCGAGGAGAAGATCGCCATGGTGGAGGGTTCGGAGCAGGACCCGAACCTGTTCAATCAGGTCGCTGCCGCCGCCCAGCAGGCGGGTGCGCAGGTCACGGTCCTGGACCCGGTGATCGACAACGGTGACGGCAGCGCCAGCGCGCAGCTGCAGCTGACGATCAACGGCCAGGTGCAGCAGAACACCCTGCCC…	MTIRKITVAAVAIAAALTMSACGSDEPSGPSATTTSTTTAAAETTDDLVLPTAAELNALLAKGLDPATPLEEKIAMVEGSEQDPNLFNQVAAAAQQAGAQVTVLDPVIDNGDGSASAQLQLTINGQVQQNTLPAIFVPGENGTWKLSKATACSIVAIAQLTSPACPPA
RHA1_ro06085	2312.4	18095.4	7.82535	2.96815	0	YP_706020	111023048	6548574	6549341	eutC	ethanolamine ammonia-lyase light chain	ATGAGTGATCCTGTGGTGCAAGACTTCTGGGCGGAACTGCGGGCCACGACGCAGGCGCGCATCGGACTCGGCCGCACCGGTGACGCCCTGCCCACGCAGCGCGTCCTCGAGTTCCGGTCGGCGCACGCCGCCGCACGTGACGCCGTCCACCAGCCGCTCGACGCGGAGGCGCTGGCCGAGCAGGTCGAGGCCGTGGGCCTGGGCAGGCCGGTGGTCGTCACGAGTCAGGCATCGGACCGCAGCGAATACCTGCGCCGGCCCGACCTGGGCCGCACGCCGGCCGACCTGTCCGCGGTTCCCGCGGTGACGGCCGAGGTCGGATTCGTCCTCGCCGACGGGTTGTCGCCGCGGGCGCTCACCGATCACGGGGTGTCCCTGCTGTCCGCGCTGGTCGACGAA…	MSDPVVQDFWAELRATTQARIGLGRTGDALPTQRVLEFRSAHAAARDAVHQPLDAEALAEQVEAVGLGRPVVVTSQASDRSEYLRRPDLGRTPADLSAVPAVTAEVGFVLADGLSPRALTDHGVSLLSALVDEFGGTYSLAPPVIATQARVALGDHIAQALGVQTLVLLIGERPGLSVADSVGVYLTHLPRPGRTDADRNCVSNIHPPEGLGYELAARVVAGLVSGARKLGRSGVELKDTSRADALAAPSEILEL	go_function: ethanolamine ammonia-lyase activity [goid 0008851] ;
RHA1_ro05044	1157.19	9043.29	7.81486	2.96622	8.38e-304	YP_704983	111022011	5332899	5333261		hypothetical protein	GTGACCACAGCCGATCTCAGTGAGGGCGCACCGCAGAAGCGGCGCGCTCCTGATGCGCAAGCCTTCGTAGACATGCAGGCGAGCCCGGAGTTCCAGGAGTTGCGACACCGCCTGCGTAGTTTCGTCTTCCCGATGACGGCGTTCTTCCTCGCCTGGTACGCGGCGTACGTCCTGCTGGCCACCTACGCGGCCGAGTTCATGGCCACCAAGGTGATCGGCAACATCAACCTCGGCATCATCCTCGGTCTCGGCCAGTTCGTGACCACGTTCGTGATCACCGCGCTGTACGTCAAGTTCGCCAACCGGGAACTCGACCCGCGCTCCGCCGCGATCCGCGACGAGCTGGAAGGACCCCTCAAGTGA	MTTADLSEGAPQKRRAPDAQAFVDMQASPEFQELRHRLRSFVFPMTAFFLAWYAAYVLLATYAAEFMATKVIGNINLGIILGLGQFVTTFVITALYVKFANRELDPRSAAIRDELEGPLK
RHA1_ro07271	5574.22	42501.4	7.62464	2.93067	0	YP_707193	111024221	7781620	7780709		ABC metal ion transporter, substrate-binding protein	GTGCGACGACGGCCGGCCGCGGTGCTGACAGCGCTTGCCACGGCGCTGATGTTGTCGGGGTGCGGCACGGGTGACGGGCCGGAAAACGACAAACCGGTGGTGTTGACCACGTTCACCGTTCTCGCCGATATCGCCGCCAACGTCGGAGGCGAGCACGTGACCGTCGAGTCGATCACCAAGGCCGGCGCGGAAATCCACGGATACGAGCCCACCCCGGGCGATATCAAGAAGGCAGCCGAGGCCGACCTGATCCTCGACAACGGGATGAACCTGGAGGCGTGGTTCGCCCAGTTCGTCGACGGCTTGGACGTCGAGCACGTGGTCGTGAGCGACGGCGTCGAGCCGATCGCCATCGGCGAGGATGCCTACGCGGGCAAACCGAATCCGCACGCCTGGATG…	MRRRPAAVLTALATALMLSGCGTGDGPENDKPVVLTTFTVLADIAANVGGEHVTVESITKAGAEIHGYEPTPGDIKKAAEADLILDNGMNLEAWFAQFVDGLDVEHVVVSDGVEPIAIGEDAYAGKPNPHAWMSPLNVQIYVDNMVAVFSELDSAHAADYRINGDAYKAQLQKVQDELVAELGALPVNERALVTCEGAFSYLARDAGLTEKYIWPVNAEQQATPQQIASTIEFVKDNRVPAVFCESTVSDAPMQRVVEATGAAFGGTLYVDSLSEADGPVPTYLDLIRHDADTLTSALNGQQS	tc: 3.A.1.15 ;
RHA1_ro10042	29529.4	220871	7.47968	2.90298	0	YP_708393	111026110	45696	46262		hypothetical protein	ATGCCACGTGCAGCACAATGGGGTTCGCGTGTGCGATCGACGGGGACGGTGCTCGGCGTTCGGCTCCTCGTGCTCGACGTGGCACGGCACGGATCGCTAGTCGTGCTGAGGCGATGGTCGGCCCAAGCAGCGACTCCCGAAACGGGCCGCAGGAATGTTTACAAGGACCATTTCGAACCCGACTGTCCATACGGGGCAATAGAAGTAGTCGGTCAACGGCATGCCGCGCAGTTTGCCCAACGCCGGATGGTTGGAACCGTCGTTTCCGGCACCCGAGGTCGGGATGTCGCTGGACGCACTGGTTTTCATGTGCATACCCGCGAAAACGTAGCGGCGTGCACTACTGCCATGGCGAGCAACACGGTCGCCGCCCCAACGGAATCCGCCATCCAACGCAGC…	MPRAAQWGSRVRSTGTVLGVRLLVLDVARHGSLVVLRRWSAQAATPETGRRNVYKDHFEPDCPYGAIEVVGQRHAAQFAQRRMVGTVVSGTRGRDVAGRTGFHVHTRENVAACTTAMASNTVAAPTESAIQRSWFTRPAAPSHAPDQSHRMASPVRRSFAGDVVAANLSRSLSTVRRTKVSDMSTRPL
RHA1_ro06074	1657.93	12382.1	7.4684	2.9008	0	YP_706009	111023037	6533549	6535513		2,4-dienoyl-CoA reductase	ATGTCTGCGCAACTGACGGACCCGATCACCCTGGCCGGACGCCACGCCCCGGCCAGGGTGCTTCTGGGTCCGCACCCCACCAATCTCGGTGCGGGAAGAGCGCTTTCCCCGCGGCACGTCGCGTACTACGAGCGTCGGGCGCGTGGTGGTGCGGGGATCGTCGTCACCGAGGTGGCGTCGGTCCATGCGTCCGACTGGCCGTACGAGCGGGCGCCGCTGGCGTCCGACTGCGTCGGCGGCTGGCGGGACGTGGTCGCTGCGTGCCGCCCGCACGGCACGCTGGTGCTGGCCGGGCTGGGGCACACCGGACTGCAGGGGTCGAGTGCGTATTCGCAGGCGGTGCTGTGGGGACCGTCGGGCATTGCCGACGTGATCTCCCGTGAGATGCCGATGCAGATG…	MSAQLTDPITLAGRHAPARVLLGPHPTNLGAGRALSPRHVAYYERRARGGAGIVVTEVASVHASDWPYERAPLASDCVGGWRDVVAACRPHGTLVLAGLGHTGLQGSSAYSQAVLWGPSGIADVISREMPMQMERAEIDGLVEGFRAAAAAAVSADVDGVELDAGPRGILRQFHSNLTNVRDDAYGADPLRLTREVLAAVRDELGPGRVLSLRLSCDEATSWAGITPSIAAGHARELAEDLDLLVVVRGGPMTPNAYRPDFHRPPSFNTELCRDIRAAVAGVVPVVLQGSVVDPADARQALDEGVADVVEMTRAQIADPDLVVKIRRGAAPRPCVLCNQTCQVLDPRNPVVTCVGNPTAGHETVDPVEDTAEVATGAVLVVGGGPAGLEAARVLALRGH…	go_function: disulfide oxidoreductase activity [goid 0015036] ;
RHA1_ro07024	975.239	7085.42	7.26531	2.86102	8.11e-237	YP_706948	111023976	7525780	7524437		hypothetical protein	ATGCAACGACGCACACCACGAGGTATCGCCGCGGCCTGCGCGGTGCCGCTCGCCGCACTGCTGCTCGGCGTCACCGGATGTAGCCCCGCCGCCCCGGCGACCGACACCGGGTCGCTGCCCGGCAACCGTTACACCAGTACGACGCTTGTTGCGAGCAACGACTCGTACGGCGCACCCGCCACGTTCCCCGAGATGGTGAACGCCTGGGGTGTCGCAATCCGGCCCCAGGGCGACGGCGGACACTTCTGGGTCGGCGCCGGCGGGACTTCATTCGAGTTCGTCGGCGACGTGAACGCCTCCCCCGACCCGGCGCTGCGTCCACTGCACCAAGACGGTCTCCACGAAGTCACCGTCCCCGGCGCCGACGCGGACACCACCGACGCCGGCGGCGGGAAGATC…	MQRRTPRGIAAACAVPLAALLLGVTGCSPAAPATDTGSLPGNRYTSTTLVASNDSYGAPATFPEMVNAWGVAIRPQGDGGHFWVGAGGTSFEFVGDVNASPDPALRPLHQDGLHEVTVPGADADTTDAGGGKITGVAFNPAPLASDSFVVTGQPVDVDGHPEMLSGSSRFLFATDSGRIAGWTEQGVDGRIVRHDGPALQMFDGGPAGMSFFGLALAPSRDDTLWAADFGANPQIRQFDKSWRLVPTQGFVNPFATGDPIDPANPGSGKQARPGDPAPFNLVTAGDRVFVTYAVTKAAEDSADGTEFDAGEEDSLDAEQEAAAGDRPDRGKIAEFDAAGNLVRVLDDEGRLNAPWGVAVAPADFGALSGSILVGNFGGAGRIAAFDDTTGAFIDYVRDE…
RHA1_ro11212	2822.22	20354.4	7.21219	2.85044	0	YP_709017	111027039	210293	210577		probable copper ion binding protein	ATGACTGTCACCACGTACAAGGTCGAGGGAATGACGTGCGGGCACTGCGTGTCGGCGGTGCGGGCCGCGGTGGGCTCGGTCCCCGGGGTGACCGGGGTGGAGGTGGATCTGGCGGCGGGAACGGCGACCATCGCCGGCGTGCCGATCGACGGCGCTGTCGCACAGGCCATCTCCGACGCCGGGTACGACGTCGTGGCGGCGGGGCGCAACACGGAGTCGCATGACACGGTGGTCGGTACCGCCCTGCCCCTGGTCGGCGATGCCGGCGGGTGCTGCTGCAGCTGA	MTVTTYKVEGMTCGHCVSAVRAAVGSVPGVTGVEVDLAAGTATIAGVPIDGAVAQAISDAGYDVVAAGRNTESHDTVVGTALPLVGDAGGCCCS	tc: 3.A.3 ;
RHA1_ro04276	1043.19	7485.53	7.17559	2.8431	2.05e-245	YP_704225	111021253	4502727	4501645		ATP sugar transporter, ATP-binding component	ATGGCAACAATCACCTATGACGGCGCGACCAGGCTCTTCCCCGGCTCGGACGTCCCGGCGGTCGATCAACTCGACCTGCACATCGAGGACGGCGAATTCCTCGTCCTCGTCGGCCCGTCCGGCTGCGGCAAATCCACCTCCCTGCGGATGCTCGCCGGACTCGAGGACGTCGACGGCGGCCAGATCCTGATCGGCGGCCGCGACGTCACGCACGCCGAACCCAAGGACCGCGACATCGCGATGGTCTTCCAGAACTACGCGCTCTACCCGCACATGACCGTCGCCGAGAACATGGGCTTCGCCCTCAAACTCGCCGGCACCGACAAAGCCGAGATCCGCAAGCGCGTCGGGGAAGCCGCCGACATGCTCGACCTCGGCGCCTACCTCGACCGCAAACCC…	MATITYDGATRLFPGSDVPAVDQLDLHIEDGEFLVLVGPSGCGKSTSLRMLAGLEDVDGGQILIGGRDVTHAEPKDRDIAMVFQNYALYPHMTVAENMGFALKLAGTDKAEIRKRVGEAADMLDLGAYLDRKPKALSGGQRQRVAMGRAIVRQPQVFLMDEPLSNLDAKLRVQTRTQIAQLQRRLGTTTVYVTHDQVEAMTMGDRVAVLKGGVLQQCASPRELYRRPANVFVAGFMGSPSMNLFTVPVTDGGVQIGDQLVPVPRDALTAAGGREVIFGIRPEHVEIADSGGLKLEIDVVEELGSEAFVFGRTTVGGRTENLVARVDWRNPPEKGQVVHVRVDEAHAQIFATDAAGERLVR	tc: 3.A.1 ;
RHA1_ro04332	5641.33	38962.4	6.90659	2.78797	0	YP_704280	111021308	4563570	4561606	acsA2	acetate--CoA ligase	ATGACCAGTGCAGCACAGGCGAGCGGAGCGACGGAGAAGTCGGAACATTCTGATTCCGTCCCGCAGGTGTATCCCCCGAGCCCCGAGTTCACCGCCACGGCGAACGCCGGCCCCGACCTCCAGGCCGCCGCCGACGAAGACCGCCTCGCATTCTGGGCGAAGCAGGCCGAGCGCCTGCACTGGCACGCCCCCTTCTCCGAAGTCCTCGACTGGTCCGACGCCCCCGTCGCGAAGTGGTTCGTGAACGGACGGCTCAACGTCGCCTACAACTGCGTCGACCGCCACGTCCTCGCGGGCAACGGCGACCGCGTCGCCATCCACTTCGAGGGCGAACCGGGCGACACCCGCGACCTGACCTACAACGACCTGCTCGCCGAAGTCAGCAAGGCCGCCAACACC…	MTSAAQASGATEKSEHSDSVPQVYPPSPEFTATANAGPDLQAAADEDRLAFWAKQAERLHWHAPFSEVLDWSDAPVAKWFVNGRLNVAYNCVDRHVLAGNGDRVAIHFEGEPGDTRDLTYNDLLAEVSKAANTFTDLGLVAGDRVAIYMPMIPEAIVTMLACARLGLTHSVVFAGFSASALRSRIDDAEAKLVVTVDGQWRRGQAAPLKPAVDEAVDGAESVKHVLVVKRTGIDVEVTEGRDLWWHETVEKAEGTHQAQPFDSEHPLFILYTSGTTGKPKGIIHTSGGYLTQASYTHHNVFDHKAGHDVYWCTADIGWVTGHSYIVYGPLSNGVTQVVYEGTPNSPDEHRHFQIIEKYGVSIYYTAPTLVRTFMKWGRDIPDAHDLTSIRLLGSVGEPI…	go_function: ligase activity [goid 0016874] ;
RHA1_ro10051	7349.36	50729.1	6.90252	2.78712	0	YP_708402	111026119	52657	53118		hypothetical protein	ATGACCAACGCCCTGCGTAAGCGACTCGCCTCCCGACTGCCGGAGGAGCACCGCGACAAGGGTGCCGTCACCCTGATGACGGTGGTCTTCGCCCCTGTCCTGATCTTTTTCGTCTGGGGACTGATCGTCGACGGTGGCGGCATGCTCACCGCCGACCAGCGAGCCGACAACGTCGCCGAGGATGCTGCCCGAGCAGCCGGTCAGCAGATCATTGGATCGGTGAGCGCCCGCGGCATCGACACGGTCGTCGACCCGGTCCGCGCGACGGCAGCCGCCAAGAGATACCTGTTCGAGGCCGGCGTCGACGGCGACGTGATCCCCACCGGCCCGCGCACCCTCCTGATCACGACCCGCATCGTCTACAACTCGAAACTTCTGCCATACCCCAGAACGAAACTG…	MTNALRKRLASRLPEEHRDKGAVTLMTVVFAPVLIFFVWGLIVDGGGMLTADQRADNVAEDAARAAGQQIIGSVSARGIDTVVDPVRATAAAKRYLFEAGVDGDVIPTGPRTLLITTRIVYNSKLLPYPRTKLLVGTAAVNLNRTNAGEVYIP
RHA1_ro04277	1223.88	8414.63	6.87535	2.78143	2.26e-261	YP_704226	111021254	4502977	4502708		hypothetical protein	ATGCCAATTGTCAGAGCCATGTCTCGTGTCCTCTTCAAATCTGCGAGTGAGGGGTGTCACGCTGACAGTAGAGGACCTTTGGATTTTCATCAATACACACTTCCGTCTTTTCGAGAACAAAGCTCAGCTCGCCTCCAAGTGGACAAGCACTGTGATCTAGGCCATAGTTCTTCCTCGTCGGTGTCTGCCGGCACACCCCTAACACTCGGATCGTCCGGCACGTTCCTGCCGGTGGAGGGATTCATTTCTCATGGCAACAATCACCTATGA	MPIVRAMSRVLFKSASEGCHADSRGPLDFHQYTLPSFREQSSARLQVDKHCDLGHSSSSSVSAGTPLTLGSSGTFLPVEGFISHGNNHL
RHA1_ro02366	7255.9	49475.1	6.8186	2.76948	0	YP_702329	111019357	2496196	2495018		possible xylose repressor	GTGCGCGACAGTGACAACGGTGACTCTCAGAGGCCGGGTTCTCAGTCCTCGCTGAAGTCCGCCAACCAGCACCGTGTGGTCCGCGCACTCCAGACGTCGGGTGAGCTCACCCAGGCGGAGATCGCGCGTCGCACCGGGTTGGCTCCCGCCACCGTGTCCAACATGGTCAAGGAATTGACCGCGGCCGGGATGGTTGCCGTGCCGGGCGGCGACCACCCCGGCCAGCGGGGCCGCGCGGTGAGACTGACCCGCAAGATGGGGCTCGCGGTCGGGATCGACTTCGGGCACCGGCACCTCACCGTGGCCGTCGCCGACATGGCACACCAGGTGCTCGCCGAGGAGCGCGTCGAACTCGGTGCGGGGCACCGCGCCGAGGACGGCGTGGTGCTGGCGGGCGCT…	MRDSDNGDSQRPGSQSSLKSANQHRVVRALQTSGELTQAEIARRTGLAPATVSNMVKELTAAGMVAVPGGDHPGQRGRAVRLTRKMGLAVGIDFGHRHLTVAVADMAHQVLAEERVELGAGHRAEDGVVLAGALLDAALDRLGCDRSSVLAVGMGLPAPLETDTGEVGGPSILPGWVGVDAAAIASEYLGTAVHVDNDANLGVLAEHMWGAGRGTTDLAYIKLSDGVGAGLVLDGRLYRGRGGTAGEIGHLTLDEFGQVCRCGNRGCLETLVASHVVIGLLAPSRGPDLTIADIVAMAEGGDAACIRVLADTGRHVGVAAASLCNLVNPERLVIGGELALAGELLLGPMREVVGRYAVPSAVRSLDIRVAELGPRAQVLGAVALGLRSALPA	go_function: DNA binding [goid 0003677] ;
RHA1_ro04075	2485.37	16931.3	6.81241	2.76816	0	YP_704030	111021058	4290408	4290133		hypothetical protein	ATGCCGGATGCAGTGGGCCCTCGACGTGCCGGTAGCGGTGCCGAAGACTACCTCCTCGGCACCGCCGGCGGTGAGGTGGTGGTGCATGCCGGACTCGCCGTGACGATCGGAGCGATCGTCGGTGCCTACGTCGGGCACTGGATGCTTTTCGTGATCGCCTTGCTCGGTGCCGCCGCGTGGATCACAGGCGACGTCGTCGTCCATGTCAGTCGACAAAGGTCGCCGGACGTCAGTCCGGCGACCCCTGTCAGGCACCCTGTCGGGCGGGCTGCCTAG	MPDAVGPRRAGSGAEDYLLGTAGGEVVVHAGLAVTIGAIVGAYVGHWMLFVIALLGAAAWITGDVVVHVSRQRSPDVSPATPVRHPVGRAA
RHA1_ro10048	17326.6	117938	6.80676	2.76697	0	YP_708399	111026116	51233	51604		hypothetical protein	GTGCGCCGCCAGCGCCGCGAAAGGAGCGAGAACCCCAGACCGCCGAGCCTGGCCGGTCACGATCATCCAGTCCAGCTCACCTGCTACACATCGACCAAACACAAGGAGCCCACCATGAGCATCACCACCGTCGCTACCGCCACCCGGCGCACCGCCCGCGAGGCCGTGACCACCTACATCACCCTCACAATGATGTTCGTCGCCGCACTGGCCGGCACCCTCCTCCACCGCGCCGGCGGCAAAGACTCAGACCGCGGACCCTCCACCCTCGAGTACGTCTTCCTCGCCGTCCTGGTCGTCGGCGCCGCCGCCGCAGCCGGTGCGATCGTCGTCCGCAAGATCATGTCCCGCGCAAACGCGATCCCCGACTGA	MRRQRRERSENPRPPSLAGHDHPVQLTCYTSTKHKEPTMSITTVATATRRTAREAVTTYITLTMMFVAALAGTLLHRAGGKDSDRGPSTLEYVFLAVLVVGAAAAAGAIVVRKIMSRANAIPD	homologs found only in other rhodococci ;
RHA1_ro08015	810.133	5403.99	6.6705	2.73779	1.48e-177	YP_707220	111024800	14346	13018		hypothetical protein	ATGAAGAACACCCGCACGACACTGTCGTGGGCCGCGCTGCTCTGGGCGGCGGCGGCGACGGCGACCGCGTGCACACCGGCCGCGACGTCGGAGACCGCACTCCACGCGCTGCCCGACAATCACTATGCCCGCACCACTCTCGTCGCGAACAGCCCCTCGTACGACGCGGCCACCACCGTCCCGGCGATGGTGAACGCGTGGGGAGTGGCGATCCGGCCGCAGGGGGAGGGCGGGCACTTCTGGGTCGGTGCCGGCGGGAACTCCTTCGAGTTCGTCGGCGACGTGACCGCCTCACCCGACCCCGCACTGCGCACACTGCATCAGGATGCGCTCCGCGAGGTCACCGTCCCCGGCGCGGACGCGGACACCTCCGACGCCGGCATCGGAAAGACCACCGGT…	MKNTRTTLSWAALLWAAAATATACTPAATSETALHALPDNHYARTTLVANSPSYDAATTVPAMVNAWGVAIRPQGEGGHFWVGAGGNSFEFVGDVTASPDPALRTLHQDALREVTVPGADADTSDAGIGKTTGVVFNPAPLTSDSFVVTGQPVDVDGNQELLGGSSRFLFATDSGRISGWTEQGADGRIVRHDGPAKEMYNGESAGMNFFGLALAPGRHDTLWAADFGADPQIRQFDKTWQPVPTQGFANPFATGDLLDPADPARGKQARPGDPAPFNIVTAGDRVFVTYATTTAAENGTGFVAGEEDSLDAEQETAAGDRPGRGRVAEFDAAGHLVRVLGDQGRLNAPWGVAVAPAEFGALGGTILVGNFGGAGRIAAFDDVTGAFVDYVRDESGDIV…
RHA1_ro10050	11410	75283.2	6.59803	2.72204	0	YP_708401	111026118	52208	52660		hypothetical protein	ATGAGACTCACCCGATGGCTATCCCGCGCCCGCCGAGATGACCGGGGCGACGTCACGATCGAGCTGTGCCTCGCAACCGTCATCCTGATCTTGCTCCTGGGCTGGATGTATGCGTACGGCGTCAACCGACAGGCGCACCAGAAGGTTGAACACGCCGCCACCGAGGGTGCCCGTGCAGCCTCACTCGCCCGCACCATCGCCACGGCCACTCCGCTGGCGTACCAAGCAGCGGCCGGCAGCATGGACGGACAAGGTCTCAAGTGCGCCACCATGAACGTCAACGCCGATACCAGCGGATTCCGCACCAGACCTGGTGTCCCCGCCACGGTCGAGGTCACCGTGACCTGCCAGGTCTCCTTCGACGCTCTTGGATGGCCCGGAGTCAATGGTGCCCGCACC…	MRLTRWLSRARRDDRGDVTIELCLATVILILLLGWMYAYGVNRQAHQKVEHAATEGARAASLARTIATATPLAYQAAAGSMDGQGLKCATMNVNADTSGFRTRPGVPATVEVTVTCQVSFDALGWPGVNGARTVTATAISPIDTYRERTR
RHA1_ro06075	3312.41	21839.8	6.59333	2.72101	0	YP_706010	111023038	6535522	6536334		reductase	ATGGGACAGATCGACGGCAAGGTCGCGTTCATCACAGGGGCTGCCCGTGGGCAGGGACGGACGCACGCGGTGCGGTTGGCGCGCGATGGTGCGGCGATCATCGCCGTGGACATCTGCGGGCCGGTGTCGGAGTACAACAGTTACGAGCCGGCGACGCCGGACGACCTGGCCGAGACGGTGCGGCTCGTGGAATCCGAGGGCGGCAAGATTCTCGCGGAGCAGGCCGACGTGCGTGACAGTGCGCAACTGAAGGCTGTCGTCGACCGGGGAGTCGAACAGTTCGGCCGGCTCGACATCGTGATCGCGAACGCCGGGATCTGCAATTGGAACCGCTTCTGGGAGATGCCCGACGAGCAGTGGGAGACGTTGATCGACGTGAACCTCACCGGGGCGTGGAAG…	MGQIDGKVAFITGAARGQGRTHAVRLARDGAAIIAVDICGPVSEYNSYEPATPDDLAETVRLVESEGGKILAEQADVRDSAQLKAVVDRGVEQFGRLDIVIANAGICNWNRFWEMPDEQWETLIDVNLTGAWKTLKAAVPALIEGGRGGSIIVISSVAGIKPLPGQANYAASKFGLVGLTQTAAKELGEYGIRVNSVHPYGVKTPMGTDPGSLVILEKHPHYLSSFGTILTEHPLADTDDITDAVLWLAGDGSRRVTGSQVAVDMGNTKV	go_function: alcohol dehydrogenase activity [goid 0004022] ;
RHA1_ro08019	7335.11	48131.3	6.56176	2.71408	0	YP_707224	111024804	18570	17089		aldehyde dehydrogenase	GTGCCGTCGACCAACATCCAATACATCACGAGGAGCGGCATGATCAGCTACACGTCTTTGTTTATCGGTGGCCAGTGGGTAGCGCCGTCCACAGCGGCGACCATCTCGGTCACCTCGGCGAGCACCGAGGAAGTCATCGGCGTCGTTCCTGAGGGTGCGCCCGCGGATGCGGACGCCGCGGTGGCTGCGGCGCGGCGGGCGTTCGACGACCCGACGGGGTGGGCTTCACTCGAGCCCTCGCGCCGCGCCGAGACTCTCGAAAAGTTGGCTGCCGCGATCGGTGAGAGTTCCGAAGACATCGTGCGGTTGGTCAGCGAGCAGAACGGTATGCCCATTTCCACCGCGCGCGCCGTTGAAGGCGGGTTCCCGGGGGCGCTTCTCCGCCTGTATGCGGGGATG…	MPSTNIQYITRSGMISYTSLFIGGQWVAPSTAATISVTSASTEEVIGVVPEGAPADADAAVAAARRAFDDPTGWASLEPSRRAETLEKLAAAIGESSEDIVRLVSEQNGMPISTARAVEGGFPGALLRLYAGMVRDQQLEEERPGMFGGHVVVRRQPVGVVAAIVPWNFPQTLLFSKLAPALAAGCTVVIKPSPETVLDVFRLAELLEQAGLPHGVVNIVPGGRELGAYLVEHPGVDKVAFTGSTPAGRSIAEACGRLLRPVTLELGGKSAAIVLDDAELVSSAQDLFGATLLNNGQTCFVGTRILAPRSRYDEVVDVFTQMAASAVVGDALDEATMVGPMASSTHRDRVEGYIAQGKSEGARLTTGGGRPERDRGWFVQPTIFADVDNSATIAREEIF…	go_function: betaine-aldehyde dehydrogenase activity [goid 0008802] ;
RHA1_ro10043	17421.3	114049	6.54654	2.71073	0	YP_708394	111026111	46274	46981		hypothetical protein	ATGGCATCCCTGCTGACCAAGAAAATCGACAAGCTCCGCTCGTCCGGGGATGACCTGCCCCTGGCGCACAACGGCGCAGATCAGGACGAGCCACCCGATCTGAATACCCGCGCGCGCGTCCGTCGACGCCCCATTTACCTGGCGATCGGTGTCGCACTCGTCGTGGTGGCAGTGATCGGCATGCTCACCGCGGTCAACGCGATGCGCGCAACCACCGATGTGCTCGTCCTGACGAACGAGGTGCAGCAAGGCGAGACCATCGAGTCCAAGGACTTGGCCGCCAAGTCGGTCAACGTCGATGCCGATCTCGGGGCGCTGCCCGCCAGCGAACGCGGCCGCGTCGTAGGAATGAGTGCCAGCACCCGGTTGCCGGCCGGCACCGTCCTGCTCCCGTCCGCG…	MASLLTKKIDKLRSSGDDLPLAHNGADQDEPPDLNTRARVRRRPIYLAIGVALVVVAVIGMLTAVNAMRATTDVLVLTNEVQQGETIESKDLAAKSVNVDADLGALPASERGRVVGMSASTRLPAGTVLLPSAITDQVVPGEGLTMVGITVSYSHLPSEPIVPGDMVRVVDTPRDQDDPPVQGPINTKAQVYSTKEIPEAGETTLNLLVPEAEANWVAARGATKRVAIVLDNRVR
RHA1_ro02320	3692.4	23989.6	6.49702	2.69978	0	YP_702284	111019312	2451372	2452436		ABC Fe(3+) transporter, substrate binding component	ATGAAAACGTCCGGAAGATACTGGCGTAGAGCCGGAATCGTGATGATTGCGGCAACCGCGCTGTTCGCGGGTGCCTGCAGCGAGTCGAATTCCGACTCGACCGACGCGGCGGGATCCGTCACCGGACAGGCCGACGCGTCGGCCTTCCCCGTGTCGATTCCGTCGGCGCTCGGTACCGCCGAGATCACGGAGGCACCGGAACGCGTCGTCACGATCGGCTGGGGCAGCGAGGACGCGGCACTGTCGCTCGGCGTCGTGCCCGTCGCCGTGCAGAACATGAAGTCGGACACGGGAACCGACGACGGCCTGCTGCCGTGGTCGCGGGCGAAGCTCGAAGAGCTCGACCCGAACGCGGAACCCACGTTGCTGACGGCGTCGAGCAAGGAGATGCCGTACGAG…	MKTSGRYWRRAGIVMIAATALFAGACSESNSDSTDAAGSVTGQADASAFPVSIPSALGTAEITEAPERVVTIGWGSEDAALSLGVVPVAVQNMKSDTGTDDGLLPWSRAKLEELDPNAEPTLLTASSKEMPYEQIAALDPDVILAVHSGVNQEQYDKLSAIAPTVAYPERRWATSWEDQITTVGKALGRSAQAETLVTQTQDTLAQAKSQHPEFAGKTVAFGSGTEPGSYNFYFDTDPRLKMLASLGFTVDPLAQQLRESSDQTKFAAPVSLELLPTYNPDVLLAWYLSPELQNEVQSNPLFAGMKAVRDNAYVGLTDPPLVFASSSPNVLSVPWLLDKLLPQLSQAANNAQAS	go_function: iron ion transporter activity [goid 0005381] ;
RHA1_ro08018	6061.68	39041.8	6.44076	2.68723	0	YP_707223	111024803	16166	17068		probable long chain acyl-CoA synthetase	GTGCCTAGCCAGTCCGTCCGTGTAGAGCGCCCCGGTGTGCGCTTCGCGCGTGAGCTGGAAGGATTCGGTGACGCACCAGCACTGATCACACCCGACGAGACGGTCACCTACCGCGACCTGGCAGAACGCGTCGAGCGGCAGGCCTCACAGCTCGGCGGGACCCGCCGTCTGGTGCTGGTCGCCGGCGCCAATGAGATCGATCTGATCGTCACCTACCTCGCGGCCCTGGTCGCCGGGCATCCGGTGCTGCTGGCACCGGGCGACAATCCCGACAGCCTCGGCGGCCTGATCGCCGCGTACCGACCCGACGTCGTGGTGCGCAGCGCCGACGGGCGCACGGTGGTCGAGGAGCAGCGTGAGCGCTCCGCGCACCTGCTGCACCCCGACCTCGCCCTGCTG…	MPSQSVRVERPGVRFARELEGFGDAPALITPDETVTYRDLAERVERQASQLGGTRRLVLVAGANEIDLIVTYLAALVAGHPVLLAPGDNPDSLGGLIAAYRPDVVVRSADGRTVVEEQRERSAHLLHPDLALLLSTSGSTGSPKLVRLSHRNVQTNAESIAEYLDIRDTDRAVTTLPMHYCYGLSVIHSHLVRGAALILTTRSVTDPGFWDLVRAHRATTFAGVPYTFDLLDRIGFDEMDLPDLRYITQAGGRLPPDRVRTYAELGRRHGPILFAVPQNGCAGLHRCLLCAVARRVGLNM	go_component: integral to membrane [goid 0016021] ;
RHA1_ro10044	16012.7	97888.9	6.1132	2.61193	0	YP_708395	111026112	46988	47806		hypothetical protein	ATGTTTCTCGCACTGACATCCGCCTCACGCTCACCCGGTGTGAGCACCACGGCGCTCGCCCTGGCCCTGAACTCACCGACCGACCGGACTCTGCTCGTAGAAGCGGATGCCATCGGGTCCTCGCCGGTCCTGGCCGGATACATGCTCGGAAACCACTATCACGATCGTTCCCTGATCAATCTCGTCGACGCGAATCGTCACGGGCGCCTCAAGACTGCGTTGACCGAGCAACTCATCCAGATCCCGCAGTCGTCGGTGTCATTGCTCCCGGGACTGGTCCACTCCGCCCAGGCAGATGCGATGCGGCCCGTCTGGGGGCCGCTGGGTGTCCACCTGGCCGGATTGAGCGTCGACGACACCAACGTGATCGTCGATGCCGGCCGGATCGGGCAACGAGGC…	MFLALTSASRSPGVSTTALALALNSPTDRTLLVEADAIGSSPVLAGYMLGNHYHDRSLINLVDANRHGRLKTALTEQLIQIPQSSVSLLPGLVHSAQADAMRPVWGPLGVHLAGLSVDDTNVIVDAGRIGQRGAPVELIVNATTIAIVTRTERTAIAALRASQNALRQQLSAVQSRASLGLILIGESPYNAEEVTKVTGLDVIAVLPDSGDAKVFSDGLSISKWRRRRSIYLHTLHRSTWPKITKFAVSHQADWKSGPALNAALPTLTGERR
RHA1_ro07270	2881.8	17501.1	6.07296	2.6024	0	YP_707192	111024220	7780712	7779975		ABC metal transporter, ATP-binding component	ATGACCACCCAGCCGACCGTCGAGGTACAGGACGTCACCGTCCACTACGGCGATGTCCTTGCGCTCGACCAGGTCTCACTTGCCCTGCAGCCCGGACGCGTCTGTGGCCTCGTCGGCATGAACGGTTCCGGAAAGTCCACTCTGTTCAAGACGATCATGGGCACGGTCAAACCCGACTCCGGCACGGTCCGCATCAACGGCACGGCGCCGGTCGCGGCACGCAAGACCGGTGTGCTGGGTTACGTTCCGCAGAGCGAGGACGTGGACTGGACGTTCCCGCTCTCGGTGCGTGACGTGGTGATGACCGGCCGCTACGGGCACATGGGGCTGACCCGGCGTCCCGGCAGCGCTGACCGCGAGGCCGTCGACCACGCCCTCGAACGCGTCGAACTGACCGAA…	MTTQPTVEVQDVTVHYGDVLALDQVSLALQPGRVCGLVGMNGSGKSTLFKTIMGTVKPDSGTVRINGTAPVAARKTGVLGYVPQSEDVDWTFPLSVRDVVMTGRYGHMGLTRRPGSADREAVDHALERVELTELADRQIGQLSGGQKKRTFVARGIAQGATILLLDEPFAGVDKRSEATITALLRELAAAGAAILVSTHDLHALPTLADEAILLMRTVLMHGDPTVVLQPENLAAAFGLDVMTRT	tc: 3.A.1.15 ;
RHA1_ro05356	3315.12	19788	5.96902	2.57749	0	YP_705294	111022322	5709020	5707629		hypothetical protein	ATGCCGCTCCCCATGTCCCCTCTCGACTCGATGTTCCTTCTCGGCGAGTCCCGTGAGCACCCGATGCATGTCGGCGGCGTGGAGATCTTCCAGCTCCCGGAAGGCGCCGACACCTACGACATGCGCGCGATGCTCGACCGCGCGCTCGCCGACGGCGACGGAATCGTCACCCCCCGGCTCGCCAAGCGAGCCCACCGGTCCTTCTCGACGCTCGGTCAGTGGAGCTGGGAGACCGTCGACGACATCGACCTCGGTCACCACATCCGGCACGACGCGCTGCCCGCCCCCGGGGGCGAGGCGGAGCTGATGGCACTCTGCTCGCGGCTGCACGGATCGCTGCTCGACCGCAGCCGCCCGCTGTGGGAGATGCACCTGATCGAGGGACTGGGCGACGGACGG…	MPLPMSPLDSMFLLGESREHPMHVGGVEIFQLPEGADTYDMRAMLDRALADGDGIVTPRLAKRAHRSFSTLGQWSWETVDDIDLGHHIRHDALPAPGGEAELMALCSRLHGSLLDRSRPLWEMHLIEGLGDGRFAVYTKIHHAVADGVTAMKMLRNALSENSEDRDVPAPWQPRGPRPQRTPSKAFSLSGLAGSTFRAARDTVGEVAGLVPALAGTVSRAFRDQGGPLALSAPKTPFNVPITGARQFAAQSWPLERLRLVAKLSDTTINDVVLAMSSGALRSYLEDQNALPAEPLIAMVPVSLKSQREASNGNNIGVLMCNLGTHLPDPADRLDTIRTSMREGKEAYETMSATQILAMSALGAAPIGASMLFGHNSRVRPPFNLIISNVPGPSSPLYWN…	go_function: diacylglycerol O-acyltransferase activity [goid 0004144] ;
RHA1_ro11190	4399.3	26167.9	5.94821	2.57246	0	YP_708995	111027017	192353	194362		acetate--CoA ligase	ATGATACGGCGATATTCGCATCCAGTGTCATTGAATGCAGATGTCTCACGTGACCACAAACCGACTGAACCAGGAGTGAGAATGGAAATGGACTTCCCGCAGGTGTATCCGTCGAGCCCCGAGTTCACCGCCGCGGCGAACGCCGGCCCCGACCTCCAGGCTGCCGCAGACGAGGACCGACTCGCATTCTGGGCGACACAGGCCGAGCGCCTGCACTGGCACACGCCCTTCACCGAGGTACTCGACTTCTCCGACGCACCCGTCGCGAAATGGTTCGTCGGCGGCGAGTTGAATGTCGCCTACAACTGCGTCGACCGCCACGTGATCGCCGGCAACGGCGACCGCGTCGCCATCCACTTCGAAGGCGAACCGGGCGACACCCGCGACCTCACCTACAAC…	MIRRYSHPVSLNADVSRDHKPTEPGVRMEMDFPQVYPSSPEFTAAANAGPDLQAAADEDRLAFWATQAERLHWHTPFTEVLDFSDAPVAKWFVGGELNVAYNCVDRHVIAGNGDRVAIHFEGEPGDTRDLTYNDLLTEVSKAANTFTDLGLVAGDRVAIYMPMIPEAIVTMLACARLGLTHSVVFAGFSASALRSRIDDAEAKLVVTVDGQWRRGQAAPLKPAVDEAVDGAASVEHVLVVKRTGIDVEVADGRDLWWHETVDKASGTHDAQPFDAEHPLFILYTSGTTGKPKGIIHTSGGYLTQASYTHHNVFDHKAGQDVYWCTADIGWVTGHSYIVYGPLSNGVTQVVYEGTPNSPDEHRHFQIIEKYGVSIYYTAPTLVRTFMKWGRDIPDAHDLT…	go_function: ligase activity [goid 0016874] ;
RHA1_ro04529	237.168	1408.08	5.93706	2.56975	3.1e-47	YP_704473	111021501	4775132	4775458		hypothetical protein	ATGAGATGGGTCGCGGTGGTCGCGGTGCAGGCAGCGTTGATCGCGCTCGTCCTGGGCGACGCGTCGGCGTTCGCGGCCGCCGCCGCGGGGGTCGCCGCGACGGCACTGTTGCTCGTCGCGTACGCCGGCCTCGCACCGGGAATCTCGACGCTACTGCTGGGCGCGGTCGTCACGGCGGCCGCCGCCGGTCTGGCAGCGACACTGCCGGAAGGGCCGGCGTGGGCGTCCCTCTTCGGGCCGGTGGCGGTGGTGGTGCTGTTCCTCGTCGCGGTGTGGCCGTACGTCGGCAGACGCACGACCGAGAGTCAGAACCGGCGGATGCTGTAG	MRWVAVVAVQAALIALVLGDASAFAAAAAGVAATALLLVAYAGLAPGISTLLLGAVVTAAAAGLAATLPEGPAWASLFGPVAVVVLFLVAVWPYVGRRTTESQNRRML
RHA1_ro09061	804.988	4638.14	5.76175	2.52651	5.15e-139	YP_708263	111025843	1021788	1022057		hypothetical protein	TTGGAGTGCTGCGCGTACGGACCCTCTTCAAACGCATCACTCCGAGGCTTGGCACCCCCAAAAGCTGGCCTACCATGCCCAAACATACTGTCTGCCTGGGATTTGCGGGAACGGTTCACGAAAGATGCTTCAGGCTCGGTCGGTGCGCTTGGTGCGCTTGGTGCCCTTGATGCGCTGGCGACGCTCGAATCGTTCACGCTGCAGATCGAGCAGGGCGGCGCTTTCCGCATCGACACGTTGGTGTCGGCGCGCTCCCGCCGCTGGTCCTGA	MECCAYGPSSNASLRGLAPPKAGLPCPNILSAWDLRERFTKDASGSVGALGALGALDALATLESFTLQIEQGGAFRIDTLVSARSRRWS
RHA1_ro03535	16738.3	92712.9	5.53898	2.46962	0	YP_703496	111020524	3739939	3740145		Cu(2+)-exporting ATPase	GTGAGCACCTCGAGCGTCACCGTCAGCGGCATGACCTGCAACCACTGCGTGTCCTCGGTCACCGAGGAGATCAGCGCACTTCCCGGCGTCACCAACGTCAACGTCGATCTGGCCACCGGCAAGGTCGTCATCGACAGCACCACCGACCTCGATCCGAGTGCTGTCGCGGGCGCTGTCGAAGAAGCCGGATATTCCGTCGCCGGCTGA	MSTSSVTVSGMTCNHCVSSVTEEISALPGVTNVNVDLATGKVVIDSTTDLDPSAVAGAVEEAGYSVAG	go_function: copper ion transporter activity [goid 0005375] ;
RHA1_ro01425	15235.9	83723.8	5.49518	2.45817	0	YP_701402	111018430	1498575	1498183		holo-[acyl-carrier-protein] synthase	ATGGGAGTTCTGGGGATCGGCTTCGATCTCGTGACGGTGTCGGAGTTCGCCGAGCAGCTGGACCGGCCAGGGACGGCAATGCTCGACAACTTCACACCGGGCGAGCGTCGGGACGCCGTGACCCGGAGCTCCGATCCGGCTAGACATTTCGCCGCCCGGTGGGCTGCGAAGGAGGCAGTGATCAAGGCCTGGTCCACGTCTCTCTTCGCCAGCCCGCCGGTGCTGCCCGAGATGATCCACCACCTGATCGAGGTGGTGACGGATGCGTGGGGACGGCCGAGTATCCGCTTACGCGGAGACGTCGCCAAGCATCTGACCGACGTGAAGATTCACATCTCCCTCACACACGACGGAGACATGGCGGGCGCGTTCGCCGTCATCGAGTCCGTGTAG	MGVLGIGFDLVTVSEFAEQLDRPGTAMLDNFTPGERRDAVTRSSDPARHFAARWAAKEAVIKAWSTSLFASPPVLPEMIHHLIEVVTDAWGRPSIRLRGDVAKHLTDVKIHISLTHDGDMAGAFAVIESV	go_function: magnesium ion binding [goid 0000287] ;
RHA1_ro02319	1212.9	6606.34	5.44672	2.44539	5.57e-178	YP_702283	111019311	2444275	2451375		non-ribosomal peptide synthetase	ATGTCCCTTTCGATTTCGTTGCCGTCCACCCTGCAGACCGGGGAGGACACGGCCGATGTCTGTTTGACCGCCGCCCAGCGCGAGCTGTGGTCCGGGCACCAGCTCGACCCGACCCGGTCGGCCTTCACCACAGCCGAATACGTGGAGGTCGCCGCCCCCGTCGACATCGACGCTCTCGCGGCGGCGGTACGCACGGTGATCGAGGAGGCCGAGATTCTCTCGGTCCGCTTCGAGGCCGAACCCGGTGCCGATTCGGCCGACGTCGTCCAGGTGCACGATCGTCGCCACGCCCCCGAACTCGAACGTCTCCAACTCGACCGGGCCGCCGCCCTGGAGTGGATGCGTGAGGACGTGCGCCGACCGCTCGACTTCGACTCCGCTCCCCTCGTCCGCACGGCA…	MSLSISLPSTLQTGEDTADVCLTAAQRELWSGHQLDPTRSAFTTAEYVEVAAPVDIDALAAAVRTVIEEAEILSVRFEAEPGADSADVVQVHDRRHAPELERLQLDRAAALEWMREDVRRPLDFDSAPLVRTALITTESGVLWYLRAPHALLDAYGYSLLTRRVAALYAARLAGTEPRPAKFPPLRTHVQAAREFDAAAPDSAPQSASHPVGFSDTVRRPVPDPRRYTIPIDPDVARSLREAATAQATTWAEAVYAAAATYLGAHTGAEEVTLRVPVLARNGIELASPVTATNIVPLRIPLDARSTFADVIGRVAAAWSETRPFQRVREAGRRATGGAVVNVKPFAGRIAFGPTFGAVHQLATGPVEDVVISVSGAGDELTLEWAGNPDVYTDDEIRHH…	go_function: molecular function unknown [goid 0005554] ;
RHA1_ro04616	1476.58	7928.02	5.36916	2.4247	1.12e-203	YP_704560	111021588	4867420	4866920		hypothetical protein	ATGAAGAAGATTCTGAACTCGCTGTCCGAAGAAGAGTTCGTCCTGATCCGCGAGACCAAGAAGGCTCAGATGGCCGACTTGGACGAGGACAAGCTGATCAAACTGCACACCCGCGTCCGCCGTGCCCGCAACAAGCACGTGAAGCTGTACCGCCAGGAAGGCGCGGCGAAGGTCGCGGACAAGGGCGCGCGCGGAGCCGGTAAGGCGGCCAACAAGCGCAATGCGGACAAGGTGGAAGTCTTCGAGGCAGCGCTGAGCAGGGTGAGCGGCCAATTGGCGACGGCTGCCCGCGCAAGCGCACGCGACCTGAAGGACGCGCGACTCGCCCGCGCCCGGAGCGACGCCCCGTCCTTCAGCGAGCTCGGCGACAGCGACGGCAAGGTCGGCTCGTCCGGCAAG…	MKKILNSLSEEEFVLIRETKKAQMADLDEDKLIKLHTRVRRARNKHVKLYRQEGAAKVADKGARGAGKAANKRNADKVEVFEAALSRVSGQLATAARASARDLKDARLARARSDAPSFSELGDSDGKVGSSGKARVDATRKSSGRKKFEASTIAAGARRQAKKDKR
RHA1_ro01797	2981.32	15815.7	5.30493	2.40733	0	YP_701768	111018796	1897523	1899292	cysJ	sulfite reductase [NADPH] flavoprotein alpha-component	ATGAAGATGCCCTACATCCCCCAGGACGCCCCGTTCAGCGAGGACCAGCGCGTGTGGCTCACCGGCTTCCTCGCCGGCATGAGCTCGCGCCTCGTCGTCGGCGGCTCCGACGCGCCCGCCGCGGCGGCCGGTGGGCAGTTGCCCGCCATGCACGTGCTGTACGGCAGCCAGACCGGGAACGCGGAGGGTGTCGCGGAAGACGCTGCGGCCGCGGCCCGTTCGCAGGGCTTCGCGCCGGTCGTGAGCGCGCTCGACGACGTCGACACGGACGCCCTCGCCGCCATGCAACGCGTCCTGGTCGTCACCTCCACCTACGGTGAGGGTGAGATGCCCGACAACGCCGAACTGTTCTGGCAGGCGCTGGCCGCGGAGACCGCGCCGCGACTGGAGAACACCGAC…	MKMPYIPQDAPFSEDQRVWLTGFLAGMSSRLVVGGSDAPAAAAGGQLPAMHVLYGSQTGNAEGVAEDAAAAARSQGFAPVVSALDDVDTDALAAMQRVLVVTSTYGEGEMPDNAELFWQALAAETAPRLENTDFAVLALGDTGYDGYCQAGKMIDTRLEQLGARRVTPRVDCDVDYEDTAAAWVADTLPLFAAVEGIRGESPVADVAEPETKPARKRSQWNRKNPYASTLSVNRRLSSETSAKEIRHYEFALADSGLEYEAGDALGVMPINDPALVDALVSRLGIPADAAVTGKERPFSDLLLHGYEISTPSHEFIDEIEKRAGDEELSHVLRHGDKEALDAWLWGKDVLDLLLLEPSVTLTADEFVGLLKPLQHRAYSISSSPLANPGSVHLTVASVR…	go_function: sulfite reductase (NADPH) activity [goid 0004783] ;
RHA1_ro06400	3269.82	17335.9	5.30179	2.40648	0	YP_706334	111023362	6899959	6898553		butyryl-CoA dehydrogenase	ATGAGCAAGCAAGACACTGTTGCCCCCCACGACAGCGCGAAGCGGAAGCCCCGCGACACGTCCGCCGTCGGACTGAATCCGGTCAAGCGCGACGCCATGGGTGCCGCGATGCGTGTGCTGACCAAGATCACCGGTTCCGAGCTGGCCGAGAAGTACAACCTGCGCCAGACGATCGACCGGGTGACCTACGAAGGCACGAGGACCGGCTTCAAGACACTTGGCGCCGCGACCCGCGGGTTCCAGAAGGTGTCCGGCGGCGGTGCGCCGAAGCGCCTCCCCGACAACCCGACCGCCAAGGCCGGCTACTTCGACCTCACCCCGAGCGACGAGCAGCAGATGATCGTCGAGACCGTGCGTGAGTTCGCGGCCGAGATCCTGCGACCTGCGGGCCACGACGCC…	MSKQDTVAPHDSAKRKPRDTSAVGLNPVKRDAMGAAMRVLTKITGSELAEKYNLRQTIDRVTYEGTRTGFKTLGAATRGFQKVSGGGAPKRLPDNPTAKAGYFDLTPSDEQQMIVETVREFAAEILRPAGHDADAAAAAPADLVKRAAELGITLINVPEELDGAAGERGAVTNSLVAEALAHGDMGLALPILAPSGVAVALTQWGTDSQQKTYLPSFTGEQVPNAAVVVNEPRALFDPFALQTKAVRSPSGYKLNGVKSLVPAAASSELFIVAAELDGKPSFFIVEADTKGLVVEADPSMGLRAAGLGRLNLTDVAVPESGLLGDADADVRKTEYADAIRLARLGWASLAVGTGQAVLDYVIPYVNERVAFGEPISNRQAVAFMVANIGIELDGLRLVT…	go_function: acyl-CoA dehydrogenase activity [goid 0003995] ;
RHA1_ro10049	12735.4	67364.4	5.28952	2.40314	0	YP_708400	111026117	51795	52211		hypothetical protein	ATGGTCACACTGGAACAGTTGATCGACCGATGGCGCCGCGACGACCGAGGCCCGGCGACGCTCGTGACGGTCATCGCGATGGTCGCATTCCTTCTGATCTTTTCGGTCCTGCTGCAAACCGCTCTGTTCTTCCACGGCCGCGACGTCGCCAACAGCTGCGCCGAAAAGGCACTCCAGAACACGAGATCCCAGTACGGCAACCAAGCGCTAGGAACAGCTGCCGCTTATGCCTGCATCGCCCAGGCAGGCACCGGTGACCTGCAGATCCCGGTTGTCCTCGTCAGCAAGAACATCCGTGAAACAACCGTCAACATCACCGGAAAGGCCCCTTCCCTCGTCCCGGGTCTCGAATTCCCCATCGTCGTCAACCACACCAAACCGACTGAACGCGTCACCAAC…	MVTLEQLIDRWRRDDRGPATLVTVIAMVAFLLIFSVLLQTALFFHGRDVANSCAEKALQNTRSQYGNQALGTAAAYACIAQAGTGDLQIPVVLVSKNIRETTVNITGKAPSLVPGLEFPIVVNHTKPTERVTNPGGIG
RHA1_ro05910	1606.53	8425	5.24422	2.39073	2.66e-209	YP_705845	111022873	6356317	6356871		probable NADH dehydrogenase subunit B	ATGGGCATCGAGGAGAAGCTGCCGAGCGGCTTCCTGCTGACCACGGTCGAGGGGCTCGCGGGCTATGTCCGCAAGGGCTCGCTGTGGCCGGCGAGTTTCGGGCTCGCCTGCTGTGCGATCGAGATGATGGCCACCGCCGGCGGACGCTTCGACATCGCCCGTTTCGGCATGGAGGCGTTCCGGGCGTCGCCGCGGCAGGCGGACCTGATGATCGTGGCGGGCCGGGTGAGTCAGAAGATGGCCCCGGTGCTGCGGCAGATCTACGACCAGATGGTGGAGCCGAAGTGGGTGCTGGCGATGGGTGTCTGCGCGTCGTCGGGCGGCATGTTCAACAACTACGCGATCGTGCAGGGCGTCGACCACATCGTGCCGGTGGACATCTATCTGCCCGGGTGCCCG…	MGIEEKLPSGFLLTTVEGLAGYVRKGSLWPASFGLACCAIEMMATAGGRFDIARFGMEAFRASPRQADLMIVAGRVSQKMAPVLRQIYDQMVEPKWVLAMGVCASSGGMFNNYAIVQGVDHIVPVDIYLPGCPPRPEMLLNAILTLHEKIQQMPLGVHREEVARAAEQAALAATPTIQMKGLLR	go_function: transcription factor activity [goid 0003700] ;
RHA1_ro10047	12693	66481.8	5.23767	2.38893	0	YP_708398	111026115	50321	51220		hypothetical protein	ATGAGCATTCAGATGACGGTCATCCTCTACACGAGCGTCGGAACAATCGGCATCTACCTGGTCGCCCTCTACTTCATGCGCGCACAACCCGCACTCAGCGATGCCATGTCGCGCCTGTCCGGACCGGCCCCGGAGCGCACGTCGACAGCCGGAACCTCCCTGATCGACGGGATGGCGAACAAACTCGGCATCCGGGTCCACCCCTACCTGCAGGACAGCAAATTCTTCACGCTCCCCAACGCCGATCTCGCCCTGCTGCACCGAGATCCCGCCCACGTACTCGGGGAAAAGCTCGTCGCAGCACTGCTCGGACTGCTCATCTTCCCCCTCCTCAACCTCGTCCTGACTGCATTCGGGGTCGGCCTGGGATGGTCCATCCCGGCCATCCTGTCGATTGCG…	MSIQMTVILYTSVGTIGIYLVALYFMRAQPALSDAMSRLSGPAPERTSTAGTSLIDGMANKLGIRVHPYLQDSKFFTLPNADLALLHRDPAHVLGEKLVAALLGLLIFPLLNLVLTAFGVGLGWSIPAILSIATAFLLFLIPDIEIRRRATAARAEFAQALSSYIDLVALCRRGGIGTTQSLERAAQVGDSWVFLRLDEELYEAGRSGEAPWNALTRVSQELGLTELGDLADIMNMTGDKGASVYASLRAKAAGLRSAQASAEQGAAAEATEKLAMPLAGLAGLFIMLLLIPALTIITG	go_component: membrane [goid 0016020] ;
RHA1_ro10090	201.868	1055.64	5.22938	2.38664	9.57e-32	YP_708441	111026158	87481	87663		hypothetical protein	ATGCGCCGGGGCCGGTACTTCCCGATTCCCATGGGGCCATCACACGTATCGACCGCTCTGATTCACGCGTGTCACTCTGCGTGCCGACCTGCGTTTCATTCCGCGTGTCGACCTGCGTGTGAAAATGCGTGCAGACACGCGAGTAAAGATGCGTGTGATTCAGCGAGTACTTCTCTAGCATGA	MRRGRYFPIPMGPSHVSTALIHACHSACRPAFHSACRPACENACRHASKDACDSASTSLA
RHA1_ro05876	1881.23	9622.73	5.11512	2.35477	1.65e-226	YP_705811	111022839	6322554	6320251		probable carbon starvation protein A	ATGGCCCTGAGAGCCGCCCCCGAATCCGAGATCGAGTATCTGAAAACGGATCCGGATCTGCCAGCGGTCGGCGTCGTGGACCGCACCCCCATCTCACCGGCGGCGCGGATCACGTTCGCCGTCCTCGGCCTCCTCGGTGGCATCGCCTGGGTGATGATCGCGTTCATCCGCGGCGAGAACATCAACGCCGTCTGGTTCGTGGTGGCCGCCGTCTGCACGTACCTCATCGCCTACCGCTTCTACGCGCGGATGATCGAGCGCAAACTCGTCCAGCCCCGTGACGACCGGGCCACCCCCGCCGAAATCCTGGAAAACGGCAAGGACTACATGCCGACGGACCGGCGGGTGCTGTTCGGGCACCACTTCGCCGCAATCGCCGGCGCAGGTCCCCTCGTCGGT…	MALRAAPESEIEYLKTDPDLPAVGVVDRTPISPAARITFAVLGLLGGIAWVMIAFIRGENINAVWFVVAAVCTYLIAYRFYARMIERKLVQPRDDRATPAEILENGKDYMPTDRRVLFGHHFAAIAGAGPLVGPVLAAQMGYLPGTLWIIIGVVFAGAVQDFLVLWISTKRRGRSLGQMARDELGLVGGVAAMIGVFVIMIILIAVLALVVVNALAESPWGVFSIAMTIPIALFMGVYLRYLRPGKVAEVSLIGVVLLLLAIVSGGWVADTGWGADWFTLSKVTIAWLMIAYGFAASVLPVWLLLAPRDYLSTFMKIGTIILLAIGILVAQPTIKMPDVTTFAIQGNGPAFAGSLFPFLFITIACGALSGFHALISSGTTPKLLAKEKQMRLIGYGGML…	go_component: membrane [goid 0016020] ;
RHA1_ro06930	493.941	2517.73	5.09723	2.34971	1.66e-71	YP_706854	111023882	7443769	7443503		hypothetical protein	ATGCCCTGGACTGTTGTGGTCATCGCCGTCACGTTGATCGTGGTGGTCGCCTCTCTCGGCGCAGCGCTCGCTGCGGATGCGATGTCGCATCGTCACGGACATGAACCCGAACCGTCACGTGTCGGTGGAGGAGGCGCAGCCCCCGCGCCGACGACACGGATCCGCAATCCCCGCTGGAGCCGGACCGCTGTGCAGGCCTGGACAATCTGCGGTGCCGCCTCGGCACTCGCGATTGCAATCGTCGGATTGCTGACGTCAGCTGGGTGA	MPWTVVVIAVTLIVVVASLGAALAADAMSHRHGHEPEPSRVGGGGAAPAPTTRIRNPRWSRTAVQAWTICGAASALAIAIVGLLTSAG
RHA1_ro10046	19228.9	97076.3	5.04845	2.33584	0	YP_708397	111026114	49449	50324		hypothetical protein	ATGTATCAGCAAATCGGCATCTTCCTGGTACTACTGCTGTGCGCCGGGGTCGCCTGCATCGTCATGGGATGGAAAGACCGCCGCGATCGCACCGCGCCCACGCGTCAGCGCCGGCGCCGCAGCTCATCGAAGATCCCGCGTAGCACCCAGATCCTGCTCGTCGTGGGCTTCGCCGCCGGCATCGTCGTGTCGTCCCTCTCGGGTTGGCTCTTCACCCTCTTTCTAGTCCCGGCGCTGCTGGTCGGCTTGCCGTACCTGCTCGGCCGTCCCGAAGCAGAACAGCAGATCAGTCGGCTGGCGGCCATGGACGAGTGGGCCCGCAACCTCTCCAGCAGCATGAAGGCTGGTTCGGGAATCGAGCACACCATCATCTCCACTCCGATCCCGGAGGCGCTACGG…	MYQQIGIFLVLLLCAGVACIVMGWKDRRDRTAPTRQRRRRSSSKIPRSTQILLVVGFAAGIVVSSLSGWLFTLFLVPALLVGLPYLLGRPEAEQQISRLAAMDEWARNLSSSMKAGSGIEHTIISTPIPEALREEITAFISRLRNNVPPVDAITRFASDLNDSVGDKICGALLLSMQLRGVGLAAVLEGLAEDVGDMVARRRRTEADRKSSRTQAKWVTIIAITTLAAAFLFTNFMEPYKSGGMQIVLLILLTLFAADLYWMKQATKPPTYPRFIGTNDRVNRTDLVGAQR	go_component: membrane [goid 0016020] ;
RHA1_ro00047	1337.28	6732.27	5.0343	2.33179	3.01e-168	YP_700041	111017069	53898	54266		hypothetical protein	TTGCGCGCGCCGTTATCGCACCGTTGTGGAAGAGGCCGACGCACGACATCTGAGCCCGTCGGCGAGGGAACGAGGAACATCATGTTCGAAGGCCACGCCACCGCATCGCCGTGCGACGATCGTCACCGCCGAGACGACGAACCCGAGGAGTTTCTGTACGTGCATCCCGCCGGGTTCGCACTCTCCGTGGTGACAGGGGCAGCGGCCGCCGGCCTGGTCGTCCTGCTCGGCGCCTGGCTCGCAACCCCGCTCGTCGGAGTCGGCGCTGCCGCGACACTTGTCGCCACCGTCGGCCTGGCGGCGGCCATGTTGATGCCCCATCGACCACGCCGGCATGGGACGCGCCCGGTTCGTTCCACTGCTCGATGA	MRAPLSHRCGRGRRTTSEPVGEGTRNIMFEGHATASPCDDRHRRDDEPEEFLYVHPAGFALSVVTGAAAAGLVVLLGAWLATPLVGVGAAATLVATVGLAAAMLMPHRPRRHGTRPVRSTAR
RHA1_ro08016	1093.84	5478.54	5.00856	2.32439	1.49e-141	YP_707221	111024801	15081	14380		hypothetical protein	GTGACGATCCCCGATCCCGGGGCCGAGTCGCCCATGCTGATGTCGCCGGTCACACCGCTCGCACCGCGCCAGGTTCGCGCCGACACCGTGTCGTGGGGTCCGGTGCACGCCGGGCGGGCACCCCGTGGCGGACGGAAGCGGCTGCTGCCGGTGCCACCGGGGGAACCCGAACGCCCTCTGGCGTTGCACGATTCCTGGGTCATCGTGCTCGCCGCCGCTCTCGTGGCCGCGGTGGCGCTCGCCGGGGTGCTGTGGATCTCCGTGCACGTCCGGGTGGATCCCGTGCTGCACACCGCGGCCCTCTTCGTGCACCTCGCGTCGCTGGTGCTCGGTTTCGGTGGGGTGCTGATCGCGGATTACCTGGTGCTGCTGTGGATCTGCGGCCGATCGACGCTCACC…	MTIPDPGAESPMLMSPVTPLAPRQVRADTVSWGPVHAGRAPRGGRKRLLPVPPGEPERPLALHDSWVIVLAAALVAAVALAGVLWISVHVRVDPVLHTAALFVHLASLVLGFGGVLIADYLVLLWICGRSTLTEAIGGAERLHLPIWAGLAGLVASGAFLEPNLASALTRTKLVLVLVLTVNGLQALILSRRIAHSDGAHLPTRLTVWGAATALISQLCWWAAVWIGFWNAEH
RHA1_ro00061	912.537	4555.62	4.99226	2.31969	5.46e-121	YP_700055	111017083	66752	67639		possible universal stress protein	ATGACAACAGATTCACCGATCGTCGTGGGTGTGGACGGATCGGCGCACTCACTCGACGCCGTGTGCTGGGCCGCCGACGCGGCCGTCCACCATCGAGCCCCGTTGTCCTCCCTCCTCGGTGCGCCCGGTACGTTCGGCGACGCCGTCAACCTCTCCGCAGGCGTGTTCAGCGGCGTGGAATATGCGGGCACCCAGAGTCTCGCCACGGCTTCGGAACTCGCCCGGCGGAGCGTGCCCGGCAACCACCTCACCCTCCGGACGTCGCTGCGTCACGGCTCGGCCGTGGCGGCCCTGCTCGACGCCGCCGAGTCGGCGCGCATGCTGGTCGTCGGTTCCCGTGGCCTCGGAGAGTTCACCGGCGGCCTGGTCGGGTCGGTCAGCGCCGCGGTTGCCAGTCAT…	MTTDSPIVVGVDGSAHSLDAVCWAADAAVHHRAPLSSLLGAPGTFGDAVNLSAGVFSGVEYAGTQSLATASELARRSVPGNHLTLRTSLRHGSAVAALLDAAESARMLVVGSRGLGEFTGGLVGSVSAAVASHAPCPVAVIRGMPEMDAPPLDGPVVVGVDGSPNSEPAIAAAFEEASLRGVDLVAVHAWSDFSLLTVTPADPSDNELPWSAIETAERAVLSERLAGWKDKYPDVSVRKVVVRDRPVHHLLQQARESQLVVTGSRGRGGFASLLLGSTSRALLHALTCPLLIVRR	go_process: response to stress [goid 0006950] ;
RHA1_ro02180	1241.52	6195.97	4.99063	2.31922	4.77e-156	YP_702145	111019173	2291657	2291295		hypothetical protein	ATGAATCACATTTCGAACAGTTCCGAGTCGTCGGGGAACATCACGGCCGCTGATGCTCGCGTGCTCGACAACCCTGCCCATGAACGATTCGATCTGTGGCTGGGGGACGAGTTGATCGGCATCCTCGGCTACCGGGACGAGGACGACATTCCCGGATTCACCGCGAAGCCGGGCGAGGTGGTCGCGTTCATGCACACGGTCGTCAAGGAAGAGTTCGGTGGACGCGGGCTGGCTGCGGTCCTCGTGGGCGAGGCGCTCGGCTCGGCGCGTCGGCGTGGCTGGAAAGTGCGTCCCATCTGCACGTATGTCCAGCGCTACCTGGCGCTGAATCCAGAGCATCTCGACGTTCTGGTGGCCGAGTAG	MNHISNSSESSGNITAADARVLDNPAHERFDLWLGDELIGILGYRDEDDIPGFTAKPGEVVAFMHTVVKEEFGGRGLAAVLVGEALGSARRRGWKVRPICTYVQRYLALNPEHLDVLVAE	go_function: N-acetyltransferase activity [goid 0008080] ;
RHA1_ro01748	424.881	2112.15	4.97116	2.31358	2.33e-60	YP_701719	111018747	1844967	1845041		hypothetical protein	TTGGCGGCCGGACTGACGCCCGGCAAGGGCGGCAAGTTCGACGAGGCGCTCTGGCGGGAGCTGATCGCCGGGTAA	MAAGLTPGKGGKFDEALWRELIAG
RHA1_ro10054	8483.85	41368.3	4.87613	2.28574	0	YP_708405	111026122	56827	57465		hypothetical protein	ATGGCACACACCACCATCCGCCGAACCGCCGTCGCTGCCTTGGCCGCCACGACCCTATTGGTCGGCGTGACCGCCTGCTCCGACACCGACGCGGCGGATCCGGCGGTAGGGCTCACTGTCACCGGTGACCCGGCGTTCGAGGGTCCCGACGGGGTGGACACGTCGAAGAAGACTCCTGACGAGTTGGCACGGGAACAGGCGCTTGCGAAGGTCAACGATTTCTACGCTGTCGTAGGCATGCTTGATGGCGATGCCGCTGCGCCGATTGAGCAGCTCGACACCGTTGCCGGTGGTCCCGTGCTGGATAGCTGGCGGGGAGATATCACCCTGCGTCGATCGCAGAACGTGGTCGGAGCGGGCGACGTCAAGGTTGTCGATGCGAAGATCACCGACGCCGGC…	MAHTTIRRTAVAALAATTLLVGVTACSDTDAADPAVGLTVTGDPAFEGPDGVDTSKKTPDELAREQALAKVNDFYAVVGMLDGDAAAPIEQLDTVAGGPVLDSWRGDITLRRSQNVVGAGDVKVVDAKITDAGIPVGDDGKAISGPAWVHVRACTDISGMTWTKSDGSPAYDVNRPQFVLAQLTVRNADWPDANGWRVTSDAAGRYAPCDAP	homologs found only in other rhodococci ;
RHA1_ro01043	3437	16660.4	4.84738	2.2772	6.1e-303	YP_701028	111018056	1108245	1107145		possible biotin synthase, C-terminal	GTGAACACCGTTCAACTTGTACGGTGTTCAATTTTTCGGTTCCGTCGATTCACGGCACGTGATCGGCCCGTTTTCCAGGAGATACGTGTGACATCGGCCCCGGTACAGACAGACATCCTCGCCCTCGCGCGTGAGCAGGTTCTCGAGCGCGGTGACGCGCTGAACGAGAGTCAGGTGCTCGAGGTCCTGCAACTTCCCGACGACCGGCTCGAGGAACTGCTCGCCCTCGCGCACGACGTGCGCATGAAGTGGTGCGGTCCCGAGGTCGAGGTCGAGGGCATCATCAGCCTCAAGACCGGCGGCTGCCCCGAGGACTGCCACTTCTGCTCGCAGTCCGGCCTGTTCCAGTCGCCGGTGCGCGCGGCGTGGCTCGACATCCCGTCGCTCGTGGAGGCCGCC…	MNTVQLVRCSIFRFRRFTARDRPVFQEIRVTSAPVQTDILALAREQVLERGDALNESQVLEVLQLPDDRLEELLALAHDVRMKWCGPEVEVEGIISLKTGGCPEDCHFCSQSGLFQSPVRAAWLDIPSLVEAAKQTAKSGASEFCIVAAVRGPDERLLAQVAAGIEAIRNEVDIQIACSLGMLTQEQVDQLAAMGVHRYNHNLETSKSHFPNVVTTHTWDERWNTLRMVREAGMEVCCGGILGMGESLEQRAEFAANLAELEPDEVPLNFLNPRPGTPFGDLEVLPASEALKSVAAFRLALPRTILRFAGGREITLGDLGAKQGILGGINAVIVGNYLTTLGRPAEQDLDLLVDLQMPIKALNDTL	go_function: biotin synthase activity [goid 0004076] ;
RHA1_ro05917	1477.71	7113.66	4.81398	2.26723	6.53e-169	YP_705852	111022880	6365212	6365778		probable NADH dehydrogenase subunit I	ATGACTAAATTCCTCGGCCCCATAGCGGGTTTCGGCGTGACCTTCTCGACGATGTTCAAGAAATCGAATACGGAGTTCTACCCCGAGGAGAAGGTGCCGACGGCGCCCCGCTACCACGGCAGGCATCAGCTCAACCGTTACGCGGACGGACTGGAGAAGTGCATCGGGTGCGAACTGTGTGCCTGGGCGTGCCCCGCCGACGCCATCTACGTGGAGGGCGCCGACAACACCGACGAGGAACGCTTCTCGCCCGGCGAGCGGTACGGCCAGGTGTACCAGATCAACTACCTGCGCTGCATCGGGTGCGGGCTGTGCATCGAGGCGTGCCCGACGCGGGCGCTGACCATGACCAACGAGTACGAGATGGCCGACGACAACCGGGCCGGCCTGATCTACGAG…	MTKFLGPIAGFGVTFSTMFKKSNTEFYPEEKVPTAPRYHGRHQLNRYADGLEKCIGCELCAWACPADAIYVEGADNTDEERFSPGERYGQVYQINYLRCIGCGLCIEACPTRALTMTNEYEMADDNRAGLIYEKDRLLAPLEPGMVESPHPMAPGATAEDYYRGTVTGGAAAAAQDESEVDDTAGDRP	go_component: integral to membrane [goid 0016021] ;
RHA1_ro05919	976.585	4669.22	4.78118	2.25737	1.1e-118	YP_705854	111022882	6366616	6366915		probable NADH dehydrogenase subunit K	ATGAACCCCGAGAACTACCTCTACCTGTCGGCGCTGCTGTTCACGATCGGCGCGGCCGGGGTGCTGATCCGGCGCAACGCGATCATCGTGTTCATGTGCATCGAACTGATGCTCAACGCCTCGAACCTGGCGTTCGTGACGTTCGCCCGGATGCACGGCAACCTCGACGGCCAGGTCTTCGCGTTCTTCACGATGGTCGTCGCGGCCGCCGAGGTCGTCGTCGGTCTGGCGATCATCATGACCATATTCCGTTCCCGCCGTTCGGCTTCCGTCGACGACGCCAACCTCCTCAAGAACTGA	MNPENYLYLSALLFTIGAAGVLIRRNAIIVFMCIELMLNASNLAFVTFARMHGNLDGQVFAFFTMVVAAAEVVVGLAIIMTIFRSRRSASVDDANLLKN	go_component: integral to membrane [goid 0016021] ;
RHA1_ro10260	230.199	1097.87	4.76922	2.25375	1.02e-30	YP_708611	111026328	251035	251382		possible transposase	ATGCACTGCGTGAGTATTTCCCGGCCGCGTTGGAGGCGTTCGACGCCCTCGACGGAAGTCGATGCCCTCGAGCTGCTGGGCAAGGCCCCCGATCCCGTCTCGGCGGCGCGACTGACACGCGGCCATATCACCGCCGCGCTGCGCGAGGCCCGCCACCGCGACATCGAGGCCAAGGCCGATCGGGTCCAAGGCGCGTTGTGCGGTGAGCACCTGGGTCGGGCGGCGGAGGTCACCGCCGCGTATGCGGCCACTCACTCTGCCGTGGCCGTGCTGACCACGCTGAATACCGAGATCACGGCGTTGCAGGAGCGGGTCGATGCGCACTGTGGCCGGCACCGAAGATGCTGA	MHCVSISRPRWRRSTPSTEVDALELLGKAPDPVSAARLTRGHITAALREARHRDIEAKADRVQGALCGEHLGRAAEVTAAYAATHSAVAVLTTLNTEITALQERVDAHCGRHRRC	go_function: DNA binding [goid 0003677] ;
RHA1_ro01798	7065.59	33481.2	4.73862	2.24447	0	YP_701769	111018797	1899327	1899776		probable NADPH--hemoprotein reductase	ATGGCAGTGGTGATTCTGTACGGCAGCGAGGGCGGGACCTCCGAACTGGTGGCCGACAACATCGCCGACGTGCTCGGCGACTACGGCGACACGTCCCTGTACGACATGATGGAGTTCGACGCGGGCGATCTCGACCCCGAGAATTTCCACGTCATCGTGTGCTCCACCTACGGTGAGGGCGAGCTGCCCACCGGCGCGGAACCCTTCTTCGAGGGTCTCGAGGAAGACGAACCCGATCTCACCGGTTTGCAGTTCGCGCTGTTCGGCCTCGGCGACAAGGTGTACGAGGAGACCTACAACCGCGGCGGCGAGATCATCGCGGAGAAGCTCGTCTCCCTCGGCGCGGTCCAGGTGGGCGAACACGGCAGGCACGACGGGTCCAGCTCGATCCGCCCGAAG…	MAVVILYGSEGGTSELVADNIADVLGDYGDTSLYDMMEFDAGDLDPENFHVIVCSTYGEGELPTGAEPFFEGLEEDEPDLTGLQFALFGLGDKVYEETYNRGGEIIAEKLVSLGAVQVGEHGRHDGSSSIRPKDQAEEWAKNIGEEFLG	go_component: endoplasmic reticulum [goid 0005783] ;
RHA1_ro08771	16116.2	76278.3	4.73303	2.24276	0	YP_707973	111025553	744154	743120		hypothetical protein	GTGCCGAACCACTCGGGGTCGTCGTCGGCGATTGCCGAACCACACGGGGTCGTCGTCGGTCAAGTGATCGTCCGCGATCATTGCCGGCCAGGCGTCGCCGGTCCGCAGGTCGATGCGGCCGCCGCCGTAGACGGGGTCGCCTTCGAGCAGCGGGGAGAGCCCGTCGAGGTCGACCGCAAGCGGTCGGAGCAGCGGGGTCGGGGACGTTCGGGCGGCACGCGTCGGACCTCGGTCGTGCCGATCTCGTCGGTCCCGGGGGGCCTTGCGCCCGCACTGCGCACGAAAAGCGTCTGCCGGCAGCGACCCAGGTACGGGCCGGCTCGGCGAGCTATGACATCTGAGCCCCCTTTCCGGCGAGCACCGATCTACGGTAGACTTCTATATAGAAAGAGCACCTGC…	MPNHSGSSSAIAEPHGVVVGQVIVRDHCRPGVAGPQVDAAAAVDGVAFEQRGEPVEVDRKRSEQRGRGRSGGTRRTSVVPISSVPGGLAPALRTKSVCRQRPRYGPARRAMTSEPPFRRAPIYGRLLYRKSTCPGTEEENMAHQTAASGYEADPQQQRGGVSDHEFIARMRAELYKRPSMRLVADRVTHIMLAGRIDRDDPILELIESDDILDEKTVLSDAVERILSFPHLSAKEVADHYDKNWANPSDALRKLSAKGEVIGLKRAGKFRYPEFQFSLPGEATQVVRETNVALGARDDPWGVASWWLSPNPSTEDRKSPVQLLDEGAFDAVRGLLRAEIADDIA
RHA1_ro04394	1670.48	7896.48	4.72706	2.24094	2.9e-180	YP_704338	111021366	4632421	4631330		hypothetical protein	ATGACCATGACCGACAGCCAACCCCCCACCCCGGCTCCCGTGCACCACGACAGTCCGGTGTCGAAGTACGGCGCACCCAAGGTGATGGTCGCGCTGGTCTTCGGCGTTCTCCTCCTCCAGCTCGGCTTCATCCTCAGCTACGTGGCCGCGTTCCATCAGCCCACGCCCCGCGACATCGAGATCGGTGTCGTCGCGGCGGAGGGACTGCCCGCAGGCACGGACCAGCAGGTCGCCGACCGGCTCGATGCGATCGACGGCAGGCCGCTGCGCGCCCGTGTCGTCTCGGACACCGCGGAAGCCCGGCGGCTCCTCCACGACCGCGAGATCCAGGGTGCGTTCGTCATGAACCCCGTCGGCCCCGACACCCTGATCACGGCGAGCGCGGGCGGCAGTTCCATC…	MTMTDSQPPTPAPVHHDSPVSKYGAPKVMVALVFGVLLLQLGFILSYVAAFHQPTPRDIEIGVVAAEGLPAGTDQQVADRLDAIDGRPLRARVVSDTAEARRLLHDREIQGAFVMNPVGPDTLITASAGGSSISSALESVFAEAENSQGRQFTVRDEIPVGAHDNRGLSGFYLAVGWVVGGYLLAAAIGLFVGAPRSLRQASVHTAVLFGYAALSGALGALITTHVLGTFAGHWFPLWLLGTGVVFGTAVFTLGLRASVGILAVPLAIAVFVILGNPSAGGAFGSNVIPAFYAAIGRWITPGAGTEGIRSIVYFDDVGLGQPALALVLYSAVGLGLLFGFTARRLRKPESTTPRSDVVSDDAS
RHA1_ro02181	590.747	2769.44	4.68803	2.22898	2.26e-72	YP_702146	111019174	2292145	2291759		hypothetical protein	ATGCTGACGGACGCGCAGGTTGTGGACGTGATCGACAACGCCGATCAGAACCGATTCGAGCTACGCCTGAGTGGTGACCTGGTCGGCATCCTCGGGTATTTCGACCTCGCGGACACCCCGCCCGGCGCCGGTGCCGGCGTGGGCGTGGTGGCCGCCCGACCGCCGGGCCCGAAGAGTCGGGGGCGGCAGGTGCCGGTGGTCTCGTTCATGCACACCGTGATCGTGGAGGACTTCGGCCACCGCGGACTCGCCGCCCTCATGGTGGGTCGCTCCCTCGACCTCGCCCGCGGGTACGGCTGGAAGGTCCGGCCCGTGTGCACGTACGTGCAGCGCTTCGTTTCGGCGCACCCCGAGTACCGCGACCTCGTCGTCCCGGTGGAGGGCTGA	MLTDAQVVDVIDNADQNRFELRLSGDLVGILGYFDLADTPPGAGAGVGVVAARPPGPKSRGRQVPVVSFMHTVIVEDFGHRGLAALMVGRSLDLARGYGWKVRPVCTYVQRFVSAHPEYRDLVVPVEG	go_function: N-acetyltransferase activity [goid 0008080] ;
RHA1_ro03648	690.895	3231.15	4.67675	2.22551	2.04e-83	YP_703609	111020637	3858213	3859184		probable UDP-glucose 4-epimerase	ATGAAGATCGCAGTCACCGGCGGCACCGGATACGTCGGCGCCCACACCACGCTGGCGCTCCTCGCCGCCGGCCACTCGGTTCGGCTGCTGGTGCTGCCCGCCGAATCTCCCGACGCCGTACTCGCGGCAGCCGGGGACGACGCCGCGCGGATCGAGCAGGTGGTCGGCGACATCCGCGACGCCCAAGTGGTCGCACGCCTCCTCGACGGCTGCGACGCACTGCTCCACGCCGCCGGGGTAGTGGGCACCGACGATCGACGCGAGCAGCTGATGTGGGAGATCAACACGCAGGCCACCGCCGCGATCCTCACCCGGGCGGCGTTCCTCGGACTCGACCCGATCATCCATGTCGCGAGTTTCAGTGCCCTGTTTCCGTCACCCGACGCCGTCATCGGCCCG…	MKIAVTGGTGYVGAHTTLALLAAGHSVRLLVLPAESPDAVLAAAGDDAARIEQVVGDIRDAQVVARLLDGCDALLHAAGVVGTDDRREQLMWEINTQATAAILTRAAFLGLDPIIHVASFSALFPSPDAVIGPDSPTASGRSAYGRTKAAADRIARALQDAGAPVVITYPTSVVGPGLGSTKGITEQGWGAIVSGGVAPRFDGGMQMIDVRDVAAVHAAAMHPGRGPRRYVCGGELVEFNQLIDVLEHSSGRRLRRIPLSGSTFRTLGRIADVIGRFTPLSAGLSYEAAWLLTSATPTDDSRTRDELELTWRPARAALAATFT	go_function: oxidoreductase activity [goid 0016491] ;
RHA1_ro08913	1749.1	8171.64	4.6719	2.22401	4.28e-183	YP_708115	111025695	879771	880301		hypothetical protein	ATGACCGCAAATGCTGCACTTGCCACGACAATTCAGGCGGCCGTCGATCACGTCAAGCAGAATCCTTCTGCCGCAATGGCGACCTTCAAGGCAAAAGTTCTGCAGGACAAGGGGGTGCAATGCTCTGCGTTCGTGCGCAAGCATCCCGCGATCATCGTCGATGAGCCGGCGAGCCTTGGTGGCAACGACGCCGGCCCGAGCCCCGTGGAGTACCTGCTGGTGTCGTTGGGCGCCTGCCAGGAGATCTTGTACCAAATCACGGCGAGCATGATGGGGATCGAGCTGGATTCCGTCACCGTGTATCTCAAGGGGAATCTGGATGTGCGCGGATTCATGGGAGAAGAAGGGATTCCGCCCGGCTATCAGCAGATCACCTTCGAAACCCGTATCGAGAGCCAG…	MTANAALATTIQAAVDHVKQNPSAAMATFKAKVLQDKGVQCSAFVRKHPAIIVDEPASLGGNDAGPSPVEYLLVSLGACQEILYQITASMMGIELDSVTVYLKGNLDVRGFMGEEGIPPGYQQITFETRIESQADAKAIEALVHTVEANCPTMDTIRRPVDVHGKAFLNGEPIVTV	go_process: response to stress [goid 0006950] ;
RHA1_ro10045	15944	73814.8	4.62964	2.2109	0	YP_708396	111026113	47803	49449		possible type II/IV secretion system protein	ATGAACTCCGACGACGCGACCCAGCCTCCGCAGAACAAGATCACGGAGCTTCCCTTCTTCTCAGCCTCGATCCCGGACGCCGACCTCGCAGGTGGGGGCCGCAGTTCGGTATCGGAAATCACGCTCCCCGACACCGATCCGTTTCGATCGCTTCGCCTACACGAACTGCCACCGGCCAGCACCAATGGGCACAGCGGCACTGCGCCACGGCCTGTGCCGCCGGCCGCGAAGGTCAAGGTCGATCGCGCCCTGGTCCGCGCTCTGCAGAAAGAAGCTGCGGAACTGTTGCGTGACTACCGGTCAGCGCGTGACCGCGAGCGCCACGACCCGAAGAACGCCGGCAAATACTTCGCCCCGTTCACCGAGGAGGAAGAACGCGAGTTCGGCCGTGAGACGATC…	MNSDDATQPPQNKITELPFFSASIPDADLAGGGRSSVSEITLPDTDPFRSLRLHELPPASTNGHSGTAPRPVPPAAKVKVDRALVRALQKEAAELLRDYRSARDRERHDPKNAGKYFAPFTEEEEREFGRETITGLVKNHVQKTINSGGEAFTIVEEEALIKAIFDAQFNLGPLQELVEEPHVTDIFLNGAAVYVKFPDGHYEHRDPVVDTPEELLEWMGLLASRADNGGRPFSRLNPSLRLTMRGGHRLSVMGYSVKRPSVAIRIHRLKNIALDQLAAEHRMMPIELATILSCAVRGGASVVTGGGMGFGKTTFTRALANALPLQTRIGIAETERELFIDELPGREDFVVDAETILGGGERGADGELAGSYTLSDILYEFVRQQLDYMIVGEVAGHEI…	go_component: intracellular [goid 0005622] ;
RHA1_ro10052	5432.92	25106.9	4.62125	2.20828	0	YP_708403	111026120	53115	56258		hypothetical protein	GTGAGCGCAAACGCCGCGAGGTCCCGCCTTGCCGGACTCGGCTACCTCCTGATCCTGGTGATGCTTGTCGCCGGGATCCCGGCCGCGCTCTGGGCGCTGCGCGGCAATCCGCTCGACATACCGTGGTCGGATTTCGAAGGTTTGCTCGCGAGTCCAGATGACGGCAGTCTTCTCATCGCCCTTCTTCCCCTTGTGGGCTGGGCGGCCTGGGCCACCTTCACCGTCCCGATTCTGCTCGAACTCGCGGCGACACTGCGTGGCGTCAAAGCGCCGAAGCTGCGCCTTCTTCGCTCACAACAGCGGACGGCGACGTTCCTCGTCAGCGGCGCTCTCTTGCTCCTGACCGCCGGAACCGCCACCGCCGCACCCGTCCTGACCCAGCCTGCGGACGGGGGAAGC…	MSANAARSRLAGLGYLLILVMLVAGIPAALWALRGNPLDIPWSDFEGLLASPDDGSLLIALLPLVGWAAWATFTVPILLELAATLRGVKAPKLRLLRSQQRTATFLVSGALLLLTAGTATAAPVLTQPADGGSTSPYAPHSQQEDPSASPQTQVDPRATRVAVQPAGPTVTTVRGDTLWGLAQQHLGEGRRYAEILDLNRTAVPEPGFLVEGLTLQLPASQPEVIRGAYTVKQGDTLWDIAERELGDPLRFTEITTPDGAPAGELITVGQQLIMPTAASATADATPAPALVPPADAAPAPAPAPAPASEAVPAPAPAPAPAPVDDAPNWQLDPVEPQMPADLLTNDAPAETDTEDGSSDVVFIGLGISAVAAAGLTGHLALRRRKQQHRRRRGERIALP…	go_process: cell wall catabolism [goid 0016998] ;
RHA1_ro00196	2933.18	13527.3	4.61182	2.20533	3.35e-256	YP_700190	111017218	253125	252739		hypothetical protein	ATGAACTTGATCAAGAAATCTGCAGCGTCGGTCCTCGTCGCAGCGACGGTGACACTCGGGGCGGGTACGGCCCACGCCGACCCAGTCGTACCGAACACGGGAACGCCTGCGCTGGCGATCCCCGGCAGGCACGAGGTCGACAAGCAGAAGGCCCTCGAGAACATGCTCAACGAGCTCGGCGTCGGCTGGGCCAACGGGGGAGCGGCCGGGACGGCGATCGGCGCGCTCATGGGTCTCGGCGTCGGATGTATCTCGATGTTCCCCGGCAGTCTCGCCGGTTGCATCATCGGCACACCGATCGGGGCGATCACCGGCGCGATCGTCGGTATCGGACAGGGCAACCCCCGGGCTCAACAGGCCATCCAGGAATACATCAACACGCCGTGA	MNLIKKSAASVLVAATVTLGAGTAHADPVVPNTGTPALAIPGRHEVDKQKALENMLNELGVGWANGGAAGTAIGALMGLGVGCISMFPGSLAGCIIGTPIGAITGAIVGIGQGNPRAQQAIQEYINTP
RHA1_ro03726	5193.3	23663.4	4.55653	2.18794	0	YP_703684	111020712	3932141	3932434		hypothetical protein	ATGTCCGATCTGCATGTCGTAGCGACCATTCCTGCCAAGCCCGGTTCCGAGGACACCGTCCGCGGCGGACTGTCCGCGCTGGCCGCGGAGAGCCGCAAGGAAGAGGGCTGCATCTCGTACGAGGTGTTCGAATCAGCCGCGGTCGCGGGAACCTTCGTCACCGTCGAGGTGTGGACCGGTCAGGAGGCGGTCGACGCGCACATGAAGTCGCCGCACTTCCAGGCCGCGCTCGGGACGTTCGGTGAGCACCTCGCCGGGGCACCGGCGATCCACCCGCTGAAGCCGGTTTCCTAG	MSDLHVVATIPAKPGSEDTVRGGLSALAAESRKEEGCISYEVFESAAVAGTFVTVEVWTGQEAVDAHMKSPHFQAALGTFGEHLAGAPAIHPLKPVS	go_component: cytoplasm [goid 0005737] ;
RHA1_ro02282	1354.63	6165.28	4.55127	2.18627	2.12e-142	YP_702246	111019274	2407688	2408116		hypothetical protein	ATGAAACTCTTGAAAACTCTGGCATTGTCCATATTCGTCGTCTCCGCGATGGCCGTCGGGGCGGGCACTGCGTATGCCGATCCCGCACCTCAGGGAATCGACTGGTCGCAGCCGCTGATGACCCCGGCAGCCGACGGCAGCAGCAGCCAGGTGGCCGAACAGTTCTTCCCGGAGAACGAAGTGAAGCAGGACGCCTTCGACAAGATGACCAACGAGATCAATACCGGCTGGAACAACGCGGGCCTGCAGGGCATGGCGATCGGTTCCAACGTGGGCATGGCCATCGGGTGCGTGTCGATCTTCCCGAACTTCATTGCCGGCTGCATCGTCGGCGCAGTGGTCGGCACCATCGCCGGCGCCGTCATCGGCATCGGTGTGGGTAATCCCAACGCACAGCCG…	MKLLKTLALSIFVVSAMAVGAGTAYADPAPQGIDWSQPLMTPAADGSSSQVAEQFFPENEVKQDAFDKMTNEINTGWNNAGLQGMAIGSNVGMAIGCVSIFPNFIAGCIVGAVVGTIAGAVIGIGVGNPNAQPAVEQFFATP
RHA1_ro01833	1981.57	8991.95	4.5378	2.18199	1.63e-191	YP_701802	111018830	1937603	1938103		hypothetical protein	ATGAGCAGGACACATTTCACGGCTCTGACACTGGGCGCGGTCGCGCTGGCCGGGGGTGCCGCACTCACTGCGGGCGCCGGAACGGCCGCGGCGGACGTCCTCACCGAGATCAACGGCTGCAGGATCGTGGCGAATCCGAACCCCGACGATCGCACGACCTGCCCGGGCGCCGATCTGAGTTCCGCGAATCTGGCCGGCCTGAACCTGAGCTTCGCCGACCTGTCGGGGGCGAACCTGAAACGGGCGAACCTCACCGGCACCAACTTCGCTGCCGCGAATCTGTCGTACGCCGATCTGAGCGACGCGAACATCACCGGCACGAACTTCACGGATTCGCAGCGCAACGCGGTGATCCTGTACAGCACCGAGATCGACATCTTCGGCACGATCGTCGGGGAC…	MSRTHFTALTLGAVALAGGAALTAGAGTAAADVLTEINGCRIVANPNPDDRTTCPGADLSSANLAGLNLSFADLSGANLKRANLTGTNFAAANLSYADLSDANITGTNFTDSQRNAVILYSTEIDIFGTIVGDMNITTEPEWSTEAHERALASVVPVTPTPTPPAP
RHA1_ro08797	884.419	4009.23	4.53318	2.18052	6.56e-99	YP_707999	111025579	770557	770207		hypothetical protein	ATGCACTCCGCCATGTCCATCGACAGCCACCGCCAGCATGACCGCGACCGCGCCGGCGACCCGGACAACGTCGTCAGCCGTGCCCAACTCGACGCCTACCGGGTCCGGCGCCGCCAACGATTGCAGCTCCTGCGTCAAGGCCCGGCCGAGACCACACCTCGGCTGGGTGCCGAGCTGATCCAGTTCGCCTGCCGCTGGGCCCCGTACGGCCGGGCACCGGACGACGAGGTCTTCGAGCGGTTCGGAATGGCACCGGCACGGTTCGCACGGCGGCTGTTCGAGGCTCTCGAGACCGGGGAGTGCGCAGCCGACGTCGCCGAGACGCTGCGCGCGATCTACCGTCCCTCCTAA	MHSAMSIDSHRQHDRDRAGDPDNVVSRAQLDAYRVRRRQRLQLLRQGPAETTPRLGAELIQFACRWAPYGRAPDDEVFERFGMAPARFARRLFEALETGECAADVAETLRAIYRPS
RHA1_ro08017	2707.29	12258.8	4.52806	2.17889	6.1e-237	YP_707222	111024802	15652	15939		hypothetical protein	TTGCTCGACGTCATGATGGACATCTTCCGCCGCAGGGAATTGGATCTTCCATGCGACGGAGGCGCGCCACAAGCACCTCGACCGCTGAAAGATCACCCCCGAACCCCCACCGACCGAGGAGACGCCGACCCACGAGACGCCGCCTCACACGGACTCGGCACCGACCGGTTCCCCGACTTACCGACACCGGAGCAGGATCCGAGACATCCGTATCGCCCTGGTAGCCAGACGCTTCGACCACTTCGACCACTTCGACCACTTCGACCACTTCGACCACACGGTAGGTGA	MLDVMMDIFRRRELDLPCDGGAPQAPRPLKDHPRTPTDRGDADPRDAASHGLGTDRFPDLPTPEQDPRHPYRPGSQTLRPLRPLRPLRPLRPHGR
RHA1_ro10177	3865.79	17421.5	4.50659	2.17204	4.03e-287	YP_708528	111026245	172693	172286		hypothetical protein	GTGATCGGCGGGAACACGGGCCCGATCGTCGACACCTGGTGGCAGACCGAGACCGGCGCGATCATGATCTCCCCGCTTCCCGGGATCACCGCCACCAAGCCCGGATCGGCGATGGCACCCCTGCCCGGCATCTCCGCGAAGATCGTCGACGACGACGCCAACGAACTCGGCGCCGGCGGCTCCGGCTACCTCGTGCTCGACAAGCCCGTTACCTTATTTACGGTCCTTCACAGAAGGGCTACGGTCGCCAGACCCGGTATGACTCCTTGCCCCTGTCTCACGCATGATCCGGGGGGTGGTGTCGCCGGGTGTGGTGGCGTCGACGGACCGCTGATAGACCTCCGATCTTGTTATCGGGTCAAGCGGCGGCAGGCTCTGGCGTTGTTCCGTGACAGGGAA…	MIGGNTGPIVDTWWQTETGAIMISPLPGITATKPGSAMAPLPGISAKIVDDDANELGAGGSGYLVLDKPVTLFTVLHRRATVARPGMTPCPCLTHDPGGGVAGCGGVDGPLIDLRSCYRVKRRQALALFRDREML	go_function: acetate-CoA ligase activity [goid 0003987] ;
RHA1_ro08678	769.824	3459.34	4.49367	2.16789	1.09e-85	YP_707880	111025460	656587	657411		hypothetical protein	ATGCCGCCGACCCCCGCTCGATTGCCCGTTGCCCTACGACGCGGTTGTAGTACACCCGCAGCTCACGATCACTGGCGACGGCCGTTCCGTCGTGGCGATACGCGACACCGGCCCAGATCATCGACCGCGGCGGATCTCCCGCCGCGATCATCTTTGCGACTTCGGCGCGGCATGCGGCGAGCCGCGGACACCGGAAGCACTCCCGCTGCGCGTCGCGGCCGGCCTGGTACGAACCCTCATCGATGTCCCACGACTGCGGGTCAATCGAGCACGGCAGGACCGTCGGGGTTGATCGGCGAGCGGTCATGCGGCATCACCACCGGCAGCGACGTGGGTGGCAGGACCTCGGGGAGTCCTGGCACGCAGGACTGCATACGCCCGGAGCCGATCGGCGGGTAC…	MPPTPARLPVALRRGCSTPAAHDHWRRPFRRGDTRHRPRSSTAADLPPRSSLRLRRGMRRAADTGSTPAARRGRPGTNPHRCPTTAGQSSTAGPSGLIGERSCGITTGSDVGGRTSGSPGTQDCIRPEPIGGYMIAVVIERGARDDLILRRFTPNDSIAKRGAALGEDRAFVARIDRTLPRCQLLPRQFPGSGLARARANTRLRCGQRDHSACLQLAADTPQLRAVLALGGVDEAAPEATPLRGWSVCARRTQQRRDRKANRSRRRVRGSIAPR
RHA1_ro02770	384.545	1726.37	4.48939	2.16652	5.44e-46	YP_702733	111019761	2922350	2921943		hypothetical protein	ATGGTTGCACGATTCATCCCCGTGTTCGGTCCATGGAAAGTAGCATCGCCCATCGTGACAACAGTGGGCACATTGCCGATGGCCCTGCTGCGGCTGCAGTACCGGCTGGCTCGGATCCCGTTGCAGCTCGTCGAGGATCTCGCGGTCTCGCAGCTCGACGAGCAGGCACCGAGTCGGCTCGTCTACGAGCGGTTTCTCACCGGCTGCGACGCAGCCGCCGCGCACTGGCTCAGCGATGACGCCGCCCGGGAGCGCGCCGCTGACCTCCGGCGACATACAGCGGCGGTGCGGCTGCTCATCGCGCGAGAGCAGCACCGAATTCGGCACCGTGGCGTGATCCTGCTCGACGAGCAGCGTGAACGGTTCCTCCGTCGGCGAGGGCAGCAGCATCCCACCGAC…	MVARFIPVFGPWKVASPIVTTVGTLPMALLRLQYRLARIPLQLVEDLAVSQLDEQAPSRLVYERFLTGCDAAAAHWLSDDAARERAADLRRHTAAVRLLIAREQHRIRHRGVILLDEQRERFLRRRGQQHPTDRV
RHA1_ro00780	258.961	1142.16	4.41055	2.14096	5.97e-30	YP_700773	111017801	832348	832058		hypothetical protein	GTGTTCGGCGTCGCCGATGCCCCGGGATCGAGGTTCGGTACAGGGAGTCGGTGTGCACGATGCATCGCGGCGGGGCTGATGAGCCGAGACACGTGTGAGGAGTACGGGATCTTCGGTGATGGATGCCTCGTACAAGAGCGGTCACTACGAATGCCGTGCGCTTACAGTTGCAGTCCACGAAAGACGAGCGCAATCGTGAGCACCGCGAGGGGCGGGATGTTCTCCGCGTGCGCACCGTGCGTCGAGATGAGCAGATGCGGATTGGGGCTGGTCGGCCATTCCTCCGACTGA	MFGVADAPGSRFGTGSRCARCIAAGLMSRDTCEEYGIFGDGCLVQERSLRMPCAYSCSPRKTSAIVSTARGGMFSACAPCVEMSRCGLGLVGHSSD
RHA1_ro01796	3143.23	13842.3	4.40384	2.13876	2.86e-247	YP_701767	111018795	1892034	1897526		probable glutamate synthase large subunit	TTGAACACGAGTGCCACCGAGTCCGGCCTGTACGACAGGACGCTCGACAAGAGCAGCTGCGGCGTGGGCTTCATCACCCGCAAGGACGGCATTCAGACCCATGACGTCCTCATCAGGGGCCATGAGGCCCTGTGTGCTGTTCCTCACCGTGGTGGCATGTCGGCGGAGGGTGTCGGCGACGGCGCCGGTGTCTGCGTCGACCTGTCGGTGCCGTTCTTCCGCACCCTGACCGGTCAGGACGATCTCGAGGCCGGCCGGTTCGGTGTCGGCAACTTCTTCCTCCCCACCGACGTGGCATTCCACGGCGACGCGGAGGCCGTCATCGAGCGGGCTCTCGCCGACCAGGGTTTCCACGTGCTGCTCGAGCGTGACGTGCCCGTCGACGCGACCGTGCTCCGG…	MNTSATESGLYDRTLDKSSCGVGFITRKDGIQTHDVLIRGHEALCAVPHRGGMSAEGVGDGAGVCVDLSVPFFRTLTGQDDLEAGRFGVGNFFLPTDVAFHGDAEAVIERALADQGFHVLLERDVPVDATVLRPAAIRHQLPIRQWVFTAPDACADETEFDRRIHDALLAIEAVAYTQPDLAGLYPLSLSARTQVLKGRLNSNEVMPYFQDLVDPAHAIHTLYFHTRFSTNTDPHPTMAQPFRLMAHNGELNTDKKNRLSETALARARNREIVRPHGQSDSCRLDQTLQSRVVEDGLDLVTAVVSMMPPAWENDSTLSPEVRAMLEYFSLYEEKNDGPAALIFGDGTVVGARLDRLGLRPLRSVETDEYLCVTSEAGQIDFDPETVVHRGRIEAGGMLY…	go_function: glutamate synthase (NADPH) activity [goid 0004355] ;
RHA1_ro05912	3064.01	13483.1	4.40048	2.13766	2.43e-243	YP_705847	111022875	6357780	6359096		probable NADH dehydrogenase subunit D	ATGAGCGAGGACACGGTTTTCACTGTCGCGGGTCAGGACTGGGACGACGTTGTCGATGCGGTGAAGGCGTCGTCGGGTGGTGGGGGTTCGGAGGGCGGCGAGGAGCGGATCGTCGTCAATATGGGTCCGCAGCATCCGTCGACGCATGGGGTGTTGCGGCTCATCTTGGAAATCGAGGGTGAGACGGTCACGGAGGCCCGGTGCGGTATCGGTTATCTGCATACGGGTATCGAGAAGAACCTCGAGTATCGGACGTGGACGCAGGGCGTGACGTTTGTGACGCGGATGGATTACCTGTCGCCGTTCTTCAATGAGACGGCGTATTGCCTCGGTGTGGAGAAGTTGCTGGACATCACGGATGAGGTGCCGGAGCGGGCGAGTGTCATCCGGGTGATGTTG…	MSEDTVFTVAGQDWDDVVDAVKASSGGGGSEGGEERIVVNMGPQHPSTHGVLRLILEIEGETVTEARCGIGYLHTGIEKNLEYRTWTQGVTFVTRMDYLSPFFNETAYCLGVEKLLDITDEVPERASVIRVMLMELNRISSHLVALATGGMELGAVTAMLFGFRERELVLDVFEMITGLRMNHAYIRPGGLSQDLPEGAVEKVRELLALMPERLRDMENLLNDNRIWKGRTQGIGYLDLTGCMALGITGPMLRATGLPHDLRKSQPYCGYENYEFDVSTDTGCDAYGRYLIRVDEMKESLKIVEQCLDKLRPGPIMAEDKKIAWPADLTLGPDGLGNSPGHVREIMDSSMESLIHHFKLVTEGFRVPPGQVYVAVESPRGELGVHMVSDGGTRPFRVHF…	go_function: NADH dehydrogenase (ubiquinone) activity [goid 0008137] ;
RHA1_ro08798	974.892	4275.6	4.38571	2.13281	2.86e-101	YP_708000	111025580	772076	770580		amino acid permease	ATGACCTCAACCAAACCCGGTCCCGCCCCTTCCGCGCGACCATCCACCAGCGTCTTCCGGCGCAAGCCCATCGACCTGGTCACCGACGAAAGCTCCGAGGGTGGAGGGCTGCAGCGCGTTCTGGGACTGTGGCAACTCACCGCCATCGGCGTCGGCGGCATCATCGGAGCCGGCATCTTCTCCCTGGCGGGCAGCGTCGCTCACGGCGACGAGGCAAACGGAATTCCCGCTGTCGGCCCGGCAGTTCTGCTCTCGTTCATCCTCGCCGGCATTGCCAGCGCCGCCGCGGCCTTCTCCTACGCGGAATTCGCCGGGATGGTCCCCAAAGCGGGTTCCGCCTACACCTACGGCTACGTCGTACTCGGCGAAATCGTGGGCTGGTTCATCGGCTGGGATCTG…	MTSTKPGPAPSARPSTSVFRRKPIDLVTDESSEGGGLQRVLGLWQLTAIGVGGIIGAGIFSLAGSVAHGDEANGIPAVGPAVLLSFILAGIASAAAAFSYAEFAGMVPKAGSAYTYGYVVLGEIVGWFIGWDLLLEYTAIVAVVAIGISGYFNFLVQQFGLDMPAWMMGAPGTGEGHRVDLFAMILCLLIAFLLTRGMKAAAKFEMVVVALKVAVVLLVIIVGAFFVDSSNYVPFAPSGMGSVMTGAATVFFAVFGYDAMSTAAEESKDAQRHMPKAIIYSLAISMVLYVGACLVLTGMQHYTDINPTSGFSTAFASVGLGGVASVIAVGGIIGVLTVMFTFMLGVTRVWFSMSRDGLLPKWFSKTHPVRRVPTRITWVVGVGSALVAGFMPIGEAAEL…	go_component: integral to membrane [goid 0016021] ;
RHA1_ro05913	1895	8304.73	4.38243	2.13173	8.21e-174	YP_705848	111022876	6359093	6360016		probable NADH dehydrogenase subunit E	ATGACCGAGCAAGCAGCACCGAAGCAAACCCCCATCTTCATCGAGTTCGGCCCCCGGCCGGAGGAGAACGGGCTGTTGGTGCGGCCGGGTGCGCGTGAGGAGTATCCGCCGGAGGTCGGTGCGCGGCTGGACGCCGATGCCGACGTCGTCATCGGGCGTTACCCGAATTCGCGGTCCGCGCTGTTGCCGCTGCTGCATCTGGTGCAGGCGGAGGACGGGTGCATCACGCCGGCGGGGATCGAGTTCTGTGCCGGCCGGCTCGGGTTGACCGGCGCCGAGGTGGCTGCGGTGGCGACCTTCTATTCGATGTACCGGCGCGACCCGACGGGCGACTACTACGTCGGAGTGTGCACCAACACGTTGTGCGCGATCATGGGCGGCGACGCGATCCTCGCCGCG…	MTEQAAPKQTPIFIEFGPRPEENGLLVRPGAREEYPPEVGARLDADADVVIGRYPNSRSALLPLLHLVQAEDGCITPAGIEFCAGRLGLTGAEVAAVATFYSMYRRDPTGDYYVGVCTNTLCAIMGGDAILAALEEHLDLPHGGTSADGKVTLEHIECNAACDYAPVVMVNWEFFDNQTPESARSLVDSLRSGERVSPSRGAALCTFRETARILAGFPDERPGAPAEGGTAGDATLAGLRVAHERGMTAPDPAETSLIPEPASRNTEPMAAESAKDQPAPAPSATVPPDRSTSETDPAATDPGRKGD	go_function: NADH dehydrogenase (ubiquinone) activity [goid 0008137] ;
RHA1_ro11050	404.073	1754.68	4.34249	2.11852	2.73e-45	YP_708855	111026877	45264	44953		hypothetical protein	TTGTACTTCCGCATCACCGCCGACTCGGCCGATCTAGTTGACCCGCAAGATGTCACCGCCTTCCACGTGGTTTGCCCCTACGGACTAAGCGGTGACGACCTCATCGCCGCCGTGCGCCGAGCCGACATCGGAGAGGTGCTAGCCGACGGCGAACACGTCATGGTGCTGGTGAGCACCATCCGCCTGATGGCCGCCGACCGGGTCGGACCTGGATGGTCCGATGCCTTTACGGCGATGCTCGACTACGCCGAGAGCAAAGGGTGGACCGACAAGGACCGCGCCAGGGTCCGCGCGCACATCGAGCGAAACTAA	MYFRITADSADLVDPQDVTAFHVVCPYGLSGDDLIAAVRRADIGEVLADGEHVMVLVSTIRLMAADRVGPGWSDAFTAMLDYAESKGWTDKDRARVRAHIERN
RHA1_ro08770	6407.3	27799.3	4.33869	2.11726	0	YP_707972	111025552	743127	742486		hypothetical protein	TTGCCTAACCGCCCACCACCGGCCTCGGTGACCGCGCACGTCGGGTCGCTCACCGCCGGAACCAAGCTCTGGCGCATCCACTCCGCCGACCCGAACCGGGGCGCCTTGACCCTGAATCCGACCCCGGCGGGAGCGGGAGGCGGCCGGTTCGACTCCTCCGACGGCTCGTACCACTACTCCTATTTCGGGGAGGACATCTCCACCTGCATCGCGGAGACCTACTGCCGGTCGCTGCCGCTCGATGATCACGTGCCGAGAATTTTGCGGAAGGCCAAACTGGCCGGTCGAGTCCTGTCCCAGGTCACCGTCACCGACGACGTCCCGGTCGCACTGGTGCACGGCTCACATCTGACGGCGATCGGTCAGGACACCTGGCTGACGAAATGCGACCCGGTCGAC…	MPNRPPPASVTAHVGSLTAGTKLWRIHSADPNRGALTLNPTPAGAGGGRFDSSDGSYHYSYFGEDISTCIAETYCRSLPLDDHVPRILRKAKLAGRVLSQVTVTDDVPVALVHGSHLTAIGQDTWLTKCDPVDYRITRDWAASILCGTDRALGIKYRARNDEDRYSVVMTITPNAGVGLHDLMAISQGPIKLDDRAGLELVRSHLAQYNATLI
RHA1_ro02251	2271.38	9842.24	4.33316	2.11542	3.3e-195	YP_702216	111019244	2382034	2382378		hypothetical protein	GTGGTTCATACTCACCTCATGGACAAGAAGTCACTGACCGCCCTTGCCCGTCAGCAACTGAAGTTGGCAGGCGGGACGTCCAGCGGCCGTAGTTCGCAGACCGTGTACGGCGGGCATCGGCGCAGCCTCCGACAGACCGTCATCGCCTTGGCCGCGGGTCAGAAGATGGCCGAACACGAGAGCCCGGGCGAGGCCACGCTGTTCATTCTCAGCGGCAAACTGAACCTCGTGTCCGGCGAGGACTCGTGGAAGGGTTCCACCGGCGACCTGCTGGTCCTTCCGACCGATCGGCACAGCGTCGAGGCGATCGAGGACGTCGCGTTCCTGCTCACCGTCGCCATGTGA	MVHTHLMDKKSLTALARQQLKLAGGTSSGRSSQTVYGGHRRSLRQTVIALAAGQKMAEHESPGEATLFILSGKLNLVSGEDSWKGSTGDLLVLPTDRHSVEAIEDVAFLLTVAM
RHA1_ro11189	2517.66	10865.4	4.31566	2.10958	3.3e-208	YP_708994	111027016	191260	191769		hypothetical protein	ATGTCGTTCACCGTCCACGACACTGCCAACGTAGCCAAGATCCTGGCTGAGATTCTGGGGGGAACCGTTGAGGTTCCCGCCAGACCACCCTATGGACCGCAGAGCCTATTCGTGTGCCTTTGGGACGAGCATGGAACACTGATCGAACTCGCGCCGACCGGATCCGCGTGGGTTCCGAACGACAAGGCATTGCCGATTGAAACGAAGTTGGATGACCTCGTGCAGCAGCACGACTATCTGCACTCGTTCTGGGACGCCGCTGTGTCCTTCGACAGGATTCGTGAGATCTGCGAGGAGCAGGGCTGGCGCTACTACATCACCGATCAGAAGATCAAGATCGCTGTGGTGTGGATCGAGAACCATAGATACATCGAGTTCTGCCCGAAGGAGCATGTTCCT…	MSFTVHDTANVAKILAEILGGTVEVPARPPYGPQSLFVCLWDEHGTLIELAPTGSAWVPNDKALPIETKLDDLVQQHDYLHSFWDAAVSFDRIREICEEQGWRYYITDQKIKIAVVWIENHRYIEFCPKEHVPAYLEIYGTAGKDKYQDYVASRVAAIKATQAAQLNKP
RHA1_ro05911	2669.61	11449.7	4.28891	2.10061	4.25e-214	YP_705846	111022874	6357058	6357780		probable NADH dehydrogenase subunit C	GTGAGTGACGAGGGAAGACCGCACGACCAAGCTCCGGCACAAGCGAGCAAAGCGAGCCGAGTTACAGAACAGATCGGTGTGCGCAAGGGTTTGTTCGGGGTGCGGGGTAGTGGGGACACGTCGGGGTATGGGCGGTTGGTGCGTCCGGTGTTGTTGCCGGGGAGTACGCCGCGGCCGTTCGGGGGGTATTTCGATGATGTCGCGGATGGGTTGGGGGCGGCGTTGGCGGAGTCGGGTGTGGGTTTCGAGGTGGCGATCGAGTCGGTTGTGGTGTTTCGGGGTGAGGTGACGTTCGGGGTGCGGCGCGAGTTCTTGCCGTTGGTGGCGCGTGTGTTGCGTGATGAGCCGGATTTGCGGTTCGAGATGTGTCTGGGTGTGAATGGTGTGCATTTCCCGCAG…	MSDEGRPHDQAPAQASKASRVTEQIGVRKGLFGVRGSGDTSGYGRLVRPVLLPGSTPRPFGGYFDDVADGLGAALAESGVGFEVAIESVVVFRGEVTFGVRREFLPLVARVLRDEPDLRFEMCLGVNGVHFPQDAGRELHAVYPLLSITHNRRIRLEVAAPDADPHIPSLYEVYPTNDWHERETYDFFGIVFDGHPSLTRIEMPDDWPGHPQRKDYPLGGIPVEYKGAEIAPPDERRGYN	go_function: NADH dehydrogenase (ubiquinone) activity [goid 0008137] ;
RHA1_ro05920	935.759	4008.24	4.28341	2.09876	1.49e-93	YP_705855	111022883	6366988	6368910		probable NADH dehydrogenase subunit L	ATGAGCGGAACGCTCTCGTCGGCCGTGTGGCTGCTGCCGGTTCTGCCCCTCCTCGGCGCCGCCGTGCTCCTGCTCGCGGGCCGCCGCAGCGACGCGTGGGGCCATCTCCTCGGCTGCGCGACGGCATTGGTCTCCTTCGCGCTCGGCGTCGTCTTCTTCGTCGACATGCTGGGCAGGGACGCCGCCGAGCGGGTCGTGCACCAGACCCTGTTCAGCTGGGTGCCGATAGGCGAACTCCAGGTGGATTTCGGTCTCCAACTCGACCAGCTGTCCGTGTGCTTCGTGCTGCTGATCACCGGGGTGGGTTCGCTGATCCACATCTACTCGGTCGGCTACATGGCGCACGATCCGGAGCGTAGGCGATTCTTCGCCTACCTCAACCTGTTCCTCGCGGCGATG…	MSGTLSSAVWLLPVLPLLGAAVLLLAGRRSDAWGHLLGCATALVSFALGVVFFVDMLGRDAAERVVHQTLFSWVPIGELQVDFGLQLDQLSVCFVLLITGVGSLIHIYSVGYMAHDPERRRFFAYLNLFLAAMLLLVLADNFLGLYVGWEGVGLASYLLIGFWQYKPSAAAAAKKAFVVNRVGDMGLVLAIMIMFSTFGSIEFADVFTRADAASEGVLTAIGLALLLAACGKSAQVPLQSWLGDAMEGPTPVSALIHAATMVTAGVYLIVRSNAIFDLAPNAQLAVVIVGAVTLLFGAIIGCAKDDIKKALAASTMSQIGYMVLAAGLGPAGYAFAIMLLLTHGFFKAGLFLGAGSVMHGMNDEVNMRRYGGLRTVMPITFVTFGLGYLAIIGIPPFSG…	go_component: integral to membrane [goid 0016021] ;
RHA1_ro06845	1199.37	5111.83	4.26209	2.09156	2.8e-114	YP_706775	111023803	7359541	7358525		ABC Fe(3+) transporter, substrate binding component	GTGTTCGCACCCACCGCCAGACGTCAGATCGCCGTCGCACTCGCCGTGACCAGTTCGTCCCTCTTCCTCGCCGCGTGCTCGTCCGGCGACAGCGGAGGAACCACGGAAGCGTCCGGTGAGGGGTTTCCGGTCACCCTCGAGAACACGTTCGGATCGACCACCCTCGACGCGGCACCCGAACGTATCGTCACGCTCGGATGGAATGCCCAGGACGTCGTCTACGCGCTCGGCGAGGCACCGGTCGGCATGCCGAAGTACACGTACGGCGCCGAGGCGAACGGTGTGATGCCCTGGCTGCAGGACCGATTCGATCCGTCCGAGACCACGTTGCTCGACACGGCCACGTCCACCCCCATCGAGGGCGTCGCCTCGCTGGCGCCGGACGTCGTGCTCGCCCCC…	MFAPTARRQIAVALAVTSSSLFLAACSSGDSGGTTEASGEGFPVTLENTFGSTTLDAAPERIVTLGWNAQDVVYALGEAPVGMPKYTYGAEANGVMPWLQDRFDPSETTLLDTATSTPIEGVASLAPDVVLAPYEGFDQATYEKLSGIAPTVAYPDKAWQTTWQDQTTLVGQALGKSAEAEQLVAGLDDTLARTAAAHPEFAGKTISVINFDTDAATVNVYMPSDPRVQVLTQLGFTVSPGVQKLAAANDPDKFFADISVENISDVDADVVVAFVPENTTVAANPAYANLGAIGRGTAVTLSDTKIISGLSQTSVLATPWVLDKLTPQLSEAATKAGA	tc: 3.A.1.14 ;
RHA1_ro08371	375.188	1598.01	4.25923	2.09059	1.13e-40	YP_707573	111025153	349517	349858		hypothetical protein	ATGGGAGTGATCGGCGCCGCCCGCACCCTGTTGCGGGTGCAGTACGAGATCGTCCGGGCCCCGATGTCCGTCCTCGACCAGTCCGTGCTGCCGGTCGTCTTCGACGACGGCGCCCCGGCCCGGTTGGCATGCGAGCACCTCCTGGTCGGCTGTGACCGCGCCGCCGCCCGCTGGCTCGCCGACACCCCCGCGTCCGCCCGCGCGGACCGGCTGCGCCGGCGCAGCGCCCCGACCCGCTACGCCCTCGCCCGCGGCAGCCGCCGGACCCACCTGGCCACCGACGCGGTCCTGGCGAGGCACCGGGCCCGGTTCGAACAACGACGCCGCCACACCGCCATCTGA	MGVIGAARTLLRVQYEIVRAPMSVLDQSVLPVVFDDGAPARLACEHLLVGCDRAAARWLADTPASARADRLRRRSAPTRYALARGSRRTHLATDAVLARHRARFEQRRRHTAI
RHA1_ro04142	714.97	3042.43	4.25533	2.08927	4.82e-72	YP_704094	111021122	4355049	4356617		possible multidrug efflux transport protein	GTGACTCGAACCGAAACGACGCAGGCGCCGGCCCGAGCGACGCTGATCCTCGCGACCCTGATCCTCGTCGCCGCCGTCGCCAACCTGAACCTGTCGGTCGCGAACGTCGCGCTCCCCGACATCGGCCGGGCCTTCGACGCGAGTCAGACGCAGCTGAACCTCGTCGCCGTGGCGTACTCACTCGGGCTCGCCGCGTCGGTCCTCTATCTGGGGGCACTCGGCGACCGCTACGGGCGTAAACAGATGCTGGTGCTCGGCATGGCGCTGTCGCTGCCGGCGTCGGCGATCGCGGGATTTGCCGGGAACTTCGAAATACTGTTCCTCGCACGTGTTCTCGGCGGTGTATCCGCCGGCCTCGCGTTCCCCACCACGCTCGCGATCATCACCGCACTGTGGTCG…	MTRTETTQAPARATLILATLILVAAVANLNLSVANVALPDIGRAFDASQTQLNLVAVAYSLGLAASVLYLGALGDRYGRKQMLVLGMALSLPASAIAGFAGNFEILFLARVLGGVSAGLAFPTTLAIITALWSGPPRTKAIALWSALGGAISSLGPIVSGALLEHFHWGSVFLVTLPLAALALVAAILWVPAHVNETTDPVDNLGGIISVVFIAALILAINFAPVDGSGALAIGLGLIALAAGAAFFLQQRRAAHPLFDLHVAARPTFWVAAVGGVIVFGALMGAMFIGQQFLQNVLGYSTLAAGSAIIPAAVAMVVVAPRSAKLVESHGARFTLLLGYLFVVLGLVVALVWWDEDATFWWVALAYAFVGIGVGFAGTPASRSLTGSVPVSRAGMASGT…	go_component: integral to membrane [goid 0016021] ;
RHA1_ro01972	1280.3	5445.52	4.2533	2.08858	4.52e-120	YP_701941	111018969	2097199	2096375		hypothetical protein	ATGGCGGCACGCCGAGTCGGTCGTGCGCCGCTCAACGTGCTCGACCGGGCCGGCGAGCAGATGTCGTTCTACGCCAGGGCAATCGCCTGGTCGCCCCACACTCTCGTGCACTACCGCAAGGAAGTGCTCCGGCTGCTCGCCGAGGTCACGTTCGGCAGCGGCGCGCTCGCCGTCATCGGCGGCACCATCGGCGTCATCGCGATGATGTCCGGCTTCACCGGCGTCGTCGTCGGACTGCAGGGTTTCGCCGCGCTCGAACAGCTGGGCAGCTCGGTGCTCACCGGCTTCCTGTCGGCCTACGTCAACACCCGTGAGATCGCGCCGATCGTTGCGGCACTCGCGCTGTCGGCAACCGTCGGTTGTGGTTTCACCGCGCAGCTCGGCGCCATGCGGATCTCG…	MAARRVGRAPLNVLDRAGEQMSFYARAIAWSPHTLVHYRKEVLRLLAEVTFGSGALAVIGGTIGVIAMMSGFTGVVVGLQGFAALEQLGSSVLTGFLSAYVNTREIAPIVAALALSATVGCGFTAQLGAMRISEEIDALEVMAVPSVPFLVTTRMIAGFVAVIPLYIVGLLAAYLASRIISTVFNGQSTGSYDHYFNLFLPPQDVLYSFAKVLVFAFVLILIHCYYGYHASGGPAGVGVAVGRAVRTAIVTIAVLDFFLSLAIWGTTTTVRVAG
RHA1_ro04136	1470.13	6233.76	4.24029	2.08416	1.25e-133	YP_704088	111021116	4348580	4349479		transcriptional regulator, LysR family	ATGGAATTGAGGCAGCTGGAGTACTTCGTCGCGGTCGCCGAGGAAGCGAACTTCACCCGTGCCGCGGAACGCGTCCACATCAGCCAGTCGGGGATCAGCGCGCAGATCCGGCAGCTCGAGCACGACCTCGGCGCCACGCTGATCGACCGGTCGAGCCGGACGGCGACGCTCACGGCCGCGGGAGAAGCGGCGCTCGTGCACGCCCGCGCGGCCCTCGCCTCGGCCGACGCGATGCGTCAGGCCGTGGACGACGTGAACCAGCTGATCCGGGGCCGGCTCGTCGTGGGGATGGTCACCGCCTGCACGGTGAAGCCGCTGTTCGACGCGCTGTCCGCGTTCCACGTCGCGCACCCCGGGATCGAGATCACGCTGACCGAGGACAGCTCCGACCGCCTCGTC…	MELRQLEYFVAVAEEANFTRAAERVHISQSGISAQIRQLEHDLGATLIDRSSRTATLTAAGEAALVHARAALASADAMRQAVDDVNQLIRGRLVVGMVTACTVKPLFDALSAFHVAHPGIEITLTEDSSDRLVERVRAGAIDLALVGTATAPPDGLDAFPIISEGLVAAVPPGHPLAGRSRVTLAELGDHAIVCMPTGTGIRTVFDQACAAAGLRPDIALQASAPDAVADLAIRGLGVAILSESMATDYRGRLTAVTLDDVDIPAVLALVWKSLAGPALRELVLHTRRTFGEVPAAVGR	go_function: transcription factor activity [goid 0003700] ;
RHA1_ro05916	1402.48	5943.12	4.2376	2.08325	2.04e-128	YP_705851	111022879	6363867	6365219		probable NADH dehydrogenase subunit H	GTGACGATCGAGGGCGTCTACCCCGACCCGGCTCTGTTCGGGCACGACCCGTGGTGGCTGGTGCTCGGCAAGGCCCTGGCCATCTTCGTGTTCCTCGTCCTCACCCCGCTTCTGACGATCCTGGCCGAACGCAAGGTCATGGCGTGGATGCAGATGCGCGTCGGCCCGAACCGGGTCGGCCCGCGGGGCATGCTGCAGAGCCTCGCCGACGGCATCAAGCTCGCACTGAAAGAGGGGATCGTCCCGAAGGGTGTGGACAAGCCGATCTACATCCTGGCGCCGGTCATCGCCGCGGTACCTGCGTTCATGGCGTTCGCCGTGATCCCGTTCGGGCCGGCGGTGTCGATCTTCGGGCACTACACGCCATTGCAGTTGACGGACCTCCCGGTGGCCGTCCTC…	MTIEGVYPDPALFGHDPWWLVLGKALAIFVFLVLTPLLTILAERKVMAWMQMRVGPNRVGPRGMLQSLADGIKLALKEGIVPKGVDKPIYILAPVIAAVPAFMAFAVIPFGPAVSIFGHYTPLQLTDLPVAVLYVLAATSIGVYGIVLAGWASGSTYPLLGGLRSTAQVISYEIAMALSFAAVFLDAGTMSTSGIVAAQEHTWYVFLLLPSFLIYVTSMVGETNRAPFDLPEAEGELVGGFHTEYSSLSFAMFMLAEYVNMVTVSALATTLFLGGWHAPFPLSLWDGANSGWWPVLWFTLKVWGFLFVFVWLRATLPRLRYDQFMGLGWKILIPISLVWVMIVATVRAFRNEGYDARSIALVVAGLVVALVVVVLLWKRLRPGRVPAPEKPVEPRGRAE…	go_component: integral to membrane [goid 0016021] ;
RHA1_ro06076	1262.09	5313.52	4.2101	2.07386	1.95e-116	YP_706011	111023039	6536331	6538292		2,4-dienoyl-CoA reductase	GTGAGCACCTCCGCGTACCGCCACCTGTTCACCCGATTGCGTCTGGGGCCGCTGACCCTGCGCAATCGGGTGGTCTTCTCCGCGCACCTCACGGGGTACGCCGTGGACGGCCTGCCCACCGCGCAGCACGCCGCCTACTATGCGGCGCGCGCGAAGGGCGGTGCCGGCCTGATCCTCTCCGAGGAGCACGCCACCCATCCGGGCGACTGGCCGTACGAGAAGGTGATCGCCGGCTACCGGCCGGAGGTCGTCCCGGGGTACCGGCGGATCACCGACGCGGTTCACCAGCACGGAGTCCCAATCCTGGCTCAGGTCAACCACAACGGCGGCCAGGGGTCGAGCATGTACTCGCGGCGGCCGCTGTGGGCGCCGAGCGCAGTCCCCGATCCCCTGTTCCGC…	MSTSAYRHLFTRLRLGPLTLRNRVVFSAHLTGYAVDGLPTAQHAAYYAARAKGGAGLILSEEHATHPGDWPYEKVIAGYRPEVVPGYRRITDAVHQHGVPILAQVNHNGGQGSSMYSRRPLWAPSAVPDPLFREVPKAVDQREIRTLVDGYARVAEHCVRGGFDGIELQCSHSSLVRSFLAPATNQRTDDYGGSLENRARFLLEVVEAVRVAIGPDRALGVRLAGEDLFDGGVRLDEAVEVAALVEAGGRVDYINTSIGMATETLHMIEASMAVPRGYALFVPNAIRQRVGLPVVGVGRFSDPHQADQALDEGHCDLIGVVRGQIADPDFAAKALAGEEGNIRTCLACNQECIGRMGLGRWLGCVVNPRAGRESVLLPEPTVPGRRVFVVGGGPAGLKA…	go_function: disulfide oxidoreductase activity [goid 0015036] ;
RHA1_ro01971	1555.72	6440.19	4.1397	2.04953	9.62e-134	YP_701940	111018968	2096378	2095020		possible Mce family protein	ATGAGCAACACGACATCTGTTGTGGGCCGACGGGTGCTGGGGCTGGTGTTCTTCCTCGTCCTCGCGTTGTTCCTGGCCTTCACCATCGGCATGTTCAACAAGACGTTCACCAAGGTCGTCAAGATCGACCTCCTCACCGATACCGCCGGAAATGCCCTGCCGCCCAACGCTGACGTGAAGGTCCGTGGCCTCATCGTCGGCGAGGTGCGCTCCGCGTCCTCCCAGGAGGGCGAGGTCACCCTGGCTCTCGCGATCCAGCCGGACAAGGCGCCGCTGATTCCGTCCAACGCGACGGCGCGGTTGCTGCCCAAGACGCTGTTCGGTGAGCGTTATGTGTCGCTGATCGTTCCCGAGGGCGACACCGCTCCGCCGATCCAGGCCGGCGACACGCTGCGTCAG…	MSNTTSVVGRRVLGLVFFLVLALFLAFTIGMFNKTFTKVVKIDLLTDTAGNALPPNADVKVRGLIVGEVRSASSQEGEVTLALAIQPDKAPLIPSNATARLLPKTLFGERYVSLIVPEGDTAPPIQAGDTLRQDKSGNAVEVGQVLDGLLPLLQAIPPQDLANTLGALSQGLSGRGAELGLTLDRLEEIFGGLNTELPAIQEDLRGLADFSQTYSEAAPDLVNALDNLRTTGNTVVEKQGEISTLLASLTGTASSTADLLQTNAESIVSIAADSREALQILGRYSPSFGCTFAGFAKSAPVARELLAPDDPYPGVRASVQFVNPKGRYVPNQDEPRLLDNRGPACYDNVTAPGGKFPQYPGGSSYNDGAYQVPSRNPGPSTIDFLPAPAGVPDQVPGYG…	go_process: pathogenesis [goid 0009405] ;
RHA1_ro10250	299.022	1235.23	4.13091	2.04646	1.39e-30	YP_708601	111026318	243970	243653		hypothetical protein	ATGACCTGCGATGACTACATCACCGCCGCGTTCTCTCGTGATTTCGTCGCGGAGGGATACGACCACGACACCGTCGAGCGCATCCATCACAGCGTTTTCGACGAATGGATTCGTGCACTGGCCCAGTCCGGCCTGTTCACCAACCACGCCGTCGCGAACGCCGCGCACCGCTGGAAGGACAATCCGCATTCGCTGCTCGACGCCCTGCTCGCGGACGCCGACGAGATAACCGTCAAGCGCTACGAGATCGCCTGGCACGCGCTGGACCGGACTTCCCATCTCGGTTTTGGCGCACCACCCGCCGCCGAGTACGCATGA	MTCDDYITAAFSRDFVAEGYDHDTVERIHHSVFDEWIRALAQSGLFTNHAVANAAHRWKDNPHSLLDALLADADEITVKRYEIAWHALDRTSHLGFGAPPAAEYA
RHA1_ro08914	1368.06	5609.63	4.10041	2.03577	2.12e-118	YP_708116	111025696	880624	880376		hypothetical protein	ATGCCTCGTTGTACGTCCCCGTTACGGTCCATCCTGCATTTAGTTCCTGCATGGCGATTCCTTCCTTATTATAGTCGCGGAGCGATCCGCGACCGTCTTCAGTGCTCGGTGGTAGCGCGGCTGTTGCAGCGGTACCGGTGGTATGGCCGTGCGATCATGATTGTGGCTGAACTGGCGCGGATTCGCGTAGTAGTTCATGACGAGCTAATCGAATCTGTCGATCTGAACTCCCACTTGAATTTGCATTGA	MPRCTSPLRSILHLVPAWRFLPYYSRGAIRDRLQCSVVARLLQRYRWYGRAIMIVAELARIRVVVHDELIESVDLNSHLNLH
RHA1_ro06399	3203.25	13117.2	4.09496	2.03385	5.12e-221	YP_706333	111023361	6898523	6897318		probable acyl-CoA dehydrogenase	ATGATCAACCTCGAACTTCCCAAGAAGCTCAAAGCCTCCGCGAATCAGGCGCACCAGGTCGCCGCGGAAATTTTCCGGCCGATCTCCCGCAAGTACGATCTCGCGGAGCACGCCTACCCCAAGGAACTCGACACCATGGCCGCCATGGTGGAGGGACTCAACGACTCCGGTAAGGGTGCGGCGGGCGCCGCCCTCGGACGGGGAGACGAGCCGAAGGTCATCGGGAACGTCAACGGCGGCAACATGTCGTCGCTGATGAACGTCATCGAAACCTGCTGGGGCGATGTCGGTCTCACACTGGCGATCCCGTACCAGGGCCTGGGTAACTCGGCCATCGCCGCCGTCGCCACCGACGAGCAGCTCGAGCGTTTCGGCAAGGTGTGGGCCTCGATGGCCATC…	MINLELPKKLKASANQAHQVAAEIFRPISRKYDLAEHAYPKELDTMAAMVEGLNDSGKGAAGAALGRGDEPKVIGNVNGGNMSSLMNVIETCWGDVGLTLAIPYQGLGNSAIAAVATDEQLERFGKVWASMAITEPGFGSDSAAVTTTAVLDGDEYVLNGEKIFVTAGERSTHIVVWATVDKTKGRAAIKSFVVPRDAPGLSVARLEHKLGIKASDTAVLLLQDCRIPKDNLLGTPEVNVEKGFAGVMQTFDNTRPIVAGMAVGLGRAALEELRSILSDAGVEISYDTPAYNQHAAAAEFLQLEADWEAAYLLALRATWMADNKKPNSLEASMSKAKAGRTGTAISLKAVELAGTLGYSERPLLEKWARDSKILDIFEGTQQIQQLIVARRLLGKSSAE…	go_component: mitochondrion [goid 0005739] ;
RHA1_ro11176	1702.98	6969.07	4.09228	2.0329	1.11e-140	YP_708981	111027003	176971	175805		ABC sugar transporter, periplasmic substrate binding protein	ATGTCACTCTCTGGACTGCGACGAAATACCCTGCGCCGCACATCGCTGGTTTCCGCTGCGCTACTTGCCGGGGCGCTCATCACGGCATGCGGATCGGGAACTGACACCAGCAGTGCCGCCGGCGGAAGCCCTCGGGGATCGGCCGAATGCGCATCCCAGTCAGGCGATCTGGTAGCCGACCAGCTCGACGCCAAGGCGCAGGCCCCATACCCGACGGATGCTCTCGATGCATCGGTGGTGAAAGGGAAGAACTACTGGGTGGTGCTTCTCAGCGCTGCCGTACCCACACAGGCCGACTACGCGAAGGGCTTCCAGGCCGCGGCGGTGGCTGCGGGCGCTCAGGCGCAGGTCTTCGACGGCAAGGGCACTGCCGCCACGGTCATCCAGGGCATCAACGCG…	MSLSGLRRNTLRRTSLVSAALLAGALITACGSGTDTSSAAGGSPRGSAECASQSGDLVADQLDAKAQAPYPTDALDASVVKGKNYWVVLLSAAVPTQADYAKGFQAAAVAAGAQAQVFDGKGTAATVIQGINAAIAAKADGIITVAVDLSQIDQALADAAAAGIPVVDGSNGNPNAPFPKGNVGHVTLDSAEVGTWQANYALKATGCDTHAVIVGTLSAPTSLAVVDGAKNQIASLCGDDCTTEVVDVRATDLGPKLVGMLQTTLQRNPNTNVILSATNVYDPDIKQALSALGRDIPVVSLQTEGVLAGNSDAGPLIANVVYAPATALGWFYFDGMIKAAAGQTNFAVKIPVAMIDESNWGTDPSTPQPPRYSGYEAEFAKLWSLKND	tc: 3.A.1.2 ;
RHA1_ro04362	2553.63	10338.5	4.04853	2.0174	1.66e-187	YP_704306	111021334	4595759	4596643		ABC amino acid transporter, extracellular solute binding component	ATGTCGAAACAACGTCCGGCAGTCAGGGCGGCTGTCGCCTTCGCAGGCATGATGGTGGCCGCCGGCTCCCTGGCGGGGTGCACGAAGACCGACACGACCAGCGGCGGATCACTCCTCCAGCAGCTGCAGGACAGCGGAACGGTGACCGTCGGCTTCGCCGGCGAGGCCCCGTACAGCTTCGAGCAGGACGGCCAGCTGACCGGCGCCACCGTGGCCCTGCACCGCGAGATCTTCAAGAACCTGGGCATCGACAACGTCGAGGGCGTGAGTACCGACTTCGGAGCGCTCATTCCCGGACTGCAGGCCCGTCGCTTCGACGTCGTCAGCGCCGGCATGTCGATCCTGCCGCAGCGGTGCGAGCAGGCAGCGTTCAGTGAACCGGAGTTCAATTACACGACC…	MSKQRPAVRAAVAFAGMMVAAGSLAGCTKTDTTSGGSLLQQLQDSGTVTVGFAGEAPYSFEQDGQLTGATVALHREIFKNLGIDNVEGVSTDFGALIPGLQARRFDVVSAGMSILPQRCEQAAFSEPEFNYTTALMVPKGNPAKLTDMQSVQQSGVRMAAMTGAIESDYAQQLGIDAMQVASPQDGMDAVANGRADVFALTGISLNWLAQNNPQAPVEVTNSFVAEIDGVPQVGAGGTVFRKEDTELRDAYNAELAKITSDKDKYLSIVGPFGFTAEELPDPNLTTAKLCGGAG	tc: 3.A.1.3 ;
RHA1_ro06499	4748.02	19129.1	4.02887	2.01037	2.46e-264	YP_706430	111023458	6995982	6997484	leuC2	3-isopropylmalate dehydratase large subunit	GTGCGTGTCCGGGAAGAGGGTAACGACATCAAGCGCACGGCGGACCGGCCCGAAGCCCGCGGTGCGAGAGGACACACAGAGGTGGAGAAGATGGCGGAGAAAGCACGCACCCTGGCAGAGAAGGTGTGGGACGACCACGTCGTGGTCCGGGGTGAGGGAGACAACCCCGACCTCATCTACATCGATCTGCATCTCGTTCACGAAGTGACGAGTCCGCAGGCATTCGACGGACTTCGGCTGGCGGGGCGCCCGCTGCGCCGGCCCGACCTGACGATTGCCACGGAGGACCACAACGTCCCCACCGTCGACATCGACAAGCCGATCGCCGACCCCGTCTCCAAGACTCAGGTGGACACGCTGCGGCGCAACTGTGAGGAATTCGGTGTCCGGCTGCACCCG…	MRVREEGNDIKRTADRPEARGARGHTEVEKMAEKARTLAEKVWDDHVVVRGEGDNPDLIYIDLHLVHEVTSPQAFDGLRLAGRPLRRPDLTIATEDHNVPTVDIDKPIADPVSKTQVDTLRRNCEEFGVRLHPMGNIDQGIVHVVGPQLGLTQPGMTVVCGDSHTSTHGAFGALAMGIGTSEVEHVMATQTLSLRPFRTMAITVDGELPDGVTSKDLILAVIAKIGTGGGQGYVLEYRGEAIRKMSMEARMTVCNMSIEAGARAGMIAPDEITYEFIKGRPHAPKGADWDAAVEAWEQLKTDEGAVFDNEVHIDASSLTPFVTWGTNPGQGLPLGEAVPNPAEIVDESERHAAEKALTYMGLEAGTPLREVAIDTVFVGSCTNGRIEDLRAVADVLRGR…	go_component: 3-isopropylmalate dehydratase complex [goid 0009316] ;
RHA1_ro04716	4974.24	19961.7	4.013	2.00468	5.32e-268	YP_704660	111021688	4987774	4989120		probable L-ornithine 5-monooxygenase	ATGAGTGAATCGCCGGAAACGGTCGGTACAGATCTCCCAGTGCGAGATGTCGTGGGTGTCGGGTTCGGTCCCGCTAACCTCGCCCTGGCCATTGCCATCGAGGAACACAATGCGGAGTGCCCCCCGCGCGAGCGGATCAGCGCGCAGTTCTTCGAGAAGCAGGATCGATTCGGGTGGCATCCCGGGATGCTTCTCGACGGCGCGACGATGCAGATCGCGTTTCCGAAGGACCTGGTGACGTTCCGGAATCCGCGTAGCGCATTCACCTTCTTCAACTACCTCTTCGATCAGGGTCGCCTCGTCGACTTCGTCAATCACCAGACCTTCTTTCCGACTCGTCACGAGTTTCACGACTACCTGCAGTGGGCGGCGCGCCGAGTCGACGCCGACGTGCGATAC…	MSESPETVGTDLPVRDVVGVGFGPANLALAIAIEEHNAECPPRERISAQFFEKQDRFGWHPGMLLDGATMQIAFPKDLVTFRNPRSAFTFFNYLFDQGRLVDFVNHQTFFPTRHEFHDYLQWAARRVDADVRYGTAVETVRGIRGDDGVIDRFEVRTADGSTVIARNVVMGAGLRERIPEWANPSARCFHNHQFLFRLGEMPAPVHHRFVVLGAGQSAAEIVQYLHGNYPEAEVHSVFSRYGYSPADDSPYANRIFDPEAVDDLHGAPEAERLRLLDVHRSTNYSVVDIELINELYATEYQERVRGRRRLFMRRASEIIAVDETSDGIEVAVRSGVDGLTDTLACDALILATGFTPAPLEPLLGDLAPKIHPPREVGRDYRLAVSPDVTAGIYLQGGTE…	go_function: monooxygenase activity [goid 0004497] ;
RHA1_ro05067	1837.17	7192.47	3.91497	1.969	2.32e-137	YP_705006	111022034	5357129	5355867		manganese transport protein, NRAMP family	GTGAGCATCGAGGCACCCCGCCCTCTCCTCCCGCGCCGCACGCCCCGCAAGGGCAGTATCCGAACGGTCGCGCTCCTCGGGCCCGCCTTCGTGGCGGCCATCGCGTACGTCGACCCCGGAAACGTGGCCGCCAACCTCACCGCGGGCGCGAAGTACGGGTACCTGCTCGTCTGGGTCCTCGTGCTCGCCAACGCCATGGCCGTGCTGGTGCAGTACCTCTCCGCGAAACTCGGGCTGGTCACTGGCAAATCACTGCCCGAAATGCTGGGGACCCGCCTGAGGACCGGTAACCGTCGCGCGTTCTGGCTGCAGGCGGAGGCGATGGCCGTCGCCACCGACCTCGCCGAGGTGATCGGCGGCGCGATCGCACTCAATCTCCTGTTCGGCGTTCCCCTCTTC…	MSIEAPRPLLPRRTPRKGSIRTVALLGPAFVAAIAYVDPGNVAANLTAGAKYGYLLVWVLVLANAMAVLVQYLSAKLGLVTGKSLPEMLGTRLRTGNRRAFWLQAEAMAVATDLAEVIGGAIALNLLFGVPLFAGGLITGVVSMGILSIQSRRGQRTFEFVVMGLLTIITVGFLTGLAFTDVSGTDALAGLVPRFEGTETVLLAASMLGATVMPHAIYLHSALARDRHGNDLEGPRLARLLRVTKWDVVGALIVAGAVNIGMLLLAASALSGIPGTDSIDGAHAAIQSSLGPTVAVIFAVGLLASGLASTSIGCAAGSEIMYGLLSMRIPLLLRRVVTLIPALVVLAVGVDPTFALVLSQVVLSLCIPFAVIPLVRMTSSHDLMGVHRNATATTVAAWV…	tc: 2.A.55.3.1 ;
RHA1_ro08535	253.389	989.494	3.90504	1.96534	6.07e-23	YP_707737	111025317	503798	504103		hypothetical protein	GTGCTGAAGCTGGCGGCCGGGTCGAGCACACAGACCGAGCTGTTCACCGGCCTCAGCTACCCCTGGGGGGTGGCGGTGGACACCGCGGGAAACGTGTACGCCGCCGACTGGAACAACCGGGTGCTGAAGCTGGCCGCGGGGTCCACCACCCCGACCGAGCTGCCCTTCACCGGCCTCCACTACCCCGAGGGGGTGGCGGTGGACACCGCGGGGGCCGTGTACGTCGCCGACTGGCGCAATCTCCGGGTACTGAAGCTAGCGGCGGGGTCGAGCACCCCGACCGAGCTGCCCTTCACCGGGTGGTGA	MLKLAAGSSTQTELFTGLSYPWGVAVDTAGNVYAADWNNRVLKLAAGSTTPTELPFTGLHYPEGVAVDTAGAVYVADWRNLRVLKLAAGSSTPTELPFTGW	go_component: integral to membrane [goid 0016021] ;
RHA1_ro10023	882.607	3444.07	3.90216	1.96427	4.51e-74	YP_708374	111026091	22796	24004		hypothetical protein	ATGAAAATCGACCTCGCGAAAATCAACAACTTCGGCCGCAGCCCCATGAGCAAGACCGATCCCGCGTCTGAAAATGTCGTCGACTCCGTTGTCGACGAAGCCGAGGAGTTGGCGCGCGCGGAGCGTGCACAGTGGGGCCTTCGGCAGGTGTGGACCACCCGACTTCTCAAGGCAGGAATCGTCGCCGCGCTCGGCGCCGGAATAGTTGCCCTGATCCTCGTCGTCTTCGGATCCTCGCCCACCCGGAGCCTCACCGACAACGCCACCAAGGACACCACAGACGTCGACACAGTCGGTCAGGCGAAAGCCGAAGATCTTGCTCGGCAGTTCGTCGTTGCCTGGCTCCAGGCGACGCGTGGGGATGAACAAGAACTCGATCATTTCGTCTCGGGAAAACCG…	MKIDLAKINNFGRSPMSKTDPASENVVDSVVDEAEELARAERAQWGLRQVWTTRLLKAGIVAALGAGIVALILVVFGSSPTRSLTDNATKDTTDVDTVGQAKAEDLARQFVVAWLQATRGDEQELDHFVSGKPSLPSAPLFAATDPAVASIDYEQKSRTYAVTVSVSVRAATDANAPTVRRYFQVPVVVTEAGVRAAALPAAVAGPSTSIDVRLGYKYRVANHPIATSAHEFLSAMLTGNGEVARYLTPGVSIAPIVPAPYRSVAITDVYSSEDLSAASASAPLPDGDVVRLLVTAAQNVTEVGSVSGQYALTMTSRGGRWEVSAIDATPLYPPAAPRTPSSSTTAPSSTTPSAGAPESASSDSGQVPASSESGQTPALSVPAAGDVPLFSPSGTDPHS…
RHA1_ro02966	2752.55	10736.7	3.90062	1.9637	3.13e-184	YP_702929	111019957	3132460	3133863		hypothetical protein	ATGCTGTTGCCGATGGCACCGACCGATTCACTGTTTCTGCTCGGCGAGTCCCGCGAGCATCCGATGCACGTCGGCGGCCTGGCAGTGTTCACGCCACCCGAGGGGGCGTCCGCGGCCGATGTGCGCGCGATGTTCGATGCCGCGCTGGTCGGTGACCAGGTGGCGGCGCCGTTCCGCAAGCGGGCCCGCCGCTCGGTGACCTCGTTCGGCCAGTGGGGCTGGGACACCCTCCCGCACCACGAGGTCGACCTGGAACACCACGTGCGCCGCGACGCCCTGCCTCAGCCGGGTGGAATGACCGAACTGATGACCCTGGTGTCGAGGCTGCACGGCACCCTGCTCGACCGCAGCCGCCCCCTGTGGGAGATGCACCTGATCGAGGGACTCGCCGACGGCCGC…	MLLPMAPTDSLFLLGESREHPMHVGGLAVFTPPEGASAADVRAMFDAALVGDQVAAPFRKRARRSVTSFGQWGWDTLPHHEVDLEHHVRRDALPQPGGMTELMTLVSRLHGTLLDRSRPLWEMHLIEGLADGRYAIYTKIHHALADGASAMRLLRDSMSEDPHRRNMPTPWQPRNPLAAVPDAGVAVSGGLGSALPAMAWDAARAAVGEMAGLLPAAVNTVDRALHGKGGAVSLTAPHTLFNVPISGARHVAARSFPLERIRLLAKHADATINDIVLTMCAGTLRAYLHTRDALPDNPLIAMVPVSLRAPNTGAGGNRVGVLMCNLATHLPDPAHRLETVRNCMNEGKAALQAMSPAQVLAMSALGAAPLGVEMFLGRRGPLRPPFNVVISNVAGPRTP…	go_function: molecular function unknown [goid 0005554] ;
RHA1_ro02376	1604.24	6215.17	3.87422	1.95391	9.74e-121	YP_702339	111019367	2505643	2506590		4-hydroxybenzoyl-CoA thioesterase	ATGACCACGCCTCCCCGCAGCATCACCCTCCGCTTCCTGGCCGCACCCACCGAGGTGGCGACGCTCGGAGGGGCCGTCCAAGGGGGCCGGATCCTCGAATGGATCGACAAGGCCGCCTACGCCTGCGCGGTCGGTTGGAGCGGGAGCTATTGCGTCACCGCCTACGTGGGAAACATCAAGTTCACCCGGTCCATCGAGTCGGGACACCTCGTCGAGGTCGAAGCCCGGCTCGTCCACACCGGGCGCTCCAGCATGCACATCCAGTGCACCGTGTCGTCGGCCGACCCGCGCACCGGACAGTTCACCGAGGCCAGCAACTGCCTGATCATCTTCGTCGCCGTCGACGATTCCGGTAAGCCGACGAGTGTGCCGCCGTGGCAGCCCGTCACCGCCACCGAC…	MTTPPRSITLRFLAAPTEVATLGGAVQGGRILEWIDKAAYACAVGWSGSYCVTAYVGNIKFTRSIESGHLVEVEARLVHTGRSSMHIQCTVSSADPRTGQFTEASNCLIIFVAVDDSGKPTSVPPWQPVTATDRAESEEAVMRIGLRADIEEAMSKQNYTDAGTAPESLTRFLAAPTDVNWGGKTHGGTVMRWIDEAAYLCGTSWNGTPCVSVYAGGVRFYRPIQIGHVVEVDARLLHTGAQTMHISVHVRSGDPRTREMNLTTHCLTVVAAVDEDGAATAVQQWVPQSDEDRKLEAHARELIALRDRARIGALA	go_function: CoA hydrolase activity [goid 0016289] ;
RHA1_ro04363	1001.88	3839.11	3.8319	1.93806	4.99e-80	YP_704307	111021335	4596666	4597397		ABC amino acid transporter, permease component	GTGAAGGAAAACATCGATGCCTTCCTCGATGCGTGGCCGAGCATCCAGGAAGGCATCGTCGTCACGCTCCAACTGACTGCGGGAGGCGCCCTCCTCGCGTTCGTCCTCGCGCTCGCGCTCGGACTGGCTGCGCGTGCGCACAACATCGTGATCAGGGGATCGGCGCGCGCGTTCATCGAATTCTTCCGGGGTACTTCGCTGTTGGTGCAGCTGTTCTGGTTGTTCTACGTGGTTCCGTTGTTCGGCTACCTCCTCGACCCGGTGCTTTGCGGGATCCTCGCGCTCGGGCTGAACTACGGCGCCTACGGAGCCGAGGTGGTGCGGGGCGCGATCAACTCGGTGCCGCAGTCGCAATGGGAGGCGGCGACAGCCCTGGACTTCAGTCACTGGCAGCGGTTG…	MKENIDAFLDAWPSIQEGIVVTLQLTAGGALLAFVLALALGLAARAHNIVIRGSARAFIEFFRGTSLLVQLFWLFYVVPLFGYLLDPVLCGILALGLNYGAYGAEVVRGAINSVPQSQWEAATALDFSHWQRLRRVVFPQAWAEMIPPLTNLLIQLLKGTALASYILLQDLTFEIDQLRQTTGNTLFAFGVGLVIYFVIGYVLTLVMNALEVRAKNRLGTGPSLREIFSLAPSDPRGLEAAKQ	tc: 3.A.1.3 ;
RHA1_ro00052	2094.49	8006.29	3.82256	1.93454	2.1e-145	YP_700046	111017074	59250	58975		probable cation transporting ATPase	ATGCGGTCCGCAGCGGGACAAGGTCGCGTCGAGCGCGGACCCTGGTGGATGGACAAGACGGGAACGCTGACGACCGGCAGGCCGTCCGGGCTCGACGTCGCGGCCGCCCCCGGCCACGATCCCGACGAGGTACTCCGACTCGCCGCCGCTGTCGACCAGTTGTCGCCCCACGTTCTCGCCGAGTCGATCGTCCACTTCGCGAGGGCGAGGGGCTGCGCGCTGCCACTGCCCACCGATGTCAGCGAGCAGCCGGAACCGGGGTCAGCGGCGTCGTGA	MRSAAGQGRVERGPWWMDKTGTLTTGRPSGLDVAAAPGHDPDEVLRLAAAVDQLSPHVLAESIVHFARARGCALPLPTDVSEQPEPGSAAS	tc: 3.A.3 ;
RHA1_ro01968	2380.34	9065.15	3.80835	1.92917	4.08e-159	YP_701937	111018965	2092952	2091696		possible Mce family protein	ATGGCAGACGTCGATAATGGAGCCGAGCGCGGAGGACGCGGCACGATCGCCCTCATCGCGGGAATCGTCATCGTCGCGCTGGTGATCGCGGGCGCCCTGTGGTGGGTGTTCACCCGCGCAGGCACCACGAAAATCACCGCGTACTTCGACAAGTCGGTGGGCATCTACGAGGGTTCCGATGTGCGGATCCTCGGTGTGAAGGTCGGATCCGTCGACGGTGTCGAACCGCAGGGCGACCAGGTGAAGGTCGACCTGCGCGTCGATCGTGGCGTCGACATCCCCGCCGACGCGAAGGCCGCGCAGGTCACGCCGTCGGTGGTGTCCGACCGCTACATCCAGCTCGCGCCTGCCTACACGGGCGGCGACAAGATGCAGAGCGGCGCCGTGATCTCGCGTGAC…	MADVDNGAERGGRGTIALIAGIVIVALVIAGALWWVFTRAGTTKITAYFDKSVGIYEGSDVRILGVKVGSVDGVEPQGDQVKVDLRVDRGVDIPADAKAAQVTPSVVSDRYIQLAPAYTGGDKMQSGAVISRDRTATPVEVDELYASIEKLSTALGPDGANKEGALSQFVETGAANLDGNGEALGQSINQLSDAARTLNESRGDLFDTVKNLQVFVGALAANDQQVRDFNSQLSDLSGFLAGERENLGAALNQLAIALGDVSKFVADNREILAENVDDLVPVTQTLADNRESLVNSLTLLPLAISNLANSYDAESGNLASRLALPDLQDPAGVACKLIDLGKLVPGDPRFEQLGRQMQPLIDNCANITSQITQSAKTPSLVLPFGIMSADNIQRTVTPG…	go_process: pathogenesis [goid 0009405] ;
RHA1_ro04031	943.763	3586	3.79968	1.92588	1.05e-74	YP_703986	111021014	4231957	4231193		hypothetical protein	ATGCCCGTCACGACCACCGGTCCGTCCACCGCCGAGCGTGTGCGTAGCTCGTGCGCACGGACCCAGGACGCGGTACTCGCCGTCGAAGGCAGCGCACCGACCGTCACGTCGGTACACCACCTGCGGTCCAGCGGCGACGTCGTGGTCGCCGTGCCCACCGAATCGGCGGCCGCCACGCTGTCCTGGCTCGCCGGTGGCGGCGGGATCCCCGCCGTGCTCGAGCTGACCGACAACTCACCGCTCGCGCTGCGTGAGCCCGTGCGGTCACTCGTCTGGCTGCGCGGCAACCTCCACGCGCTCTGCGAGGCACACACCCGGACGCTGGCCGACGAGGTGGCGTCCGAATACCCGCACCCCGGACTTCTCGACATCGGGCACGATGCGACGCTGCTGCAACTC…	MPVTTTGPSTAERVRSSCARTQDAVLAVEGSAPTVTSVHHLRSSGDVVVAVPTESAAATLSWLAGGGGIPAVLELTDNSPLALREPVRSLVWLRGNLHALCEAHTRTLADEVASEYPHPGLLDIGHDATLLQLRLESAVVADSSGAEPVALDDLLAARPDPFWEMETAWLQHLDEDHRDLIDMLSRKLPPHMRRGRVRPLGIDRYGLRLRVENDHGDRDIWMPFSAPVDDAVALSRAIRLLVGCPFVNGLRARG
RHA1_ro10025	749.876	2842.34	3.79042	1.92236	4.13e-60	YP_708376	111026093	24496	25116		hypothetical protein	ATGAGCGACGAGCGCACCACCGGGGAAGTCATCAAGAACTTCACCCGCGCTCGCAAGGTGCCGCAGCTGATCGGGCGTACACCCGACGGAAAGAAGCTGCCGTTCGGTCCCTATACCGTTCCGCAGGCCGTCAGCGGCGCAATCGTCGGTGGGCTCCTGTGGCTCCTGCATCCACTGTGGCTTCGGGACAGCATTTCCTGGAACGTCGGATTCTTCGCCTTCTGGTCACTGGGCACCGTCTTTGTCGTTGGCAAACTCCGGTTTGCCGGCCGGAGCCCCGCCTCAGTGGCACAGGGAATCTGCGCCGCAGCCTTCGCGCCGGCCGGTGCCAAGATCCAGATCAACGGCCGCCGGGTGACCATCCGGCCACCCCACCTCGTGCGTCCGAGTGGCTACATC…	MSDERTTGEVIKNFTRARKVPQLIGRTPDGKKLPFGPYTVPQAVSGAIVGGLLWLLHPLWLRDSISWNVGFFAFWSLGTVFVVGKLRFAGRSPASVAQGICAAAFAPAGAKIQINGRRVTIRPPHLVRPSGYITADPTAAELSATVVPQAVHIAAAEVTETASAEPVAPRPQTSAPVPTPASGPTHRAGRSSVKELLALAAAGTSE
RHA1_ro09022	1781.07	6733.71	3.78072	1.91866	3.71e-125	YP_708224	111025804	980529	979765		transcriptional regulator, IclR family	ATGACCACGCAATCAGAGATCGACCGATCGGCGCCCACCGCATTCTTGGATCGGGTCTCACTCATCCTCGACAGTTTCGACGGCCCCGGACGCCTCACGCTCGCCCAGATCGTCCGCCGGACCGGTCTGCCCCGCTCGTCCGCTCACCGAATGCTCGACCATCTGGTCCAGCTGCGCTGGCTTCAACGAGAAGAACGTCACTACACCCTCGGATTGCGCCTGGTGGAGTTGGGCTCGCTGGCGATCCATTACGATCATTTGCACACGGTGGCGTTCCCCCATCTCATGCACCTTCACCGTGTGACCGGTTTCGTCGTACACCTCGCAGTCCTGGACGGGCCCGACATCGTCTACCGCCAGAAGTTCGGCGGCAAGTTCGGCGGAATGGTCCCGACCCGG…	MTTQSEIDRSAPTAFLDRVSLILDSFDGPGRLTLAQIVRRTGLPRSSAHRMLDHLVQLRWLQREERHYTLGLRLVELGSLAIHYDHLHTVAFPHLMHLHRVTGFVVHLAVLDGPDIVYRQKFGGKFGGMVPTRVGARRPATRTAIGKALLAFNGQQGAEYEIIRDQGIAFEREESVAGIGCIAVPVGPMGSTVAAVSLCGPVGQMSFDHRLGGEVRMTAVAVWRGLAKQVEPAIQRGGSMRVISAMSESVRTPA	go_function: DNA binding [goid 0003677] ;
RHA1_ro01513	309.235	1163.46	3.7624	1.91165	3.03e-26	YP_701485	111018513	1598341	1597703		probable transcriptional regulator, TetR family	ATGTCGCGCCCGCGAATCGCACCCACGCCACCGGTCACGGCCAGGGGCGTCCGCACCCGCGATCGTCTCGTCGCCGCCGCCCGGGTGGTGTTCGAGCGGGAGGGGTACCTCGACGCCCGTCTCGTCGACATCAGCAAGGAGGCCGGACTCTCGACCGGATCGTTCTACACCTACTTCACCAACAAGGAGGAGGTGTTCGCGGCGGTCGTCGAGGTCACGCAGAACGACCTGCTGCATCCCGGCATGGGACGGGTCGCGGACGAAGGCGACGTGCACGCGGTGGTGGAGGCGAGCATCCGCGCCTACCTGCACGCGTGCCGCCGGAATGCGCGACTGCTGGCCCTGCTCGAGCAGGTCGCGCACGTCGACCCCGCATTCCGTGAACTGGAACGCTCACGG…	MSRPRIAPTPPVTARGVRTRDRLVAAARVVFEREGYLDARLVDISKEAGLSTGSFYTYFTNKEEVFAAVVEVTQNDLLHPGMGRVADEGDVHAVVEASIRAYLHACRRNARLLALLEQVAHVDPAFRELERSRDETFYRRNARAIADLQDRSLADASLDPMLTSKALSAMVGRMAYSYFVGPPSERRSLTFEQLTAGLARMWTNALRVPDRV	go_function: transcription factor activity [goid 0003700] ;
RHA1_ro01841	1884.76	7074.29	3.75342	1.9082	5.09e-129	YP_701810	111018838	1950153	1949881		hypothetical protein	ATGGCCCAACAAACGTCGGAGGCGGAGTCGCAGAGCGACGCCGTCCAGCGGGTGCGGGAGGCGCGCGGCTTCGCGGTGCAGCTACCGATCCTCGGCAGGGTGCCGCTGCCGAGGCCCGAGCAACTGGCGTTCTTCGCGGCGATCGGCTTGCTCGCCGCCGTCGAGATCATCGAATGGCCGGTTGCCCTGACCATCGCGGCAGGACACATCCTGATCACCGATCAGCACAACCGCGCCGTCCAGGAGATCGGGGAGGCCCTGGAGGGCGCGTGA	MAQQTSEAESQSDAVQRVREARGFAVQLPILGRVPLPRPEQLAFFAAIGLLAAVEIIEWPVALTIAAGHILITDQHNRAVQEIGEALEGA
RHA1_ro05642	3878.47	14520.6	3.74389	1.90454	2.64e-210	YP_705579	111022607	6065091	6064675		hypothetical protein	ATGGCAGATTTTGCTGCGCGGTTGAACAAGCTTTTCGACACGGTCCACCCTCCGGGACGTAAACCGCATACCAACGCTGAGGTCGCGGCGGCACTCATCGCAGACGGACATCAGATCTCGAAGCCCTACATCTCCCAACTCCGGTCGGGACAACGCACCAACCCCTCCGACGAGACGGTCGCGGCCTTCGCTCGCTTCTTCAAGGTGAAGCCCGACTACTTCTTCAACGACATCTACGCCGCGAAGATCGACCACGATCTCGAGCTTCTCTCGCAACTCCAGGGATACGGACTACGCAAGCTCTCCAGCCGCGCGTTCGACCTCTCCGAAGAGTCGCAGAACCTGCTCACCACGATGGCCGAGAAACTTCGTGCCAGCGAGGGGTTGCCGGAGGTCCCG…	MADFAARLNKLFDTVHPPGRKPHTNAEVAAALIADGHQISKPYISQLRSGQRTNPSDETVAAFARFFKVKPDYFFNDIYAAKIDHDLELLSQLQGYGLRKLSSRAFDLSEESQNLLTTMAEKLRASEGLPEVPPDASR	go_function: DNA binding [goid 0003677] ;
RHA1_ro08014	984.906	3674.08	3.73038	1.89932	9.95e-75	YP_707219	111024799	13005	11503		hypothetical protein	ATGACACGGGGCCTCGGGCTGAGCATCGGGACCGCAGGCGCCGTTGCCGCGGTCGCCGGCGAGGACGGCGTCGACGCGGTGCTGACCCGCCGATCCACCCTGACGTTCGGCCCGCCGTCGACCGTGCGGCTGGGCAACCCACCGGACGGCGCCGGGGTGACGGCGGGCTTCACCGATCGGATCGGGGAGGCCGTCGCCGCCGGCGACGGATTCCGCTACACCGGACAGGATCTGGTCGCCGCCGCCGCGCACTGCCTGATCGCCGAGACCGCTACACCGGACGACACACCGATCGTGCTCACGCACCCGGCAGTCCACCCGGCCCGGGACGTGCACGCGCAGCGGACGGCACTGGACCGCGCGGGACTGGCCCGGGTCGGCCTGGTCGCCGAACCCGTC…	MTRGLGLSIGTAGAVAAVAGEDGVDAVLTRRSTLTFGPPSTVRLGNPPDGAGVTAGFTDRIGEAVAAGDGFRYTGQDLVAAAAHCLIAETATPDDTPIVLTHPAVHPARDVHAQRTALDRAGLARVGLVAEPVAAVAWLESEHGPLGDGLALVYDLGADSLDLTVVAFGVGSGSDPIVGRPLRSTEFGGRYLIGVPEESVQAALSGTLELVVDCLHFAHVSAADLDVVVLTGGAGTLSAVGELVSGALGTAIVCAPDPATTAARGAAVLAAASHCAPIGTATRSTTPGPRKRWAAVAAVAAAALLAVPLFARESAPNPAPSDIAASQPLSRGGFGVVEQAERPHIPSRRAAGWTPPTAAEAPPEPVAVDYIAYVPVVEPVLVRAPAAAAPVVVDAPTES…
RHA1_ro04960	2281.93	8504.94	3.72708	1.89804	7.39e-148	YP_704899	111021927	5238106	5237123		probable 85 complex protein	GTGATTGTCACAGCAACGAAGCCGTCACAAAGTTGGATAAAAGGCGTCGTCCGGCTCATGATTGCCGTGGTGATCCTGCCGCTGGCGTTCGTCCTCGTCGGCGGCGGGACGGCCTCCGCGGACCCGTACAGCCGTCTGCGTGAGCACTGGGTCGACGCACCCGGCGGGGTCGGGCAGATCAAGGTGCGGATGTGGCTCGCGAACAACGGCAGCAACAAGGCCCTCTATCTCCTCGACGGCCTCCGCGCGACCAACGACGTCAGCGGGTGGGAGCACGAGACCAACGCCGCGTGGCTGTCCGACCACGGGATCACCGTCGTCGAACCGGTCGGCGGACAGTCCAGCTTCTACACGGACTGGTACGCGCCCAGCAACACCAACGGTCAGCCCTACACGTAC…	MIVTATKPSQSWIKGVVRLMIAVVILPLAFVLVGGGTASADPYSRLREHWVDAPGGVGQIKVRMWLANNGSNKALYLLDGLRATNDVSGWEHETNAAWLSDHGITVVEPVGGQSSFYTDWYAPSNTNGQPYTYKWESFLTQNLPDFLANNYGISRTSNAIAGLSMGGNAALILAAYHRNQFTFAGSMSGYLNLSAPGMREAIRLAMLDSGGYNSDCMWGPPWDPAWLRNDPFVAAPLLRGLPMWISAGAGLPGPHDQPQSAIDVFNVGTGMGLEAIALAQNRAFQVRLDTLGIGAHYDFPATGTHSWGYWQDQLWAMLPMMKASIGA	go_function: acyltransferase activity [goid 0008415] ;
RHA1_ro08781	221.605	825.558	3.72536	1.89738	5.45e-18	YP_707983	111025563	752618	752238		hypothetical protein	GTGGATGCCGCGGCGACGGGATCGCCTACCGATTCGCGGGCATCGTTGTGCGGCTTCGACGTTCGGCGTCCCGCGTTTGGCCGCGAGGAGTGGCCTCCACGCTTTCCGACCTGCGCCATGCCCCGCTCCTTCGCCCGCTCCCCTGTGGCCGCCGTCCGTGTTGCCGGCCCGCCGCTGGACCCAGACCAGTCGATACGCGCAACATCACACGCTGTATTACGCGTAGTGTTGCGCGCAGACTTGCACGCTGAACTCTGTGCTGGGCTCCGGTCGTGTCGCCGGTTCCCCTTATCTCCCGAACGCGCGACGTCGAATGGGTCGGAGATCGTCGGCGTCCATTGCAAGTGGGTCAACGGCCAGCGGTTTCACCGACACCGATAA	MDAAATGSPTDSRASLCGFDVRRPAFGREEWPPRFPTCAMPRSFARSPVAAVRVAGPPLDPDQSIRATSHAVLRVVLRADLHAELCAGLRSCRRFPLSPERATSNGSEIVGVHCKWVNGQRFHRHR
RHA1_ro02104	14856.5	55274	3.72053	1.89551	0	YP_702069	111019097	2214903	2214073		hypothetical protein	ATGACTGACCAGAAGACCATCGACAGCGTCAAGACCTCGCTGTACGCGGCCGTAGGCGCCGGAGACGTCGTCGTGCAGGCCGTGGCCGACGTCGTCGCCCAGGTCCGCTCGCGCGCCGAGTCCACCCAGGGTGACGTCGAAGAGCGTGTCGGCGGCGCCAAGGAGCGCATCGCCGGACTCCAGGAAGAGGTCACCGAGGGTGTCGAGAACCTTCGCGACCGCCTCGCCGGACTGCCGTCCGAGCTGCCCGAGGAGCTTGCCGAGCTGCGTGAGAAGTTCACCGCCGACGAGCTGCGCAAGGTTGCCGAGGCCTACCTGAAGGTCGCCTCCGACCTGTACACGTCGCTCGCCGAGCGCGGCGAGGACACCGTCGAGCGCATCCGCAAGCAGCCGGTCGTC…	MTDQKTIDSVKTSLYAAVGAGDVVVQAVADVVAQVRSRAESTQGDVEERVGGAKERIAGLQEEVTEGVENLRDRLAGLPSELPEELAELREKFTADELRKVAEAYLKVASDLYTSLAERGEDTVERIRKQPVVEEGIGRAETAFGDAVELTEEALGTVARQTRAVGEQAAKLAGRASGRISDTAEGLGEAIADAGDEAALKVLDLGDQAEEASKDAADRVTATAADVQARADKAAPAKHAAPAKKAAPAKAAATPAPAPAKKAAAPAKKAAPAKKA	go_component: signal recognition particle (sensu Eukaryota) [goid 0005786] ;
RHA1_ro01967	3142.01	11658.2	3.71044	1.89159	5.05e-183	YP_701936	111018964	2091699	2090398		possible Mce family protein	ATGAAGCGGTCGGTAATCCTCGGCGCCGGTGCGTGCGCCGTCGCCATCGCAGTGACGTCCTGCTCGTCGGAGGGAATCTACGGAGTTCCGCTGCCGGGCGGTCCGGATATCGGTGACCACCCGATGCACCTGACGATTCAGTTCGACGACGTCCTCGACCTCGTCCCGCAGTCCGCGGTCAAGGTCGACGGTGTTCCGGTGGGCCGGGTCGAAACGATCAAGGTGGCGCCGGACGGCTGGACGGCGGATGTGGAGGTCGTCCTCGACTCGTCCGTCGATCTCGCGGCCAACGCGGTCGCCGCCATCGAGCAGACCAACCTGCTCGGCGAGAAGTTCGTGCAGCTGTCCGAACCGCCGGAAGACAAGGATCCCGCGCGGCTCGAGGACGGCGACACGATC…	MKRSVILGAGACAVAIAVTSCSSEGIYGVPLPGGPDIGDHPMHLTIQFDDVLDLVPQSAVKVDGVPVGRVETIKVAPDGWTADVEVVLDSSVDLAANAVAAIEQTNLLGEKFVQLSEPPEDKDPARLEDGDTISLDRTRHATEIEQVLGALSLLLNGGGVGQLQPIVHELTTALDGREDRVRGLLEQANTLIDGLNQQRDDITRALDGLDALTTRVNEQNEKIGLILDQLPIAAEVLNEQRPQLTQMLTQLDRLGTVGTDVINRSKNDLIADLLALRPTLKALAESGDDLPNSLAFIPTVPFPDGVEKIALGGSVNLFLTVDLQIGDALSALGVGQGDPVYVPPKFGEPKPIVDPSNPYYNGNGPKPGWPTVSLLPIPPIIPAPTGLRIPGLPGTAPAA…	go_process: transport [goid 0006810] ;
RHA1_ro10303	1242.47	4602.2	3.70409	1.88912	8.2e-90	YP_708650	111026367	290665	290471		probable ferredoxin FdxD	GTGAAGATCACGCTCGACCGAGACCGCTGCGCGGGGCACGCACTCCGTGTCGCCGCAGCTCCCGACGTCTACGACTTCGACGACGGCGGCTACTGCGTGCTGCCGTCCGAGATCGTCCCCCCCGCCATGGCCGCGCAGGCCAAGGCGGGCGCGGTGGCTTGCCCCGAGCGGGCGCTCCGCGTGGACGAGGACTGA	MKITLDRDRCAGHALRVAAAPDVYDFDDGGYCVLPSEIVPPAMAAQAKAGAVACPERALRVDED	go_function: oxidoreductase activity [goid 0016491] ;
RHA1_ro00850	2548.37	9372.8	3.67796	1.87891	2.48e-156	YP_700841	111017869	902262	902765		hypothetical protein	GTGATAATCCGCAAGCCCCTGAACGGAACATCCTTCATCGGTAGGTCCGTGGTTGCCGTCGGCGCGGTGGTCTTCGCGCTCGGGATGTCGGCCTGCTCGTCCGACGACGCTTCCGACACCGCGGCAGCGACGTCCGCGGCCACGTCGTCCGCGGCAGGCGAGGCGGTTGCCGCGCCCACGTCGGACGAACTGCTCGGTACGCTCCAGGTCCTCGTGGACCCCGCCCGACCGGTCGACGAGAAGACCGTCGTGGTCGTCGACGGCGACGAACGCCGCCCGAACCTCGAGGCCATGACGGCGGCGATGGCCAACTACCCGGTGTCCTTCACCGTCACGGATGTGCAGGTAGAGGGCGATACCGCGACGGCGAACGTCGCGATCGTCAGCCCGCACGGCACG…	MIIRKPLNGTSFIGRSVVAVGAVVFALGMSACSSDDASDTAAATSAATSSAAGEAVAAPTSDELLGTLQVLVDPARPVDEKTVVVVDGDERRPNLEAMTAAMANYPVSFTVTDVQVEGDTATANVAIVSPHGTAAPTAWTWENVDGTWKVSDESTCTLLGMARAGCS
RHA1_ro08941	1431.32	5258.74	3.67404	1.87737	3.38e-99	YP_708143	111025723	907771	908301		hypothetical protein	ATGACCGCAAATGCTGCACTTGCCACGACAATTCAGGCGGCCGTCGACCACGTCAAGCAGAATCCTTCTGCCGCAATGGCGACCTTCAAGGCAAAAGTTCTGCAGGACAAGGGGGTGCAATGCTCTGCGTTCGTGCGCAAGCATCCCGCGATCATCGTCGATGAGCCGGCGAGCCTTGGTGGCAACGACGCCGGCCCGAGCCCCGTGGAGTACCTGCTGGTGTCGTTGGGCGCCTGCCAGGAGATCCTGTACCAAATCACGGCGAGCATGATGGGGATCGAGCTGGATTCCGTCACCGTGTATCTCAAGGGGAATCTGGACGTCCGCGGGTTCATGGGAGAAGAAGGGATTCCGCCCGGCTATCAGCAGATCACCTTCGAAACCCGTATCGAGAGCCAG…	MTANAALATTIQAAVDHVKQNPSAAMATFKAKVLQDKGVQCSAFVRKHPAIIVDEPASLGGNDAGPSPVEYLLVSLGACQEILYQITASMMGIELDSVTVYLKGNLDVRGFMGEEGIPPGYQQITFETRIESQADAKAIEALVHTVEANCPTMDTIRRPVDVHGKAFLNGEPIVTV	go_process: response to stress [goid 0006950] ;
RHA1_ro04793	2803.32	10287.4	3.66973	1.87567	1.97e-166	YP_704736	111021764	5061113	5059461		2,3-dihydroxybenzoate-AMP ligase/ S-dihydroxybenzoyltransferase	ATGAGCACGAGCGTTCGCGCTCCCCTGGAGATCACCGTCGGTTACCCCGCCGACCTCGCCGCACGCTACCGTGACGCAGGGTACTGGACGGACGAGACGTTCCAGCAGTTCCTGGGCGCCCGCGCCGAGCAATTCGGGGACGCGATCGCCGTGACCGGGCCGGACGCGTCCGGGGTCGACCGTGCCCTCACCTACCGGGAACTGTCCGACCGCGCCGACCGGCTCGCCGCCGGGCTGCAGTCGTCGGGGGTGCAGCCCGGCGACCGGGTGGTGGTGCAACTGCCGAACATCGTCGAGTACGTCGAGGTGATCTTCGCGGTCTTCCGGCTCGGCGCACTGCCGGTGTTCGCGCTGCCCGCGCACCGCGCCCAGGAGATCTCCTACTTCTGCAGCTTCACC…	MSTSVRAPLEITVGYPADLAARYRDAGYWTDETFQQFLGARAEQFGDAIAVTGPDASGVDRALTYRELSDRADRLAAGLQSSGVQPGDRVVVQLPNIVEYVEVIFAVFRLGALPVFALPAHRAQEISYFCSFTDAAAYVVTDTHAGFDYRTLARDVVSSAENPPRIIVAGDAEEFTSLDELRAAEPMSDGPAVGPESVAFLQLSGGTTGVSKLIPRTHTDYLYSVRESDRICGVDESTRMLVVLPAAHNFPMSSPGILGVLHAGGRVVLAPDPSPDTAFALIEKEGVTIASLVPPLALAWLAASGRTERDLSSLEVLQVGGAKFSAEAAKRVRPELGCTLQQVFGMAEGLVNYTRLDDPEDTIVTTQGRPISPDDEVRVVDDRGEPVPNGTSGHLLTRG…	bifunctional ;
RHA1_ro02281	1716.64	6257.78	3.64537	1.86607	4.5e-113	YP_702245	111019273	2406894	2407496		hypothetical protein	ATGAAACTGCATAGAGTGACAGCACCGGCAGCGCTGCTGATCGCCACCCTGTGTGTCGGAATGGGTACCGCGTATGCCGCCCCCACTCCCGCCGACCAGGCCGTCATCTCGCACACCAGCCTGAGCGCCGACGGCCGATCGGTCGGCACGGCACTCGACGCCGGGCACTTCACCCTGTCGCGGACGGCCGCCGCCGTCGACATCGTCAACGATTCGGGTACCCCGGTGGGCACGATCCCCCTGCGCTATTCGATCGCCGGTGTGCAGTTCGCGATCGATCCGCTCATCACCGACGCCGGCCGGTTCCTGAACCTGACACCCACGACGACCCCTGTCGCGGGAACACTGGCCCTCACCCCGGTCGACAAGGATTCGGCGTACAACAACATGGTCGAGCAG…	MKLHRVTAPAALLIATLCVGMGTAYAAPTPADQAVISHTSLSADGRSVGTALDAGHFTLSRTAAAVDIVNDSGTPVGTIPLRYSIAGVQFAIDPLITDAGRFLNLTPTTTPVAGTLALTPVDKDSAYNNMVEQLQIGWDNGGGTATAIGAGIGFVVGCIFLILGGCLPGAAVGAAIGAVTGISNANPAAPPAVYEFLGTP
RHA1_ro08759	199.077	723.84	3.63598	1.86234	3.16e-15	YP_707961	111025541	735951	736313		hypothetical protein	GTGAGATGGTCACGCACCCTCGACGGCGGCAAGGGCGCCTGGGCGGGCATCGTCGCCGCCGAGGTGATCGGTGTGGGCTGCGTCCAGGGCTTGGCCCTGTGCGAGGGGACCGACAGCCGGCGGCCGTGGCCTGCGTTCGGGAGCCGAGCTGCAGCGCCCCTGCGCGGCTGCCGTGGCGGCCTCGGCCACCGTGGTGGGGGCCGCGGTGGGGCACGTGAGAGGTCCTCGCCCGGCAGCCTGGAGGGAATCGCGCGGGATGTCGGGGACATGTCATCTCCCCAGCTGGCGGCCGTATTCCGTCGTGCCGGCGCCCGACGTTTGACTGTCCGCGTCATCGAACCTGACGCGCGTGGGCCCCGGTGA	MRWSRTLDGGKGAWAGIVAAEVIGVGCVQGLALCEGTDSRRPWPAFGSRAAAPLRGCRGGLGHRGGGRGGARERSSPGSLEGIARDVGDMSSPQLAAVFRRAGARRLTVRVIEPDARGPR
RHA1_ro03713	1322.6	4788.38	3.62042	1.85616	2.4e-90	YP_703671	111020699	3918671	3917772		possible glycoprotein	TTGAGAATCCGCATGCACGCTCTGGCAGCCGCTGTTTCGGTGTCCGCCGCAGCACTGCTCGGCGCCGCGACGGCACACGCCGCTCCGACCACCCCGCCGTCCACGTCGCAGCCGGGCGTCACCGACCCCTCGGCCACGCCCACCACGTCGCAGCCGGGCGTCACCGACCCCTCGGCCACGCCCACCACGTCGCAGCCCGGCGTGACGGTCCCGACGACACCGCCCACCACGTCGCAGCCGGGCGTCACCGACCCGGCCGCTCCGGCCGCGGCACCGCCCGCTCCCCCGCAGGCTCCGCTGGCGGTGCCGGGTGTCGAGACGGTCGTGCCTGCTGCTCCCGACCTGGCAGCGCCCGCCGCCGAGGGAGCCGTCGACGAGGCACCGGCCGCCCGGCCGGCG…	MRIRMHALAAAVSVSAAALLGAATAHAAPTTPPSTSQPGVTDPSATPTTSQPGVTDPSATPTTSQPGVTVPTTPPTTSQPGVTDPAAPAAAPPAPPQAPLAVPGVETVVPAAPDLAAPAAEGAVDEAPAARPATVWIDPDDMPKAHQAPVAPILPVPKPVVEVNAAVDTLVGAVPVAVNGRQYGNPEGYVGTIGWRVGNATGTAGIAVDPSSPTAATVSAFSADSHAEHPTNWSAPVDVTPVAAAITDAAHRYPAFGELVRTIASLPAPQLPQLQSTDSGPATTTIGGVNVRSQATLHV
RHA1_ro08864	336.146	1216.13	3.61785	1.85513	2.09e-26	YP_708066	111025646	833783	833469		hypothetical protein	ATGGCTGAGGTGTCTAAGGGGTCGAAAGTCGATCTCACCGATCAGAGCTACACCGTCCGGATCTCGACCACCCAGTCCGCTGGCGCTGTGGACATCGCCGCAGTACTGCTCACCAACTCCGGCGTGGTCCGCAACGACGACGACTTCATTTTCTTCAACAACCCGAAGGCGCAAGGCGTCACCCTCGTGTCGGACGAATCCATAGCGATCGACCTGGCAGGCATGCCTGCAGAGATCGACCGCGTCCTCGTCACCGCCAGCACCGAGGCGCAGGGCAAGCAGTTCGGGACTGCCCCGGCTCTGGTTGACACCTAA	MAEVSKGSKVDLTDQSYTVRISTTQSAGAVDIAAVLLTNSGVVRNDDDFIFFNNPKAQGVTLVSDESIAIDLAGMPAEIDRVLVTASTEAQGKQFGTAPALVDT	go_process: response to stress [goid 0006950] ;
RHA1_ro04530	1837.03	6622.44	3.60498	1.84999	9.1e-117	YP_704474	111021502	4775964	4775437		hypothetical protein	GTGTCCCAGCGCAGACATCTCCGTCCCGTGCGGCGCGCTGCCGTTGCCGGTGCTCTCGCGTTCTGTGCGACCGCCCTCGTCGCTCTCCCCGCGAACGCCGCACCCGTGGCGGGCAGTTCCGACAGCGGCAGCACCGGCGGCAGCTCGATGGGTTCGTCCGTTCTCCCGACGCCCATTCCCACCCCGACCGGGCTGGCTGCGCTCGCGGCCGCGACGACCCAGACGGGCAAGCCCTATCTGTGGGGTGGGACGGGTCCGGACGCGTGGGACTGCTCGGGGCTGGTGCAGTGGGCATTCCGGCAGGCGGGGGTGAATCTGCCACGCACCACGTGGGAGCAGGCCGAGGTCGGCGCACCCATTCCACTGTGGGCGCTGGCTCCCGGCGACATCGTGGTGCTC…	MSQRRHLRPVRRAAVAGALAFCATALVALPANAAPVAGSSDSGSTGGSSMGSSVLPTPIPTPTGLAALAAATTQTGKPYLWGGTGPDAWDCSGLVQWAFRQAGVNLPRTTWEQAEVGAPIPLWALAPGDIVVLNPDASHIGIYAGFGQVFNAYGRGVPVGLAPLSQFHIYSIRRF	go_function: hydrolase activity, hydrolyzing O-glycosyl compounds [goid 0004553] ;
RHA1_ro05918	1376.56	4954.11	3.59891	1.84756	3.16e-92	YP_705853	111022881	6365810	6366619		probable NADH dehydrogenase subunit J	ATGCCGTCCGCGGTCCAACTGGTCGCGGAACCCTTCACCCAGACCTCGACGGGCGAGGGTGTGCAGTTCTGGGTCCTCGCGACCGTGGCGGTGATCGGCGCGCTCGGAGTGGTCAGCGCAACCAAGGCCGTCTACTCGGCGATCTTCCTAGCGACGACCATGATCATCCTCGCCGTGTTCTACATCGCCCAGGGCGCACTCTTCCTCGGCGTCGTACAGATCGTGGTGTACACCGGCGCGGTCATGATGCTGTTCCTGTTCGTGCTCATGCTCATCGGTGTCGATTCCTCCGAATCCCTCGTCGAGAACCTCCGCGGTCAGCGGGTAGCCGCGATCGCGGCCGGGCTGGGATTCGGTCTCCTGCTGATCGGCGGCATCGGCAGCGCGTCCGTCTCCGCG…	MPSAVQLVAEPFTQTSTGEGVQFWVLATVAVIGALGVVSATKAVYSAIFLATTMIILAVFYIAQGALFLGVVQIVVYTGAVMMLFLFVLMLIGVDSSESLVENLRGQRVAAIAAGLGFGLLLIGGIGSASVSAFTGLDQANAAGNVEGLAELVFVRYVWAFELTGALLITATIGAMVLAHRERFERRKDQRELSQDRVREGARVTPLPSPGVYARHNAVDIPALLPDGTFSELSVSRSLERRPSLPARALGTADVATPDPGATDEGDRR	go_component: integral to membrane [goid 0016021] ;
RHA1_ro02742	370.559	1326.79	3.58051	1.84016	1.64e-28	YP_702705	111019733	2897095	2897355		hypothetical protein	ATGTCTGCCACTGGTGTGGCGTGTGTCGGAGATGTACGTGTGTCACGGCTACCCGCATCACCGTGCGGTGGTGCGGGTTTGACCGTGTCCCACACCGACGCTCGAGGTGCAGGAACATGCTGTTTCGGAGTCACCCCAACCGTCGCGTTGCACGCGGCCCGATCATCACGAAGCGATGGTCTACATCGCCATGATCGCGACCACGTCGCGCCGGCTCGCCCGGGCGTCGTAACCCGTACCCGAGTTTCAGATGCACTCTGA	MSATGVACVGDVRVSRLPASPCGGAGLTVSHTDARGAGTCCFGVTPTVALHAARSSRSDGLHRHDRDHVAPARPGVVTRTRVSDAL
RHA1_ro06844	1315.48	4703.06	3.57518	1.83801	1.2e-87	YP_706774	111023802	7358428	7357031		sugar transporter, MFS superfamily	ATGACGCAGATGTCCGAAAGACACACCGCGAAGGTCATCGGCGTCACCGTCGCCGCCGCGGTAGGTGGATTTCTCTTCGGTTTCGACAGCTCGGTCATCAACGGTGCCGTCGACTCCATTCAGGGCCACTTCGAGCTCGGGTCGTTCTTCACGGGCTTCGCCGTGGCGATCGCCCTGCTCGGATGTGCTGTGGGCGCATGGTTTGCGGGTCGTCTCGCGGACCGCTGGGGCCGCAAGAAAGTGATGCTGCTCGGTTCGGTGCTGTTCGTCGTGTCCTCACTCGGAGCGGGTCTCGCGTTCAGCGTCCCCGACCTGATGCTGTGGCGCGTCCTCGGCGGCCTCGGCATCGGTATCGCGTCGGTCATTGCGCCCACGTACATCTCGGAGATCGCGCCGGCC…	MTQMSERHTAKVIGVTVAAAVGGFLFGFDSSVINGAVDSIQGHFELGSFFTGFAVAIALLGCAVGAWFAGRLADRWGRKKVMLLGSVLFVVSSLGAGLAFSVPDLMLWRVLGGLGIGIASVIAPTYISEIAPARYRGALASLQQLAITLGIFAALLSDAVLQNAAGGASNELWLNLEAWRWMFIVGVVPAVVYGILALLIPESPRYLVGKHLDQEAADILANITGELDPHERVSEIRLTLRHESTASFDDIRGPKFGLQPIVWVGIFMAIFQQFVGINAIFYYSTTLWKSVGFTENESFTTSVITAIINVGMTFVAILFVDRIGRRILLMVGSLGMFASLLMAAIAFSQASGSGDDVVLPSPWGAVALIGANLFVIFFASTWGPVMWVMLGEMFPNNMR…	tc: 2.A.1.1 ;
RHA1_ro05443	2789.92	9950.44	3.56657	1.83454	6.36e-157	YP_705381	111022409	5811991	5811215		possible N-acetylglucosaminyldiphosphoundecaprenol N-acetyl-beta-D-mannosaminyltransferase	ATGCGTCCTGCCACGGAACCCGATAACGTCCGAATCCGCGTCGGCACAGTTCCCTTCGATGTCACGACTCTCCCCGGCGCGGTTGCCCGAGTAATTCGCGCAGCAACGGAATCCGAACCGATTTCGATTCGCCTGTCAAATGCTTATTGTGTGGCGCTCGCATCAGAAGATTTGCCGTATCAAGAATTGCTGAATGGTCCGGGTTTGAATTTCCCCGACGGTACACCGGTGGTGTGGTTTATGAAAAAGCACGCACAAGCAACTGGACCGGTTCCGGGTCGGGTCCGCGGCCCTTCATTATTCATGCACACACTTGATGCGGGCCGGGCCGCGGATATCGGTCATTTCTTTCTCGGGACCACTCCGGCGACCTTGGCAAACCTGGATGCCGCGGTGAGT…	MRPATEPDNVRIRVGTVPFDVTTLPGAVARVIRAATESEPISIRLSNAYCVALASEDLPYQELLNGPGLNFPDGTPVVWFMKKHAQATGPVPGRVRGPSLFMHTLDAGRAADIGHFFLGTTPATLANLDAAVSDKYPGIRISGRFSPPFGPIDEEFYRDCAARIAETDAQLVWVALGTPKQDFVAAELARRTGRPCAAVGAAFDFAAGTTREAPLWMQNSGTEWLYRLGTEPRRLWRRYLFGNVQFLRSAMTESVSQR	go_function: transferase activity [goid 0016740] ;
RHA1_ro05486	2957.94	10526.3	3.55864	1.83133	1.31e-162	YP_705424	111022452	5902430	5905933		hypothetical protein	ATGGGAGATCCCCGATGCCGGGGTCCCCGAGTAGGGGGCGCCGCCCCGTTGGGAAGGGGGCCGCCGATCCATAACGTGTATTTCACTCGCCGTCACAGCAGTTGTGGTGGCCACCCGAACTCCCCGAACCTCGACTACAGGAGAGCTGCCATGGCTACCAATGCCGTCCTCGACTTCATTCTCGGCCTTCTTCGCGACGAGCAGGCTGCGGCTGCCTACTGCGCCAACCCGACCGAGGCGCTGTGCGCCGCCGGCCTGCAGGGTGTGAGCCACGCGGACATCGTCTCCGTTGCTCCCCTGGTCGCGGAGTCGGGACTGTTCGCAGGTGGCGGGGCCGACCTGGCCGCGATCGTCAACGCCGGTGCCGACGTCGCCGGTGACGTGGCGGGCGGTATCGGC…	MGDPRCRGPRVGGAAPLGRGPPIHNVYFTRRHSSCGGHPNSPNLDYRRAAMATNAVLDFILGLLRDEQAAAAYCANPTEALCAAGLQGVSHADIVSVAPLVAESGLFAGGGADLAAIVNAGADVAGDVAGGIGAGVGGGLGGGLGLGGGLGGAVGIGAGAGLGLGAGLGGDFDFAAELAAGLSAALGAALEIGGEIGAQLGAALGAALDAALSLTGGLDLGSALDIGAAISGALGGALGLGADLTAQLATTLTAAITALPVVDVAGGLTGILAPALSIGGDLGAELGAALGAALGSVVDLGGSLDGDILAGLGSGLDLGAVLGTTLGGVLGVDAGLGGALGGALDAAIGAGGGLGATLEGLLGGELLGDVAGSLGGVLGTDLGAVLGGALGGVLGAGGD…
RHA1_ro05205	4822.34	17119	3.54993	1.82779	8.06e-214	YP_705144	111022172	5554688	5553573		hypothetical protein	GTGAAGCGAACCAGAGCTCTTGCAGCAGCGTCGCTCATCGGCGCGGCCGTGACGTTGATCGCATTCGCCGGCCCGGCCGCCGCGAATCCCAACGCCATCAATCCGATCCCCGGACTCAACGGCACCAACGGGATTCCGCACCTCACCGGACGCACCCAGGCAGTCGCACAGCAGACCGGCATGCTCAGCCCGAACCGCACCCAGGACGCCAACGTCCTCGGCACCGACCTCGGCATCATGTGGGACAACGGCCAGGGCCAGGTCCTCACGGCCTTCGGCGACTCCGCCGGCCTCGGACTGCCCAACCTGCTGTCGGGCAGCCTGTGGGCCTGGCGCAGCAGCACACTGTTCCGCAGCTCGGACGGCATCCTCGCCGACGGGATGAACTTCGACAGCTCC…	MKRTRALAAASLIGAAVTLIAFAGPAAANPNAINPIPGLNGTNGIPHLTGRTQAVAQQTGMLSPNRTQDANVLGTDLGIMWDNGQGQVLTAFGDSAGLGLPNLLSGSLWAWRSSTLFRSSDGILADGMNFDSSPRDIFGQSKELVPSPKIPFVEISRIPTAGVAVGNTQVLSMMSVKNWGPAGTWDTNYSGLVYSQDNGENWTVAPETQRPNVGGNANFQMSAFVKADGFVYQYGTPAGRGGLVHIARVPEPQIMDLGAYEYFDGAKWIKGNPDVAKPIMPGGVGELSVAYNEYLGQYLMLTTDQYNSVVMRRSPSVTGPWGPPEVLVDTRELPSAYGAYIHPWSSGRDLYFLTTVHNNYNVLLMRTTLTP	go_function: hydrolase activity, acting on glycosyl bonds [goid 0016798] ;
RHA1_ro05255	6635.49	23510.7	3.54318	1.82504	9.76e-245	YP_705194	111022222	5600371	5600955		hypothetical protein	ATGGCAGGTGTCGAGAGTGCTCGGGTGTCGAGGCTCGGTATTTCAGCGCGGGACATGGCGCAGATCGCGGTGTTCGCCGCGCTGATCGCGGCGCTGGGACTGCCCGGCGCCATCACGGTCGGCTTCAGCGGAGTGCCGATCACACTGCAGACGCTCGGCGTCATCCTCGCCGGCGCGGTGCTGGGCGCTCGCAAGGGCACAGCCGCCGTCGCGGTGTTCATCGCACTGACCCTCATCGGCCTGCCGCTGCTGTCCGGTGGCCGGACCGGACTGACCGCGCTCGCAGGCCCGAGCGCTGGATACCTCATCGGCTGGATTCCCGCGACGCTGGTCATCGGCCTCCTCACCGCTCGGATCCTGCCGAAGTACCCGATCGTTCTCGGTCTCCTGATCAACGCC…	MAGVESARVSRLGISARDMAQIAVFAALIAALGLPGAITVGFSGVPITLQTLGVILAGAVLGARKGTAAVAVFIALTLIGLPLLSGGRTGLTALAGPSAGYLIGWIPATLVIGLLTARILPKYPIVLGLLINALGGIVVIYVFGTVGLLLRTDLGVGAAITTNFAFIPGDLLKVVVATVVAKSVHRAYPGLIRT	go_component: integral to membrane [goid 0016021] ;
RHA1_ro05478	1072.4	3794.28	3.53811	1.82298	2.25e-72	YP_705416	111022444	5892176	5892916		hypothetical protein	ATGAACCTCCGACGGTTTACTGCCACCTCCCTGCTCGTCGTCGCGGCGATGGGCGTCGGGGCGGCCACGTCATACGCCGATCCGGCCGCTGCACCCCAGCCGGGCGCGGAACAGGGCATCCCGAACATCAACTACCAGACCGCCCGCGACGGTGACGCCGCTGTGGCCACCCTCGACGCCGGCGCCTTCTCGATCAACGCCGCGAACGACACCGTCGACGTGGTCGACGACGGCGGCCGCGTCGTCGCGTCCATTCCCACGTTCTTCCGGGTCGACGACCTGCAGCATCCGTTCGCGGTGGCGGTCGACGACACCGCTCGCGTCCTGCGGCTAGTCCCGAACATGGATCCGTCGGCAGCGACCCCCGTCCCCGTGTCGGAGCGGCTGACTCTCGACGAC…	MNLRRFTATSLLVVAAMGVGAATSYADPAAAPQPGAEQGIPNINYQTARDGDAAVATLDAGAFSINAANDTVDVVDDGGRVVASIPTFFRVDDLQHPFAVAVDDTARVLRLVPNMDPSAATPVPVSERLTLDDVAAPQDKQERDDRALDDFQQQLGITSAITAIVAAIIGGAIGCAIGVIPGTAALVIPFLGLAGPVAGCIGGALIVAPVVALAGTIVVGGGALVVLGIQYFNTINSPFVAPEPTA
RHA1_ro01970	3545.27	12427.5	3.50539	1.80957	6.87e-177	YP_701939	111018967	2095023	2093944		possible Mce family protein	GTGAGGGGCCTGACCGCACCATTGGTCAAGCTGATCGTGTTCGCCGTGGTCACCATCCTGGCGACCGCTCTGCTGGCCGCCACCATCGCCAACTTCGGTGGCGGCGGTGGCACCAAGTTCAACGCGATCTTCTCGGACGTCACCTCGCTCAACGAGGGCGATGAGGTCCGCATCGCCGGTGTGCGCGTGGGTCAGGTCGAGAAGATCGCGATCCATGACGACCGCGAAGCCGAGGTCCAGTTCACGGTGTCGGAACGGGACTGGCTGCCCGCCAGCACCACCGCGACCATCCGCTTCCGGAACCTCGTGGGGCAGCGCTACATCGCGCTCGAACAGGGGGAGGGCCAGCAAGGGATGAAGATGAGCGGCGGCGACACCATTCCGATGGAGCGGACCAAG…	MRGLTAPLVKLIVFAVVTILATALLAATIANFGGGGGTKFNAIFSDVTSLNEGDEVRIAGVRVGQVEKIAIHDDREAEVQFTVSERDWLPASTTATIRFRNLVGQRYIALEQGEGQQGMKMSGGDTIPMERTKPAVNLTTLFDGFRPLFQTLSADDVNKLSYQIIQVFQGESGTITELVKNTASLTNTVADKDRVIGAVINNLNDVLATVNQRDDQLDSLIVNTQQLVTGLANERGTVGSAVTSLAGLTDATADLLEPTRPSIQESITSLNTLATTLNRNSDTVNSVLQTLPVKLEKLGRAASYGSWFQFYLCGVDIVAGPGTAPQLNLPTGLPTVNQPLYTNSAKRCTQDGLQELQTR	go_component: flagellum (sensu Bacteria) [goid 0009288] ;
RHA1_ro01973	2972.8	10375.7	3.49022	1.80332	4.85e-157	YP_701942	111018970	2098034	2097240		possible ABC transport system, permease component	ATGGGGGTTACCCGCAGCTCGGTCTTGCGGCCGGTCAACGGTGCGCTGACACAGGCCGGAAACATCGTCGAGCTCTTCGTCGACGTTGCACGAAACACGTTCAAGCGGCCGTTCCAGTTCCGCGAGTTCATCGAACAGGCCTGGTTCATCGCCAGCGTCACGATCCTGCCGACGGCAATGGTCGCAATTCCGTTCGGCGCAGTGGTGTCACTGCAGACCGGATCGCTCATCAAGCAGCTCGGTGCAGAGTCGTTCACGGGAGCGGCCAGCGTGCTCGCCGTCATCCAGCAGGGTTCCCCGCTGGTCACGGCACTACTGGTGGCCGGGGCTGCGGGCTCGGCCGTCACGGCGGATCTCGGTGCGCGGACGATCCGCGAAGAGATCGACGCCATGGAAGTT…	MGVTRSSVLRPVNGALTQAGNIVELFVDVARNTFKRPFQFREFIEQAWFIASVTILPTAMVAIPFGAVVSLQTGSLIKQLGAESFTGAASVLAVIQQGSPLVTALLVAGAAGSAVTADLGARTIREEIDAMEVLGINPIQRLVVPRVLAMVLVAILLNGLVSVVGIAGGYFFNVILQGGNPGAYLASFSAFAQLPDIWVGELKAAVFGVIAGVIAAYKGLHPKGGPKGVGDAVNQSVVITFLLLFFANLILTMVYLQIVPAKGS
RHA1_ro05914	1502.27	5215.08	3.47146	1.79554	5.23e-92	YP_705849	111022877	6360018	6361316		probable NADH dehydrogenase subunit F	ATGCCGCTGACCCCTGTACTGAGCCGCTACTGGGACGAGCCCGAGTCGTGGACCCTCGACACGTACCGTCGCCACGACGGGTACGAGGGCCTGCAGAAGGCGCTGCGCATGGACCCCGACGAGGTCATCTCGACCGTCAAGGAGGCCGGACTGCGGGGTCGTGGTGGGGCCGGGTTCCCGACCGGGATGAAGTGGTCGTTCATCCCGCAGGGCGACGCCAAGCCGCACTACCTCGTGGTCAACGCCGACGAGTCGGAACCGGGCACCTGCAAGGACATGCCGCTCATGCTGGCGACGCCCCACGCGCTCGTCGAGGGCGTCATCATCGCGGCGTACGCGATCCGCGCCGGGCACGCCTTCATCTATGTGCGCGGTGAGGTGGTACCGGTGCTGCGCCGA…	MPLTPVLSRYWDEPESWTLDTYRRHDGYEGLQKALRMDPDEVISTVKEAGLRGRGGAGFPTGMKWSFIPQGDAKPHYLVVNADESEPGTCKDMPLMLATPHALVEGVIIAAYAIRAGHAFIYVRGEVVPVLRRLQAAVAEAYAAGYLGTNILDSGFDLELVVHAGAGAYICGEETALLDSLEGRRGQPRLRPPFPAVAGLYASPTVVNNVESIASVPPIIVNGIEWFRSMGSEKSPGFTLYSLSGHVTKPGQYEAPLGITLRELLEYAGGVRAGHRLKFWTPGGSSTPIFTDEHLDVALDYEGVGAAGSMLGTKALQIFDETTCVVRAVLRWTEFYAHESCGKCTPCREGTYWLVQILERLERGEGTDADLEKLLDIADNILGKSFCALGDGAASPIMS…	go_function: iron ion binding [goid 0005506] ;
RHA1_ro08794	720.09	2487.27	3.45411	1.78832	4.91e-48	YP_707996	111025576	766556	767440		possible membrane protein	TTGGCCGCCACCGGGGCACTGCTGTGGGGAACGCTCGGGCCGGTCGTCAGTGCCTGGTCCACCCTCGGCAGTGCCGAGACCGCCTTCGCGCGGTCGCTGGTCGCCGCGCTCACTCTCGGCGTCGTCGCCCGAGGGGCGGTCGCCGCGCGATCGCATGTGCGGGACCACTGGCGGGCGCTGCTGGTCGGCGGTGTCGGACTCGCCGGCTTCCAGTTCGCCTACTTCGCCGCGGTCGCCGAATCGGGCGTCGCGGTCAGCACGGTGGTCGGGATCGGTCTGGCACCTGCGATGACCGGGGCATGGTCGTGGTTCACCTCGGCCCGGCCCGCCGCCACCTGGATGGTGGGGACCGGCGTGGCATCTGCCGGTTTGGTCCTGCTGGTTCTCGGCTCGGCGTCC…	MAATGALLWGTLGPVVSAWSTLGSAETAFARSLVAALTLGVVARGAVAARSHVRDHWRALLVGGVGLAGFQFAYFAAVAESGVAVSTVVGIGLAPAMTGAWSWFTSARPAATWMVGTGVASAGLVLLVLGSASGAAVSPAGIGWSVLAAGFFSAQALAIESVGAWGSNSAVLAWMFLVAAFLMAPIGGPALWLSGALAAEDLVVIAYVGVVTAGLAYWLFAAGVAVLGAAAAVTISLLEPVGAVVLAVLFLGEGQSPVQWLGIVLLIACVPVMASTPGQDASVPPVAPEPAQRS	go_component: membrane [goid 0016020] ;
RHA1_ro03751	2180.56	7528.26	3.45245	1.78762	2.12e-122	YP_703709	111020737	3959159	3958761		hypothetical protein	ATGTCCGATGAATCGCTGGTCAAGCAAGGTGTGGCAAAGGGAACGTCGATGGGCGGGGCGGTTCTTCTCGTCACCGTCGGCGTGCTCGAATTCCTGCAGGGGATCTCCGCGGTAGCCAAGGACGACGTGATCGTCGTCGGCATCGAGTACACCTACCAATTCGACGTCACTACCTGGGGTTGGATCCATCTCGTGCTCGGCGTGATCGTCGCGGCCGTCGGCGCGGCACTGTTCACCGGGGCTACCTGGGCGCGTGTCGGCGCGATGGTGCTGTGCGCCCTGTCGATCTTCGTCAACTTCCTGTGGCTGCCCTACTACCCCCTGTGGGCGATCACGATCATCGCGCTGAACGCCGTCGTGATCTGGGCGGTCGCCACCTGGAACCCCGAAGTGATCTGA	MSDESLVKQGVAKGTSMGGAVLLVTVGVLEFLQGISAVAKDDVIVVGIEYTYQFDVTTWGWIHLVLGVIVAAVGAALFTGATWARVGAMVLCALSIFVNFLWLPYYPLWAITIIALNAVVIWAVATWNPEVI
RHA1_ro08362	8288.76	28614.4	3.45219	1.78751	2.05e-253	YP_707564	111025144	339783	339277		hypothetical protein	GTGGGTGGGCATCAGCATCTCGGCCGGGTGTGGCGGTTCCCGGTGTTCGAGGAACCGCCCAGGCCCGGTGCGCCCCAGGCTTGGGCGGGCGCCCTGGGGGCGCTCGCCCGGGATTTGCGGTGCTGCCACCGCCGGGGAACGGTGCGCTGGGACGGGGTGTGCTGGGAGCTGGCGATACACCAGGACGGGGTGCTCCTCGCGTGGGATCCCGCCCCACCCGGCAGCGCCCGGCCCGGTGATCGGCTCGGCGAGATCGGCGGGGGTCGGCAGGTCCTCGGTCGCGGCCTGGCCCCGCAACTGCCGGCGGTCGAGGCGACCGTATGGGTGGCCAACACCGTGCAGGCGGCGCTGCTGCGGCAACTGCGGGTGCCTTGGCCCTGCCGCGACCAGGCCGCGGTG…	MGGHQHLGRVWRFPVFEEPPRPGAPQAWAGALGALARDLRCCHRRGTVRWDGVCWELAIHQDGVLLAWDPAPPGSARPGDRLGEIGGGRQVLGRGLAPQLPAVEATVWVANTVQAALLRQLRVPWPCRDQAAVWVPRIRDRHPCWVDPHTGRTVAEIGELTAVGTDTR
RHA1_ro00029	1243.03	4289.47	3.45081	1.78694	6.95e-78	YP_700023	111017051	36743	35943		probable ABC transporter, permease component	ATGCTGCGTAGCGTTCTGACCAAGACGTTGTACGACCAACGCCGGGCGTTCCCCGCATGGGTCGTCGGGATCGCGCTGCTGGTGGCTATGTACGTGGTGATCTGGCCGAGTGTTCGCGACCAGCCGGCGATGAATCAATTCCTCGACCAGATGCCGGAGGCATTCCGTGCCCTGTTCGCAATGTCCGGTGCCGACATGTCCACCCCGGTCGGATACATCCAGATCGAACTGCTGTCGTTCATGGGACCACTGCTGCTTCTGATCTATGCCGTCGGAACGGGTGCGGCGGCGGTCGCCGGAGAGGAGGATCGGGGAACGCTCGATCAGCTGCTCGCCACGCCCCTGAGCCGCGGACGGATCCTTGCGGAGAAGTTCGGTGCGCTCACCGCGGGCACTGTG…	MLRSVLTKTLYDQRRAFPAWVVGIALLVAMYVVIWPSVRDQPAMNQFLDQMPEAFRALFAMSGADMSTPVGYIQIELLSFMGPLLLLIYAVGTGAAAVAGEEDRGTLDQLLATPLSRGRILAEKFGALTAGTVALSAVMGLALLGEGILADMDLPVGNVAAAMVHLALLALVFGALAFAIGAATGHPAPSRSVPAVIAILAYVLNGLGPVVSWLAPWQRYSPFYQYAGHDPLRHGFSLAAASVSALTIAVLLGVALVGFAHRDVVR	tc: 3.A.1 ;
RHA1_ro05915	1432.04	4939.63	3.44935	1.78633	2.17e-87	YP_705850	111022878	6361393	6363870		probable NADH dehydrogenase subunit G	GTGAGCGATGAGGGAAGGGCGCGTGTGAAGGGCTCCGCGCCAGCGAGCGTAGCGAGCCATGATACGAGCCCTGACGCAGTGAGCGTTGTCATCGACGGTGTCGAGGTCAGTGTTCCCAAGGGCACGTTGGTGATTCGTGCCGCGGAGATGATCGGTATTCAGATCCCGCGGTTCTGCGACCACCCGTTGCTCGATCCGGTCGGCGCCTGCCGTCAGTGCCTCGTCGACGTGGAGGGGCAGCGCAAGCCGCTCGCTTCCTGCACCACGACGGTCACCGACGGCATGGTCGTCCGCACCCAGCTCACGTCGCCCGTCGCCGACAAGGCGCAGAAGGGTGTGATGGAGTTGCTGCTGATCAACCATCCCCTGGACTGCCCGGTGTGCGACAAGGGCGGCGAG…	MSDEGRARVKGSAPASVASHDTSPDAVSVVIDGVEVSVPKGTLVIRAAEMIGIQIPRFCDHPLLDPVGACRQCLVDVEGQRKPLASCTTTVTDGMVVRTQLTSPVADKAQKGVMELLLINHPLDCPVCDKGGECPLQNQAMSNGRAESRFGEVKRTFPKPIPLSTEVLLDRERCVLCARCTRFSQQVAGDPFIELMERGALQQVGIYAKEPFESYFSGNTVQICPVGALTGSAYRFRARPFDLVSSPSVCEHCASGCAQRTDHRRGKVLRRLAGDDPEVNEEWNCDKGRWAFAYATERDRITAPLVRGDDGTLAPASWSEALAVAARGLAAARGNAGVLVGGRSTWEDAYAYAKFARTALGTNDIDFRSRAHSGEESEFLAARVAGQRFAVTYEDLDAA…	go_function: iron ion binding [goid 0005506] ;
RHA1_ro08916	2319.68	7997.6	3.44772	1.78564	4.93e-128	YP_708118	111025698	881841	883067		probable flavin reductase (NADH:flavin oxidoreductase)	ATGTCGAGACAAGCGAAGTGGGAAGAACTTTCCTCACCCATCGAAATGAGGGGAGTGAAGTTCAAGAATCGGATGATGCGCTCGGGCATGTATGAAGGTATGGCAACGGAGCGGGGAGAGGTGACGCCCGAGCTGGAAACCTGGATCGCCCGACAGGCTGCCGGCGGTGCTGCTTGTATTTTCCCCGGCTACACCAACGTTTGTCTGCCCCGTTGTATGCCTTACCAGACGGGGTCATACAGTGACAGCCACATTCCCGGCCTGACAAAGTTGGCGGAGATAATCCACTCGTATGGTGCGGTAGCGGGTCTGCAACTGGCGGCCGCCGGGCGGCAGGCCAATCCCAACCTGTTCTTCTCAGACGCAGAGGCAGTAATGGGCCCGTCTGCGATGGGGCCG…	MSRQAKWEELSSPIEMRGVKFKNRMMRSGMYEGMATERGEVTPELETWIARQAAGGAACIFPGYTNVCLPRCMPYQTGSYSDSHIPGLTKLAEIIHSYGAVAGLQLAAAGRQANPNLFFSDAEAVMGPSAMGPSPLYQAACREMTEAEIWQAVEDQAAAAARAKEAGFDIVLPNAAHGYMLAQFLSPHTNKRTDAWGGTPEKRFKFFEETFRAVREAVGPEMLVWTKISVDEPWEDGINLDEARIFIPEVAKLVDAIEISGGTIVDNVFMMTRGEIPIGTLRKGIGGPVEGISAELVEGLYGIRDSVKFEETYWYDHALALKPLCGDTPLILTGGHKYPATMNQIIKEGTADMLSLARVLAAEPNFPNEVVAGREDPGKCSNCNKCLVEVVLGNKLRCY…	go_function: disulfide oxidoreductase activity [goid 0015036] ;
RHA1_ro07056	1791.66	6134.93	3.42416	1.77575	4.67e-103	YP_706980	111024008	7556826	7557089		hypothetical protein	TTGAGGTCGCTGGGGAGCCTCGTCGAGTACCTCCGTCGCGGGCGGACGTGCAACCGGTTTCTGCTCGTCACCAAGAATGCAACGCCGCACTTGCGGATACTGGGGCACAACTGGTCGGAGGACCGGCGCGCCCGTCGTGTGCGCCGGCCACGGATCCTGCGGGCGGTCGAACGGATGCTCCCGCTGGCTCATAGGTCGATGACACAGACCGATCTGGCGGCCGCCTCGAAGGAGATAACATGGCGGTTTCCCGAGAGGGTCTGA	MRSLGSLVEYLRRGRTCNRFLLVTKNATPHLRILGHNWSEDRRARRVRRPRILRAVERMLPLAHRSMTQTDLAAASKEITWRFPERV
RHA1_ro02801	9815.61	33581.6	3.42124	1.77452	2.43e-263	YP_702764	111019792	2956533	2956078		probable transcriptional regulator, MarR family	ATGGACCAGAAGGTCGATCAGCTTCGCGAGGACGTCGTTCTGTTCAGCCGACGCATCCGTGCCCAGCGCGCCGGGCACCTACTCACCCCCTCGCAGCTCCAGGCCCTCGCGCATCTCGACCGGGAAGGACCGATGAGTGCGCGCGCTCTCGCCGACCGCGAGCAGGTCGCCCCGCAGTCCATCGCGCGGACCGTCTCGATCCTCGAGGAGTCCGGGATGGTCTCCCGGACCGTGGACCCCCAGGACGCGCGAGCGAGCATCGTCGCGATCACCCCGCTGGGGTTGCAGACGCTCGTCGACGACCGGTCGCGGCGAAGCGAGTGGCTGACGGCCGCGCTCGCCGCCGAATGCACCGATGTCGAACGTGACCTCCTCTTCATCGCCGGACGGCTGCTCCGC…	MDQKVDQLREDVVLFSRRIRAQRAGHLLTPSQLQALAHLDREGPMSARALADREQVAPQSIARTVSILEESGMVSRTVDPQDARASIVAITPLGLQTLVDDRSRRSEWLTAALAAECTDVERDLLFIAGRLLRRLAGTPEPAPQQESLMNS	go_component: intracellular [goid 0005622] ;
RHA1_ro08667	10260.1	35050	3.41614	1.77237	3.57e-266	YP_707869	111025449	646246	646497		hypothetical protein	ATGCGAACCATGACCTACTCGGAGTCTCGCGCGCGGTACGCCGAGGTCCTCAACGCCGTCGTCGATGACCGGGAAGAAATCGTCATCACGCGGGCGGGTCACGAGCCGGTGGTGATGGTTTCGCTCGACGACTATGAGTCGTTGAAGGAAACGGCATACTTGCTCAGGAGTCCGGAGAACGCCCGCCGGCTGTTGGCGTCGATCGATCGGTTGGAGTCCGGCGGGGGAACTGTCCGGGATCTGGCTGAGTGA	MRTMTYSESRARYAEVLNAVVDDREEIVITRAGHEPVVMVSLDDYESLKETAYLLRSPENARRLLASIDRLESGGGTVRDLAE
RHA1_ro05921	1544.86	5276	3.4152	1.77197	5.7e-91	YP_705856	111022884	6368907	6370478		probable NADH dehydrogenase subunit M	GTGAGCGGCTTCCCGTGGCTGACCGCCCTCTGGGTGCTGCCACTCGTCGGCGCCGGTGTGGTCCTGGCATTGCCCGTCCACAAGCGCGCGCTCGCGAAATCCGTCGCCGTGGGCGTGTCCGTGGTGGTGCTGTGCCTGGCCGTCGTGCTGGCGATCCGGTTCGATCCGACCGGCGAGCAGTACCAGTTCGTGGAATCCCACGCGTGGATCCCGGCGTTCGGCACCCGGTACATCCTGGGCCTGGACGGCATCGCGCTCGTCCTGGTGCTCCTCACCACCATTCTGGTGCCGCTGCTGCTGCTGGCGGGGTGGAACGACGGTGACACCGCACCCGACTACGGGCAGCGGCGGATGGCACACACGTACGTGGCGCTGACGCTGATGGTCGAGGCGATGGTG…	MSGFPWLTALWVLPLVGAGVVLALPVHKRALAKSVAVGVSVVVLCLAVVLAIRFDPTGEQYQFVESHAWIPAFGTRYILGLDGIALVLVLLTTILVPLLLLAGWNDGDTAPDYGQRRMAHTYVALTLMVEAMVIVSFAALDVLLFYIFFEAMLIPMYFLIGGFGGVGRTYAAVKFLLYNLFGGLIMLAAVIGVYVVTARQDAFGGGTFDFRVIVAEGLDADPGVLKALFLGFMFAFAVKAPLWPFHTWLPGAAVEATPASAVLMMAVVDKVGTFGMLRYCLQMFPEASAYFAPFVTVLAVIGIIYGAVLAIGQTDVMRLIAYTSISHFGFIILGIFAMTSQGQAGSTLYMVNHGISTAALFLIAGFLVSRRGTRLIADYGGVQKVAPVMAGTFLVAGLA…	go_component: integral to membrane [goid 0016021] ;
RHA1_ro05897	884.665	3018.08	3.41155	1.77043	2.44e-56	YP_705832	111022860	6341756	6342622		hypothetical protein	ATGAACGGCGACGAGACGGTCTACACCCACGGTCACGACGAATCGGTGCTGCGAAACCATCGGTGGCGCACCGCCGAGAACTCCGCCGGTTATCTGCTCCCGCACCTGCGCGCAGGCATGACGTTGCTCGACGTCGGGTGCGGGCCGGGCACGATCACCGCCGACCTCGCCGGACTCGTCGCACCCGGAGTCGTCACCGCCGTCGAGATGAACGACGACGCGCTGTCCCTCGCCCGGAACGAATTCGCGAAGCGGGGAGTCCCGAACACCCTGACCGTGGTGTCGGACGTCCACGCCCTGAACTTTCCCGACGACAGCTTCGACGTCGTGCACGCGCATCAGGTCCTGCAACACGTCGGTGACCCGGTGCAGGCGCTGCGCGAGATGAAGCGGGTGTGC…	MNGDETVYTHGHDESVLRNHRWRTAENSAGYLLPHLRAGMTLLDVGCGPGTITADLAGLVAPGVVTAVEMNDDALSLARNEFAKRGVPNTLTVVSDVHALNFPDDSFDVVHAHQVLQHVGDPVQALREMKRVCRPGGIVAARDADYGTFTWFPATPELDEWLTLYKNIARANGGEPDAGRRLRAWAHEAGFADVVNTASTWCFSSDEDREWWGGSWADRSLQSNYADRALELGLATEADLERIAAGWRSWVREDDGWFALLHSEILCRVYQRGGKISRRVPEDGTLAP	go_function: protein-L-isoaspartate (D-aspartate) O-methyltransferase activity [goid 0004719] ;
RHA1_ro11213	3452.09	11706.4	3.3911	1.76175	2.38e-163	YP_709018	111027040	210763	213024		probable copper resistance transporter, ATPase component	ATGACGACCCACCTGACCGAGTCCGGTGATCGAGAACATGATCTCGAGTTGTCGATCGGGGGAATGACGTGCGCGTCGTGTGCGGCGCGGATCGAGAAGAAGCTCAACCGGATGGACGGCGTCACCGCCACCGTCAATTACGCCACCGAGAAGGCCAAGGTCACCTTCGCCGACCGGGTGGCCCCCGACGATCTTGTGGCGACGGTCGAGGCGACCGGATACACCGCAACCCTCCCCGTTTCCCCCGCGGACGCCGCCGGGGCGACGACCGGCGCCCCCGCAGAACCGGACGAGGCCGCCGAGTGGCGGCAGCGGCTGATCGTCTCGACGGTGCTGACCATGCCGGTCGTGCTGTTGTCGATGATCCCGGCGCTCCAATTCGACAACTGGCAGTGGCTG…	MTTHLTESGDREHDLELSIGGMTCASCAARIEKKLNRMDGVTATVNYATEKAKVTFADRVAPDDLVATVEATGYTATLPVSPADAAGATTGAPAEPDEAAEWRQRLIVSTVLTMPVVLLSMIPALQFDNWQWLTLTLASPVVVWGALPFHRAAWANLRHGAATMDTLISVGVTAAYLWSLWALFFTHAGMTGMRMNFDLLTTGSTEPHIYLEVASAVTTFILAGRYFEARAKRQSGAALRALLDMGAKDVAVLRGGSEIRVPIGQLAVRDQFVVRPGEKIATDGIVTAGTSAVDASMLTGEPVPVEVGPGDSVVGATVNAGGRIVVRASRVGADTQLAQMARLVTEAQNGKAQVQRLADRISAVFVPIVIGLALLTLAVWLLTGNTVTAAFTAAVAVLI…	tc: 3.A.3.5 ;
RHA1_ro05687	2869.97	9678.96	3.3725	1.75382	3.18e-143	YP_705624	111022652	6109570	6110073		hypothetical protein	ATGTTCGCTGCACAGGAGGCGGGGGTCATGGATCTCGAAGCAATCAAACAGATCGAGCAGCTCAAGCACCGTTACTCACGTGCTCTCGACACGAAGTCGTGGGTGGAGTTCGCCGACACGATGGTCCCGGACGTCACGGCGACGTACAGCGAATACCTCACGTTCGATTCCCGTGACTCGTTCGTGTCCTTCCTCGAGAACACTCTCGGGACCCACGTCATCACCGAGCATCAGTGCGGCCAACCCGAGATCACCGTCACCGGTGACACCGCGGTAGGGGTGTGGTTTCTCGCGGACACCACGCTGATTCCCGAGGACGGCATGCTGCTGCGCGGGTCTGCCTATTATCACGATCGTTATCTTCGGTGCCCCGACGGCAACTGGCGGATCACGCACACC…	MFAAQEAGVMDLEAIKQIEQLKHRYSRALDTKSWVEFADTMVPDVTATYSEYLTFDSRDSFVSFLENTLGTHVITEHQCGQPEITVTGDTAVGVWFLADTTLIPEDGMLLRGSAYYHDRYLRCPDGNWRITHTGYERTWESVAALSDFPSFRLTSNKWAMLQPPASA
RHA1_ro05479	1681.15	5659.82	3.36663	1.7513	1.56e-94	YP_705417	111022445	5892913	5893614		hypothetical protein	ATGAGCGGCCGGTTCGTACGGAACCTGCGGGCCGTCACCGGGGCAGCGTTCCTCGTCGTCGCGGCACTCGGAATCTCCGCCGGGACCGCACACACAGCTCCACTGGCGCAGCGGGATTCGTCCGACATCGGCTACGAGGCGCACGCCGAGGGGGAGTCCGTCGTCACGTCGATCGACGCGGGCGCCTTCCGGATCACCGACACTCGGGAAGCGATAGAGGTGGTGGACGACAGCGGCAAGGTGGTGGCTGCGCTGCCGCTCACGATTCGCGTCGGCGACGCAGTCTATCCGATCGACGCCGACCTCGATGGGCGCACGGTGACGCTCACTCCGCAGGTTCCCGCCGGCGTCGCGTCCTCCCTGAAATCGGTTGCGCAGGACGGATTCGACACTCAGGAA…	MSGRFVRNLRAVTGAAFLVVAALGISAGTAHTAPLAQRDSSDIGYEAHAEGESVVTSIDAGAFRITDTREAIEVVDDSGKVVAALPLTIRVGDAVYPIDADLDGRTVTLTPQVPAGVASSLKSVAQDGFDTQEERDDSALADFNSYLGYATLIGGLIFGVIFGAVGLAVGCGLFAVTVIGTPVGCLGGLLAGFAAGGLAGTIFVGGAALVILGIQYLVTINTPFIPPAPEPTA
RHA1_ro04043	5093.29	17132.2	3.36368	1.75004	6.58e-199	YP_703998	111021026	4241954	4242439		bacterioferritin	ATGCGCGGCGACGACGAAGTAATTGCTCTTCTCAACGAGCAGTTGACCAGTGAGCTGACTGCGATCAACCAGTACTTCCTGCACTCCAAGATGCAAGCCAACTGGGGCTTCACCAAACTGGCCGACAAGACTCGGGCCGAGTCCATCGAGGAGATGAACCACGCCGAGATCCTCACCGACCGGATCCTTTTCCTCGAGGCGCTTCCGAATTATCAGAAGCTGCTGCCGCTGCGGATCGGGCAGGACCTGCGCGAGCAGTTCCATTCCGACCTCGCCATCGAAGTCGAGGTCGTCGAGCGACTGCGTCCGGGAATCCAGATGTGCCGCGACAAGGGCGATGCCACGTCGGCGAAACTGCTCGAGACGATCCTCAAGGAAGAAGAGGATCACATCGACTAC…	MRGDDEVIALLNEQLTSELTAINQYFLHSKMQANWGFTKLADKTRAESIEEMNHAEILTDRILFLEALPNYQKLLPLRIGQDLREQFHSDLAIEVEVVERLRPGIQMCRDKGDATSAKLLETILKEEEDHIDYLETQIELMDKMGDQLYMAQLVDQPPTVG	go_function: ferric iron binding [goid 0008199] ;
RHA1_ro00611	728.303	2448.28	3.36162	1.74916	7e-46	YP_700604	111017632	684213	684620		hypothetical protein	ATGGCCAAGTATCTTCTGCTCAAGCACTACCGCGGCGCCCCGGCTGCGGTCAACGACGTGCCGATGGACCAGTGGACGCCGGAGGAGATCTCGGCCCACATCCAGTACATGCAAGACTTCGCGGACCGACTCGAAGGCAGCGGCGAGTTCGTCGACGGTCAAGCGCTCGCCCCCGACGGAATGTTCGTCCGCTACGACGGCGAGGGTCGCCCACCGGTCACCGACGGCCCCTTCGCCGAGACCAAGGACCTCATCGCCGGCTGGATGATGATCGACGTCGACAGCTACGAACGCGCCATCGAGCTGGCAGGAGAGCTCTCCGCTGCTCCAGGGGCGGGAGGGAAACCGATCCATGAGTGGCTCGAAGTACGCCCTTTCCTCACCGAGCCGCCCACCATC…	MAKYLLLKHYRGAPAAVNDVPMDQWTPEEISAHIQYMQDFADRLEGSGEFVDGQALAPDGMFVRYDGEGRPPVTDGPFAETKDLIAGWMMIDVDSYERAIELAGELSAAPGAGGKPIHEWLEVRPFLTEPPTIAD
RHA1_ro01050	1568.6	5256.95	3.35136	1.74475	1.58e-88	YP_701035	111018063	1115208	1114384		possible succinate dehydrogenase	ATGAGCGCGCCGCCGAAGGATTCCGAAAGTGCCGGTGTGGGGGCGCCGACCCGTGCCCGGATAGCGGAACGCACGCTCCGCACCGACCGGTGGTGGGTGGCCCCGCTGCTGACGGTGCTCGGCCTGTCCGTCTTCGTGGTGTACGCATCGGTCCGCTCGTGGGTCCGCACCGCGTACTTCGTCGAGGACTATCACTACCTGACGCCGTTCTACTCGCCGTGCCTGAGCGATTCGTGTGTGCCCGGTTCGAGCGACTTCGGGACACCCATCGGCGAGTTGCCGATGATCATCCCGCTCGGGTTCCTGGTGCTGCCGTTCCTGCTCGGCTTCCGGCTCACCTGCTACTACTACCGCAAGGCCTACTACCGGTCGGTGTGGTTCTCGCCGCCCGCGTGCGCG…	MSAPPKDSESAGVGAPTRARIAERTLRTDRWWVAPLLTVLGLSVFVVYASVRSWVRTAYFVEDYHYLTPFYSPCLSDSCVPGSSDFGTPIGELPMIIPLGFLVLPFLLGFRLTCYYYRKAYYRSVWFSPPACAVAEPHSTYTGETRLPLIVQNAHRYFFYVAVVVSLINTYDAIRAFHGADGGFGIGLGTLVMVCNVILLWAYTVSCHSCRHVMGGRLTHFSKHPIRYRLWTWVSTLNTRHMQLAWTTLATLIITDFYVMLVASGTISDLRLIN
RHA1_ro08203	371.116	1234.55	3.32657	1.73404	1.99e-24	YP_707406	111024986	201932	201216		hypothetical protein	GTGATTGTCAATGGACTCGAATACCCTGATCGAGTTGACTGCACTGTCCATAACCCGACCCGCTCCGGGCGCGAGCGCCGAGACCATGGCCGCATGGTACGAAGCGCAATCACGCCAATACGAACACGACTCGTTGCGAGCAGGACCAGACGGAGCCCGAGACAGCGCCCAAGCCGCACGAGCACACCAGCGGTCACTGCAGTTGCTCCGAGACTCGGTTCGCGCGAACCCCAGCGAGGAGTCGCCGTCACAAGCGCCGTGACGTCGCAACTGCTCGATCTCGACACCATTGTGTGGCTGCTCGCCGGTGGAACTCTGACATTCCGAGAGCGACGACCTGAAAGACCGATTGATCCTGCCCCAGACTCGCTGGACGTCTCACTCGGGTGTCCTCCCCGA…	MIVNGLEYPDRVDCTVHNPTRSGRERRDHGRMVRSAITPIRTRLVASRTRRSPRQRPSRTSTPAVTAVAPRLGSREPQRGVAVTSAVTSQLLDLDTIVWLLAGGTLTFRERRPERPIDPAPDSLDVSLGCPPRDVRRGRGPAACRICGSPPIQRPHHSNGRIQHSGSICRMVCRCAMGPSLGQATSTSFAKSAILPVTRADSAVRFPWCGYPSGGDHLSIGPHGCGHFRPAVHFRPQR
RHA1_ro00459	334.587	1111.9	3.3232	1.73257	6.4e-22	YP_700453	111017481	540993	540727		hypothetical protein	ATGGACTCGGACGCCGTAGCGGTCGCGGCACTGATCCGGTACTACGGCCGCCCGTATCCGGGCGGCGATGCCTATGTCGGGGCGCATTTCGATTCGTGGTCGAGGACCGGGGACCGGGCCGGTGAGGTGGACCGGGGGCCCGCGGATGATCTGGTCGCGGTGAACCGGTCCCCGCTGGCCCGGGGGCCCGCGTGGGACCTGGAAACCGCTATCTGGGCGTTGCCGGGGATCGGCCGGGACGAAGGCGACGAAGCTGATCGCCCGTAA	MDSDAVAVAALIRYYGRPYPGGDAYVGAHFDSWSRTGDRAGEVDRGPADDLVAVNRSPLARGPAWDLETAIWALPGIGRDEGDEADRP
RHA1_ro05983	2351.6	7812.27	3.32211	1.7321	7.78e-120	YP_705918	111022946	6431850	6430687		hypothetical protein	GTGCGGATACGTGGACTGTTGACGGTCGCTGCCCTGACAGTGGGCGCAGTTGCCACCCTCGGGTCCTCGACCGGCGGTTCTGCTGTGAGTGGCGCGTCCGTGGGCACTTCGGCCTTCGGTTCCACGACGGGAGCGACGACACTCACGGCAGCGTCGATCACGCCGGGAACCACCCCTCAGGCCGCGTACTTCCCGCCGTCGGGAATCCTGGCACCCACACCGCGGGTCGCGCGGTCGCAGAGGGCCGCTCCCCCGCCGCCCGCCCCGCTGCCCGCGGTGACAAATCCCACATCCCCGGCGTCGCCGTCCGGCACCGGGCTCATCGCCGCGCCGGTGATCCTGAGCGCTCTGGGCATCCCGGAGATCGTGCTCAACGCGTACCGATCCGCGGAACTCGAG…	MRIRGLLTVAALTVGAVATLGSSTGGSAVSGASVGTSAFGSTTGATTLTAASITPGTTPQAAYFPPSGILAPTPRVARSQRAAPPPPAPLPAVTNPTSPASPSGTGLIAAPVILSALGIPEIVLNAYRSAELEMMAESPKCGLPWHLLAGIGRIESGHAGGGRTDSVGTTITPILGPVLDGRLAGNEVIRDTDRGATDGDPGHDRAVGPMQFIPSTWAKYASDGNADGVADPNNVFDATLAAARYLCSGGLDLRDPLQETRAVLRYNNSAAYAANVITWSNAYRNGGTPTPSQLSESASPSPGRLADAAAAESDLPRDLATTPQPSTDGAATPATPAPAPPIPGLPPLPQLPCLIFCPPADPGAPASVTPGPVEPAPGAPPADAVPR
RHA1_ro06445	1859.13	6146.68	3.30621	1.72518	1.45e-98	YP_706378	111023406	6939125	6938118		ABC Fe(3+) transporter, substrate binding component	GTGAACGTTCTCTCCCGACGCCGGGTAGTCGCCGGCGCGGTCGCACTCGCCGCTGCAGCCACTTTCTCGATCACGTCATGCTCCAGCGGCGACGACTCCCCCGCCGCGTCCGGCACCACGTCGTCGACCGGGCAGTTCCCCCGCACCGTCGACCACTTTCGCGGCAGCACCGAGATCCCGGCCGCACCGCAGCGCATCGTGGCACTCGACAACAGTTTCACCGACGCCGTCCTCCTCCTCGAGGCGCCACTCGTCGGATACGTCGACTACCGCGAACCCGGCCTCCCCGACTACCTCGGCTCCTCGCGGAACGAGTTCGCGGCGGAAGCCGAGTCGGTGGGCAAGGTCAGCACCGCGAGCCTCGAGCAGATCGCCGCGCTGCAACCCGACCTGATCATC…	MNVLSRRRVVAGAVALAAAATFSITSCSSGDDSPAASGTTSSTGQFPRTVDHFRGSTEIPAAPQRIVALDNSFTDAVLLLEAPLVGYVDYREPGLPDYLGSSRNEFAAEAESVGKVSTASLEQIAALQPDLIISAEVRDGKNYEQLSAIAPTIFTETTGPTWKDNIRLVGKALGKEELAEQKIGAYEERAAAVGAEINDTASNPVISVVRFAGEPTARLYRTTSFSGIVLSDAGLARPQSQGPDPADPDNIMQAISPELISEAEGDAIFVSTWQDPAGKSAEAAKPFLESPLWQTLKGRKVDVDDARWMSPVSIQGAHLILDDLSDTFGVDKHSG	go_function: catalytic activity [goid 0003824] ;
RHA1_ro05808	786.826	2600.04	3.30446	1.72442	2.54e-47	YP_705743	111022771	6243359	6242544		hypothetical protein	ATGCGACTTCTTCGACTACGAACCGCCGTTGCCGCGTGCGCGATCGCGGCTGCCGGAACGCTCATCGTGGGGGCCGGACCGGCCGTCGCCCAGGACCTGCCGACAGTGGTGCTGGTCCACGGTGCGTTCGCCGACACCACCAGCTGGGATGCGGTGGCCGCGGAACTGCGCGGCCGAGGGTACGAAGTCGTGGTCCCGGACAACCCGTTGCGCGGACCGGCGTACGACTCCGCCGCCATCGAGAAGGTGCTCGCGGACATCCCGGGACCGGTGGTGCTCGTCGGTCACTCCTACGGCGGCGCGGTCATCACCAACGTGCATTCGCCGAACGTCGAGGCCCTCGTCTACGTGGCGGCCTTCGCCCCGGCGCAGGGCGAGCCCGTCATGCTGAACCTCGAC…	MRLLRLRTAVAACAIAAAGTLIVGAGPAVAQDLPTVVLVHGAFADTTSWDAVAAELRGRGYEVVVPDNPLRGPAYDSAAIEKVLADIPGPVVLVGHSYGGAVITNVHSPNVEALVYVAAFAPAQGEPVMLNLDPIRFPGSQLLPPVLQVKVVENDPTGIAGRNLDGYIDPGRFHEVFAQDVSDATVAGMIAHQKSAALVANLEPTADPSWASTPSWAMVAQNDRVIPAAAERFMATRAGARITEVSASHAVLVSQPGAVADLVVQADQGTP	go_function: hydrolase activity [goid 0016787] ;
RHA1_ro08431	763.153	2519.8	3.30183	1.72327	4.62e-46	YP_707633	111025213	402382	402855		hypothetical protein	GTGTCAGGCGGTGGGGGCAATCGGGTGGGGGTGCTGATGTGCAACCTCGCCACCCACCTCCCCGACCCCGGGCACCGCCTCGCGACCGTCCGCGACTGCATGCGCGAGGGCAAGGCCGCGCTGCGCGAGATGAGCCCGGCCCAGGTACTTGCGATGAGCGCGCTCGGCGCCGCCCCGCTCGGCATGGAGATGCTCCTCGGCCGGCGCGGACCGCTCCGGCCCCCGTTCAACGTGGTGATCTCCAACGTCGCCGGCCCCCGAACCCCCTTGTACTGGAACGGGGCCCGACTCGACGCCCTGTACCCGCTGTCGATCCCCACCACCGGGCAGGCCCTCAACATCACCTGCACCAGCAACGACGACCAGATCGTCTTCGGGCTCACCGGCTGCCGCCGCACC…	MSGGGGNRVGVLMCNLATHLPDPGHRLATVRDCMREGKAALREMSPAQVLAMSALGAAPLGMEMLLGRRGPLRPPFNVVISNVAGPRTPLYWNGARLDALYPLSIPTTGQALNITCTSNDDQIVFGLTGCRRTLPDLNPLLGHLDTELDALERAVGL	go_function: diacylglycerol O-acyltransferase activity [goid 0004144] ;
RHA1_ro11175	2501.68	8247.28	3.2967	1.72102	1.16e-123	YP_708980	111027002	175723	174200		ABC sugar transporter, ATP-binding component	ATGATGAAAGCTGCGGTTCGTTTGGTCGGGATGACCAAGAGTTTCGACGGTGTCACCGTTCTCGACGGGGTCGAGTTCGATATCGCACCCGGCGAAGTACACGGTCTCATCGGCGAGAATGGGTCGGGTAAGTCGACCCTCGTCAAAGTCCTGGGTGGCGTCCACGCACCCGACGCCGGAAGTGTCTGCGAACTATGGGGGAATCCACTGGAGTTCCCCGTCGATCAGCCCCAGCGGCACGGAATTGCCATCATCCACCAGGACCTTGCACTCTGCGACGCGATGACTGTAGCGGAGAACATTGGAATCTCCAGCGGATTCGACGCGAAACTCCTGTCACCCTATAGCAAGTCCCGTGAGAGCGAGCTGATTCGCAAGCTGTCGGAGGAGTTCGATCTG…	MMKAAVRLVGMTKSFDGVTVLDGVEFDIAPGEVHGLIGENGSGKSTLVKVLGGVHAPDAGSVCELWGNPLEFPVDQPQRHGIAIIHQDLALCDAMTVAENIGISSGFDAKLLSPYSKSRESELIRKLSEEFDLQLDPDVEVGTLAPTERTVVAILRALRLLRKHQDGQVLVLDEPTAALPHSESERLLAIVRSLAAAGTAVLFIGHRLQEVLSVCDRISVLRSGKLVATVQASETTDSELVRMMLGYDIGAFYPDRHVPDRKVDVLQIRGLSGGTVEGLDLTVGRGEIVGVTGLAGMGQDEVPYLVNGHYKRESGTVTVDGVAVKSSVRFALAAGIALVPGNRQRDSVWGDGTAIENLTLPFLPRFRRGGVVRHRAEAEFSHGELVKFGVRPLRPAQHI…	tc: 3.A.1.2 ;
RHA1_ro06795	6606.77	21750.5	3.29215	1.71903	3.09e-214	YP_706725	111023753	7306488	7307852		proline/betaine transporter, MFS family	ATGGCATTTGCGAGTTCTTCAGCCGAGCAGGAAACCCTCCCACCAGGTGTTCTCCGTCGCGCGATCGCGGCGTCGGCAATGGGCAACGCCACCGAATGGTTCGACTACGGTGTCTACGCGTTCACCGTGTCGTACATCTCGGCAGCGTTCTTTCCCGGTGACACCGGTTCGGCCACCCTCTACGCCCTGCTCGTGTTCGCGGTGTCGTTCGTCGTGCGACCGCTCGGCGGCCTCGTGTGGGGTCCGCTGGGTGACCGGCTCGGACGCCGCCAGGTTCTGGCGCTGACGATCATCCTGATGGCGGGTGCGACGTTCTGCGTGGGCCTCGTGCCCGGATACGACGTCATCGGTTTCTGGGCGCCCCTGCTGCTGGTGCTGCTGCGCATGATCCAGGGCTTT…	MAFASSSAEQETLPPGVLRRAIAASAMGNATEWFDYGVYAFTVSYISAAFFPGDTGSATLYALLVFAVSFVVRPLGGLVWGPLGDRLGRRQVLALTIILMAGATFCVGLVPGYDVIGFWAPLLLVLLRMIQGFSTGGEYGGAATFMAEYSPDRKRGFCGSFLEFGTLGGYALGAIVVLVVELLSTDPFMSTWGWRIPFLIAGPMGLIGLYLRTKLEETPVFRELDAEGEVESTPTHEFKDLVTEYWKPLLLLGGLVIALNVTNYTLLSYMPTYLETQIGLTSTASLTLFIVGQLVMMAVIPFAGGLSDRVGRKPLWYGSLVGLIVLAVPMYLLMRQGFGWAILAFAVLGLLYVLQLSTISATFPAMFPTHVRFAGFAIAYNVSTSVFGGTAPAVNELLI…	tc: 2.A.1.6.4 ;
RHA1_ro06500	5251.77	17171	3.26957	1.7091	3.6e-191	YP_706431	111023459	6997512	6998120	leuD2	3-isopropylmalate dehydratase small subunit	ATGGAATCCTTTAGCACACACAAAGGTATCGGCGTTCCGCTGCGGCGATCCAACGTGGACACGGACCAGATCATTCCGGCGGTCTACCTGAAACGAGTGACCCGCACCGGTTTCGAGGACGGTCTGTTCGCCGCGTGGCGGAACGATCCGAACTTCGTTCTGAACGTCGCCCCGTACGACAAGGGCAGCGTTCTGGTGGCCGGGCCCGATTTCGGCACGGGCTCCTCCCGCGAGCACGCCGTGTGGGCGCTATCCGACTTCGGATTTCGGGTCGTGATCGCGTCTCGCTTCGCCGACATCTTCCGGGGGAACGCCGGCAAGGCCGGTCTGCTGGCCGCTCAGGTGGCCCAGTCGGACGTCGAACTGCTCTGGAAGTTGCTCGACGAGCAACCCGGTCTC…	MESFSTHKGIGVPLRRSNVDTDQIIPAVYLKRVTRTGFEDGLFAAWRNDPNFVLNVAPYDKGSVLVAGPDFGTGSSREHAVWALSDFGFRVVIASRFADIFRGNAGKAGLLAAQVAQSDVELLWKLLDEQPGLELIVDLENKTVTAGTTVVPFAIDDYTRWRLIEGLDDIGLTLRQVEAISEFEKSRPSWKPATLPEPTPAD	go_component: 3-isopropylmalate dehydratase complex [goid 0009316] ;
RHA1_ro11177	1037.16	3390.02	3.26857	1.70866	1.82e-59	YP_708982	111027004	178987	177536		aldehyde dehydrogenase	ATGAGTCTTTCGGTGAGCTCGTACGACCGCCTTTACCTTGCGGGCCGGTGGTCCGACGCCGACCAGCCGACGGTCGAGGTTCGCAATCCGGCAACAGGTGAGGTCGTCACCCGAATCGCAGTCGCAACCCTGGAGAACGCGGATGCCGCGGTCGCCGCCGCGACGCAGCTACACGAGGACCGCACATGGGCGGATCTTTCGTTCGGCGAGCGTGCGGATCGGCTCGACGCGATCGCCGACGCGATCGAGCGGCGTACCGAGGAGTTAACCCGAATCTACGCGGAGGATCAGGGTGGCCTTGTCTCCCTGGCCCCATTCGTCATCGGACAGTCTGTAGGAGTGTTCCGCGGTACCGCGAAACTCGCTCGGGGAATGGATAATTCTCCATCCCGCCGCTCA…	MSLSVSSYDRLYLAGRWSDADQPTVEVRNPATGEVVTRIAVATLENADAAVAAATQLHEDRTWADLSFGERADRLDAIADAIERRTEELTRIYAEDQGGLVSLAPFVIGQSVGVFRGTAKLARGMDNSPSRRSGSGSDVLIHRVPVGPVLASVPWNGPLILAAVKVATALAAGCPVIVKVDVQTPLASFLLAEAIDEVGLPPGLISVLPAEVDVAKHLVSHPGVKHVSFTGSTAVGKDVMRAAAENMTRLTLELGGKSAAIVLDDFDPASAPMLVPGCLAQTGQVCTTFSRLLVPAERFEEWKAALVHVFSSLKIGDPTDPATVVGPLVSAQQLEKTEYYVSLAREEGTIIAGGQRPDGFDGGYWYEPTLVTDVEPDSRIAREEVFGPVTVLLPFQDLD…	go_function: aldehyde dehydrogenase (NAD) activity [goid 0004029] ;
RHA1_ro01049	1278.48	4177.28	3.26737	1.70813	4.34e-71	YP_701034	111018062	1114362	1112428	sdhA1	succinate dehydrogenase flavoprotein subunit	ATGACGGAAGTCGAACGGCACCAGTACGATGTCGTGGTCATCGGTGCCGGCGGCGCCGGTCTGCGAGCGGTCATCGAGGCCCGGGAACAGGGCCTGTCCGTCGCCGTCGTCTGCAAGTCGCTGTTCGGCAAGGCGCACACGGTCATGGCGGAGGGTGGCTGCGCCGCCGCGATGGGAAACGCCAACGAGAAGGACACGTGGCAGACCCATTTCCAGGACACGATGCGCGGCGGCAAGTTCCTCAACAACTGGCGAATGGCCGAACTGCACGCCCGCGAGGCTCCCGACCGGGTGTGGGAACTCGAGACGTACGGGGCCCTGTTCGACCGGACCCCCGACGGCCGGATCAGCCAGCGTAACTTCGGCGGTCACACGTATCCGCGGCTCGCGCACGTCGGT…	MTEVERHQYDVVVIGAGGAGLRAVIEAREQGLSVAVVCKSLFGKAHTVMAEGGCAAAMGNANEKDTWQTHFQDTMRGGKFLNNWRMAELHAREAPDRVWELETYGALFDRTPDGRISQRNFGGHTYPRLAHVGDRTGLELIRTMQQKIVSLQQEDFAATGDYEARIKIFAECTISELTKDGDRISGAFGYWRESGRFVLFEAPAVVMATGGIGKSFKVTSNSWEYTGDGHALALRAGANLINMEFVQFHPTGMVWPPSVKGILVTEGVRGDGGVLKNSEGERFMFSYIPPVFKGQYAETEEEADGWYKDSDNNRRTPDLLPRDEVARAINSEVKAGRQTPHGGVYLDIASRMPADEIVRRLPSMYHQFKELADVDITKEQMEVGPTCHYVMGGIEVDPD…	go_function: succinate dehydrogenase activity [goid 0000104] ;
RHA1_ro07025	2067.83	6729.76	3.2545	1.70244	1e-103	YP_706949	111023977	7526645	7525905		hypothetical protein	ATGCAGCACACTTCCCCCTCCCCCGCCGACTCGCCGGCCACCGACCCCGGGGCCTCGTCGCCCACCGCACCGACCCTCCGGTCACCGGTGACCCCCCTTCCGACGCGGCAGGCCCGGACTGCCACGATCATCTGGGGTGAGGACCGTGGCCACCCGTCCCCGCGCACTGTCGACCCGGGCCGCCGTCGGATCCTTGCGAGCGAGCCGGATCGACCACTAGCCCTGCATGATTCGTGGTGGGCGATCACAGTTGCCGGCGTCCTCGCATCGGTGACAGTGACCGCGGTGCTCTGGATCTCGGCACACGTCACCGTCGACCCGGTGCTGCATCGAGCGGCGCTGTTCGTGCATCTGGCGTCCCTCGTGCTCGGGTTCGGGGGCGTCCTGATCGCCGACTAT…	MQHTSPSPADSPATDPGASSPTAPTLRSPVTPLPTRQARTATIIWGEDRGHPSPRTVDPGRRRILASEPDRPLALHDSWWAITVAGVLASVTVTAVLWISAHVTVDPVLHRAALFVHLASLVLGFGGVLIADYLVLVWVSGRSTLAEAIAGAHRLHLPIWLGLAGLVASGALLEPNLASTLTRIKLACVVILTLNGLQALILSQRIARAATGSLAPTLTIWGAATASISQICWWIAVWIGFWNAEH
RHA1_ro05331	289.853	936.721	3.23172	1.6923	1.07e-17	YP_705270	111022298	5678662	5678348		hypothetical protein	GTGTCCACCGCACTCATCGACGCAGGCCTGACCGACCGCATGCGGATCTTCGACACCCCTGTTCCCACCGCTCCGGAAGCCGCCCGCACACTCGGGTGCGAGACCGCCGCGATCGTCAACAGCCTCGTTTTCGACGCCGACGGCTCCCCCTTGCTCATCCTCGCCAGCGGCGCCCACCGCGTCGACACGGAGCGGGTCGCCGGAGAACTCGGCTTCGACACATCCTCTCGCGTGACGCTCTGCGCTAACCAGAACGATTTGCGGCGATCACTATGGTTCGCAGGTAGCGCTCGAACGTGGAGGCGGGTCCGATGA	MSTALIDAGLTDRMRIFDTPVPTAPEAARTLGCETAAIVNSLVFDADGSPLLILASGAHRVDTERVAGELGFDTSSRVTLCANQNDLRRSLWFAGSARTWRRVR
RHA1_ro04795	2267.95	7314.16	3.22501	1.6893	1.84e-109	YP_704738	111021766	5063058	5061916	dhbC	isochorismate synthase	ATGCAGTCGACGGCCATTGCCGAGTCCGCAGAGACTTCGGCGGACCTCCCGCCGGGCGCGCCGTTCGTTCTCTCCCGCCCGCACGGCACCGTGATCGCCGACGGCATCCGCACCGGTTACGACTCCGCCCGCGACGCCGCCGCCGCCCTGCGGAACGGCACCGCGACGTCGGTGGTCGGCGCGCTCGCCTTCGACCCGTCACATCCCGCCGCGCTGATCGCACCACAGGCGCTGCGTCATCACCCGGGAAGCTGGACCCCTCGCCTGCAGGCCCTTCCGCGCGTGCGCGCCGGTGAGTCGATTCCCCCGGAGGACGAGCACATTTCCCGGGTCGCCGCCGCCATTCACGTGCTGCGGGAACCCGATGCCACACTGCACAAGGTGGTACTCGCCCGATCG…	MQSTAIAESAETSADLPPGAPFVLSRPHGTVIADGIRTGYDSARDAAAALRNGTATSVVGALAFDPSHPAALIAPQALRHHPGSWTPRLQALPRVRAGESIPPEDEHISRVAAAIHVLREPDATLHKVVLARSVVLHADEPLHPHALLAQLVANDLGGNGFSVDLSAAGTGWSGRHLVGSSPEVLIRRRGNTVTCHPLAGSAPRHTDPEIDRLTAENLASSEKNLREHALVVEALRASLEPFCTELDIPDRPTLTSTPQLWHLGTPVSGRLRDRSVTALDLAVAVHPTPAVCGTPTDAARALIGELEGDRGFYAGAVGWADADGDGEWMVTIRCAQIDADRTTVTAYAGGGIVAASEPDDELAETTTKLGTVLAALGLPR	go_function: isochorismate synthase activity [goid 0008909] ;
RHA1_ro08238	2194.02	7055.8	3.21593	1.68524	5.6e-106	YP_707441	111025021	232008	231466		hypothetical protein	GTGGGTGCTGGACCAGCCACGCGGGCCGCCGCGGTGGCGGCCCCACACCCGAGTGACGAAGGCAGATTTCTCATGGCGATACCCTCGACCCCGACGATGTCCGTGCCCGAATCCCGGACGTGGCGGCGGCCCGGTGATGAGCACCGCCGAGATCAAGGCGCGGGTCGAGGCCATGTACGCCGACGATCGCCGACCGAACACTCCGACCGCTCGCTGACACCTCGCCGGTCGGTACGGAACGGGATCGTAAGGGGGGCCGACGGCGGCGGATACTCGGCTGCTGCTCGCGGTGATCGAACGTGCCCAGAACCTGGTTGCCGTCTCCGACTACGACAGCGGTCGCCCGCTGTATCTCAATCCTGCGGGGGTGGCGCTGATGGGTTTGACCGACGATGGCGC…	MGAGPATRAAAVAAPHPSDEGRFLMAIPSTPTMSVPESRTWRRPGDEHRRDQGAGRGHVRRRSPTEHSDRSLTPRRSVRNGIVRGADGGGYSAAARGDRTCPEPGCRLRLRQRSPAVSQSCGGGADGFDRRWRGRGAQAPEFVTDVGVVQAPEMEAALPARGRWEGRSDGGGQYAAGSQK
RHA1_ro11323	488.547	1570.16	3.21395	1.68435	1.13e-29	YP_709128	111027150	320628	321041		hypothetical protein	ATGACCGACGCACTGAAGTTCTTCTCACAAGAGTGGTGCGACGCTGCCCACGTGGCCGTCAACGCGAATCCCGCCGTTTACCAAGGCTTCAAGGACCCGGCCACCTTCACCAACCGGATGGAGTTCGGTGTCACCGGCCGCGATGACCTGGTCTGCCACCTCGCATGGGATAGGGGCACTGTCGTGTCCTGGACTCCCCGCAAGTACGACGACCACGACCTGTGGATCAAGGTCACTGGCAGCCTCGAGACCTGGCAGCAGGCGGCGGCCGGGCAAGCCGAAGGCGGCACGCTGCTCATGGCGGGGCAGATCAAGTTCACCAAGGGGCCGATGTCCTCAGCCATCGAGAACGCCGGCGCGCTCAACAACTTCCTGCTGACCTGGGGGCAAGTGCCCACC…	MTDALKFFSQEWCDAAHVAVNANPAVYQGFKDPATFTNRMEFGVTGRDDLVCHLAWDRGTVVSWTPRKYDDHDLWIKVTGSLETWQQAAAGQAEGGTLLMAGQIKFTKGPMSSAIENAGALNNFLLTWGQVPTEWAV
RHA1_ro01577	2106.47	6763.65	3.21088	1.68297	2.51e-102	YP_701548	111018576	1661251	1662234		pyruvate dehydrogenase	ATGACCACCACCACACTGTCGCTCGGCGCCGCACTCAACGCAGGCCTCCGGCGCGCCCTCGAACACGACCGCAAGGTCGTGATCATGGGTGAGGACGTCGGACGCCTCGGCGGGGTCTTCCGCGTCACCGACACCCTGCAGAAGGATTTCGGCGACAACCGGGTCATCGACACCCCACTCGCCGAATCCGGAATCATCGGCGCCGCGTTCGGCATGGCCCTGCGCGGTTACCGGCCCGTCTGCGAGATCCAGTTCGACGGCTTCGTCTACCCCGCGTTCGACCAGATCGTGTCCCAGGTGGCCAAGATTCACTACCGCACGCAGGGCCGGGTCACCGCGCCCCTCACGATCCGGATCCCGTACGGCGGCGGCATCGGCGCGGTCGAGCACCATTCGGAG…	MTTTTLSLGAALNAGLRRALEHDRKVVIMGEDVGRLGGVFRVTDTLQKDFGDNRVIDTPLAESGIIGAAFGMALRGYRPVCEIQFDGFVYPAFDQIVSQVAKIHYRTQGRVTAPLTIRIPYGGGIGAVEHHSESPEAYFAHTAGLRVVTPSNPADAFHMIQQSVAADDPVVFFEPKRRYWDKAEFDVDAEPDLPLHRARVAREGTDATIVAYGSVVPTALSAASIAADEGHSLEVIDLRSLSPIDFDTIEESVRKTGRLVVAHEASTFLGLGAEIAARISERCFYQLDAPVLRVGGFDVPYPPAKLELHHLPDADRLLDAVDRSLAA	go_function: pyruvate dehydrogenase (acetyl-transferring) activity [goid 0004739] ;
RHA1_ro05476	2464.17	7908.51	3.2094	1.6823	1.67e-115	YP_705414	111022442	5890579	5891025		hypothetical protein	ATGATCGTGAGAAAAGCTGCAGTCACGGCAGGGATGGCGGTCGCCGCCATGGGGCTCGCTGCCGGGGTTTCCCATGCAGGGCCGGTGGCAGCACCTGCTCCAGGGGCGCCTGTTCCGGCAATAGCGGCGCCCGCGGTTCCTTCGCTGCCGTTCCACGACGTCGCGTCCCGCGAGGAGAACGACAGGGCGTTCGGTCAGTTCGGTGCGCAGGTCGGCATCGCCGTCACGGTCGGAAGCCTGGTCGGAACCATAGCTGGGGCCGGAATCGGCTGCATCGCAACACTTCCCGCTGGCTGCGTCGCCGGGCTGGTGACCGGGGCCGGTATCGGCGGGGTCATTGGAACCATCGTCGCCGGTGGCCCCACCCTCGGCGTCAGTGCGTACCAGTTGTGGGAGACG…	MIVRKAAVTAGMAVAAMGLAAGVSHAGPVAAPAPGAPVPAIAAPAVPSLPFHDVASREENDRAFGQFGAQVGIAVTVGSLVGTIAGAGIGCIATLPAGCVAGLVTGAGIGGVIGTIVAGGPTLGVSAYQLWETYNAAPGTSIYADRDE
RHA1_ro04221	3063.33	9788.93	3.19552	1.67605	4.84e-134	YP_704170	111021198	4429365	4428985		hypothetical protein	ATGGACTCTTTCTGGGACTTTCTCTGGGTGATCATCGTCACCTTCGGCTTCGTGGCCTACCTGATCCTGTTGTTCTCCATCATCACCGACCTGTTCCGCGACCATAAGACGTCGGGCTGGGCGAAGGCCATCTGGATCATCTTCCTGTTCTTCGTCCCCCTGTTGACTGCGCTGGTGTACCTCATCGTCAAGAGCGACGGCATGGCCCAGCGGTCGATGGCGGCCGCGCAGGAGGTGAAGCAGGCCCAGGACAGCTACATCCGTTCCGTGGCAGGCAAGTCCTCGGCCGAGCAGATCGCGGACGCGAAGGCCCTACTCGATGCAGGCACCATCACTCAGCAGGAGTACGAGACGCTGAAGGCGAAGGCGCTGAGCAGCTGA	MDSFWDFLWVIIVTFGFVAYLILLFSIITDLFRDHKTSGWAKAIWIIFLFFVPLLTALVYLIVKSDGMAQRSMAAAQEVKQAQDSYIRSVAGKSSAEQIADAKALLDAGTITQQEYETLKAKALSS
RHA1_ro01588	3662.8	11665	3.18471	1.67116	2.5e-149	YP_701559	111018587	1674678	1674349		hypothetical protein	ATGAATGCACTCCACCGAGATCCCAGCAGCTACATCTCCGCGATGTTCTCGTACGAGTTCCTGGACGGTGGCATCGACTACGATTCCATCGAACAGATCCACCGTGGCGAGTTCGACGAATGGATCTTCGCACTGGCCGGTTCGGGATTGTTCACCAACGAGGAAGTTCGGTCCATGGTGCAGGAATGGCGCCTGAACCCGAAGACCCTCCTGAACACGCTCCTCGCCGACGCGGACGAAGTCACCGCCAAGCGCTGCGAGGTCACCTGGGCCGCACTCGACCGCGTCGCCCCGTTCACTCCGTCCGTTCCGGTCGCCGTCTTCGGCTGA	MNALHRDPSSYISAMFSYEFLDGGIDYDSIEQIHRGEFDEWIFALAGSGLFTNEEVRSMVQEWRLNPKTLLNTLLADADEVTAKRCEVTWAALDRVAPFTPSVPVAVFG
RHA1_ro06994	733.857	2332.97	3.17905	1.6686	4.35e-41	YP_706918	111023946	7502653	7502291		hypothetical protein	ATGTCCGGTCTCATCCGCAAGAGTCTCGATTCGCCCGAGGAAACCCGCCCCTTCGAGGACGACATGGGCAAGCTCGAACTCGTCAACGTCACGTCCGGCGCTGTGGGGAGGGCGACCTTCCAGCCCGGCTGGCAGTGGTCCAAACACGTCAAACCGATAGCCAAGACAGACAGCTGCCAGGCCGCTCACATGGGTTACGTCATCTCGGGTCGTATGAAGATCGTCATGGACGACGGGCAGGACATGGAGTTCGGCCCCGGCGATCTCATGATCTGCCCGCCCGGACACGACGCCTGGATTCTCGGCGATGAGCCCTGCGTGGTCATCGACTGGACCGGCGTCGCCGACTACGCCAAGCGGTAG	MSGLIRKSLDSPEETRPFEDDMGKLELVNVTSGAVGRATFQPGWQWSKHVKPIAKTDSCQAAHMGYVISGRMKIVMDDGQDMEFGPGDLMICPPGHDAWILGDEPCVVIDWTGVADYAKR
RHA1_ro03763	1876.78	5944.78	3.16755	1.66337	1.33e-90	YP_703721	111020749	3971656	3972033		hypothetical protein	ATGGAAGGTTTCTGGGAGTTCTTCTGGTTCATCTTCGTCTGTTTCGCCTTCGCGGCCTATTTGTCCGTGTTGTTCTCGATCATCACTGACCTGTTCCGGGACCGCGAGACGTCGGGGTGGGTCAAGGCGATCTGGATCATCTTATTGTTCGTCATTCCCTTCCTGTCTGCACTGGTGTACGTGATCGCCCGCGGCGACGGCATGGCGAAGCGGTCGATGGCCGCCGCTCATCAGGTCAAGCAGGCCCAGGACTCCTACATCCGCGACGTCGCCGGGAAGTCCCCGGCTCAGCAGATCACGGAAGCCAAGGCGCTGCTCGATTCCGGCGCGATCTCCGACGCGGAGTTTCAGGCGATCAAAACGAAGACACTGGCGTAG	MEGFWEFFWFIFVCFAFAAYLSVLFSIITDLFRDRETSGWVKAIWIILLFVIPFLSALVYVIARGDGMAKRSMAAAHQVKQAQDSYIRDVAGKSPAQQITEAKALLDSGAISDAEFQAIKTKTLA
RHA1_ro00444	447.622	1417.8	3.1674	1.6633	2.01e-26	YP_700438	111017466	527274	527615		possible monooxygenase component	GTGAGCATGCAATTCGGATCGTCCACAGAGTTCTCCAACATGTGTGGTGTCACCTTGATGAACACCCCCATCGGCCGTGTCGTCGCGGAGGTGATGGGCGCCAAGGACGGTGTGGAGCTGACCGAGTACCCGTCGATGATCCGCGTCGACGGCCAACGCCTGCTCGACTTCGACTACGAGGAACTCACAGACGCCCTGGGTCAGGAATTCGACGGCTCCATCTTCGAGGAGATCAGCTCCACCCACTACGGGCGCATGGTCCACCTCGACGAGAAGACCCTGCTGTTCGCAAGCCCGGAGGACGCCGCCGAGTACATCGGATTCGACCTCACAGCGCAGTAG	MSMQFGSSTEFSNMCGVTLMNTPIGRVVAEVMGAKDGVELTEYPSMIRVDGQRLLDFDYEELTDALGQEFDGSIFEEISSTHYGRMVHLDEKTLLFASPEDAAEYIGFDLTAQ	go_function: monooxygenase activity [goid 0004497] ;
RHA1_ro08584	1411.88	4469.92	3.16593	1.66263	4.54e-72	YP_707786	111025366	555132	554788		probable transcriptional regulator, LuxR family	GTGAGCAGAATCGAATCACGCAGTGTGCGTCTTGCGGCAAGCGCTGCGGCTCGAAAAGGTGAGATCGGTATGACTTCTGTTCCTGACCCCACGCCCAACGCTGTCGGGGAACAACAACGGCGGCCCACGTTGACGCCGCGCGAGCTGGAGATCCTCCGCCTGTGGCTGCGGAGTGAATCGAAGACTGTTGCCGCATCCGACCTGGGAATCAGCCTGGGCACGATCAACACCCACCTGATCCGGATCCGAGCGAAGTACGCTGCCGCAGGCCGCCCCGTTGCCGACAAATCTGGATTGTTGATCCGGGCGCTGCAGGATGGGCTGGTGTCTCTCGCTGAGCTCTGA	MSRIESRSVRLAASAAARKGEIGMTSVPDPTPNAVGEQQRRPTLTPRELEILRLWLRSESKTVAASDLGISLGTINTHLIRIRAKYAAAGRPVADKSGLLIRALQDGLVSLAEL	go_component: nucleus [goid 0005634] ;
RHA1_ro05111	2537.96	8026.57	3.16261	1.66112	2.07e-114	YP_705050	111022078	5447315	5447536		hypothetical protein	ATGAGTGATCACGTGTACCGAGTTGTCGAGGTCGTCGGTTCGTCGAGCGACAGCACCGATGCGGCCATCGAGAACGCCATCGCGCGGACCAACGAAACCGTGCGCAACGTCGAGTGGTTCGAAGTCGTCGAGACCCGGGGTCACGTCGAGAACGGCGTCATCGCGCACTACCAGGTCACGGTGAAGGTCGGATTCCGTGTGGAGCCTGGCGACGCGGTCTGA	MSDHVYRVVEVVGSSSDSTDAAIENAIARTNETVRNVEWFEVVETRGHVENGVIAHYQVTVKVGFRVEPGDAV	go_component: cellular component unknown [goid 0008372] ;
RHA1_ro05249	884.682	2794.16	3.15838	1.65919	1.03e-47	YP_705188	111022216	5595111	5594926		hypothetical protein	ATGGCCAAGGCGGCCCGCACCAACCGCGACGCCAAGACCAGCGGCCCGCTCGCGCGCCGGCTCCGCGACCTCGTCATGCCGATCGCCTTCGGGCACTTCTACGAACGGGCCACCACCTGGCTCTACACCCACGATCTGGGCACACTGCCCGCGCAGGCGGAGCAACCCCGGCCCGCCGAACACTGA	MAKAARTNRDAKTSGPLARRLRDLVMPIAFGHFYERATTWLYTHDLGTLPAQAEQPRPAEH
RHA1_ro03453	7328.37	23118.2	3.15462	1.65746	5.96e-206	YP_703414	111020442	3648787	3647423		ABC sugar transporter, periplasmic substrate binding component	ATGCCACAGTATGTTCCGACACCGCGCCGGTGCCGCGAGTTCAGTCGTGCCGGTAACGGGTTCATCCACATCTACCTACGGGGAGACTCCATGGTTCAGATTTCGAGAGCGGTCCGGCGCGCCGCGGTGTTTGCCACCGCTGCCTCGCTGGTCACGCTCACCGCTTGCTCGAGCGACAGCGGCAGCGACTCCACGTCGGAGAACCTCGACGGTCGCGGACCCATCACGTACGTCGAGGGCAAGGACACCACCGAGACCGGTGTCGTCCGCCAGATCATCGACGCGTGGAACGCCGAGCACCCGGACGAGCAGGTGACGTTCAAGGAGCAGTCGAACGACGCCGATCAGGCGCACGACGACCTGGTCCAGCACCTGCAGGCCAAGCAGTCCGACTACGAC…	MPQYVPTPRRCREFSRAGNGFIHIYLRGDSMVQISRAVRRAAVFATAASLVTLTACSSDSGSDSTSENLDGRGPITYVEGKDTTETGVVRQIIDAWNAEHPDEQVTFKEQSNDADQAHDDLVQHLQAKQSDYDVVALDVPWTAEFAAKGWLQPLTGEFAVDNTGILPATVDSATYNGTQYAAPKNTNGGLLYYRSDLLPAAPKTWAELAAACEVAKTNNIDCYAGQFAPYEGLTVNTAEVINAYGGSFVGEDGKTPTVDSPEARAGLQVLVDNFKNGDIPAQDTTFKEPESQKAFEDGKALFLRNWPYVYGTADKDSSAVKGKFAVAPLPGKDGIGASTLGGYNAAISAYSENKATARDFLTFLQGEQAQRIIALGSLPPVRAALYDDPEIIAAYPFMP…	tc: 3.A.1.1 ;
RHA1_ro02349	2900.7	9149.15	3.15412	1.65724	1.19e-125	YP_702313	111019341	2479047	2479628		hypothetical protein	ATGAGCCGTGTCATCGCATGCACAGGGTCGGTATTGGCACTCGCCTTCTTAGCTGGGTGCGGTTCGCATCCAGCGGACGGCCAATCGAGCCCCGATAGTGCATCTACCCCAACAACACGTATACCCAGGCATGTAGATCAGTCCGATCGCCCACCAGTGTCGTTCGACCCTTGCCTAGACGTCCCGGATGAAACGCTGGTAACGGCTGGATACGATCCCACGAGCGAAATAAACGTCGACTTCACACCTGATTCTTACACGTTCCTCGGATGCAGTTACGACACGCAGCAACGCCGCTACGGTTTGAATGTTCTGTCAGGAAATATCTCCTTCGCCGAGGAGCGAGAGAAAACCAATGAATACGCAACCCCGACCGAGATTAATGGGCGGCCAGCGCTT…	MSRVIACTGSVLALAFLAGCGSHPADGQSSPDSASTPTTRIPRHVDQSDRPPVSFDPCLDVPDETLVTAGYDPTSEINVDFTPDSYTFLGCSYDTQQRRYGLNVLSGNISFAEEREKTNEYATPTEINGRPALLKWEANKPNACAVSIETSYGVLILDRSVFQGHGVDAPEAEWCAGLEDTARIIEPLIPKGA
RHA1_ro00607	1509.96	4754.53	3.14878	1.65479	3.36e-75	YP_700600	111017628	680322	680453		hypothetical protein	ATGGAAATTGACGATTGGCGTGTTCGAGACCGTCAGTTCCGATGGTTCACCTGGAGATTTCGACAATTTCAGGAATGGGGCCTCGTCTTCGCTCGAACACAGATGGAAGAGGCTCCCGCACGTCGTCCGTAG	MEIDDWRVRDRQFRWFTWRFRQFQEWGLVFARTQMEEAPARRP
RHA1_ro03536	4670.11	14701.5	3.14799	1.65443	2.01e-167	YP_703497	111020525	3740256	3741161		possible secreted protein	ATGAACGCAACCGGCAAGTTCGCCGGATTCACCGTCGGCCTCGTCGTGATCTTCGGCGCCGCGCTCGCACTCGGGTCGGTTGCCGGCCCGGACGTGGCCGAGCCCGCCGCGCACACGGCCGAGGACGACGGGCACGGAGCGGGAGGACACGACGCGGGTGGCCACGACACCGCCGCCGACCCGACCCCGGGCGGACTGACGCCCACTGCGGACGGCTACACCCTCGAACTCGCATCCGACCAGGTCACCGCCGGTGCCGCGGTCCCGGTGCAGTTCCGGATCACGAACCCCTCGGGGGTACCCGTGACGGACTACACCGTCGAGCACGAGAAACTGCTGCACCTGATCGTCGTCCGCCGGGACCTCGCCGGATTCCAGCACGTGCACCCGACGCTCGAC…	MNATGKFAGFTVGLVVIFGAALALGSVAGPDVAEPAAHTAEDDGHGAGGHDAGGHDTAADPTPGGLTPTADGYTLELASDQVTAGAAVPVQFRITNPSGVPVTDYTVEHEKLLHLIVVRRDLAGFQHVHPTLDAAGTWSVPLDLTRGGDYRVSADFTTAGGEGVTLGTDLRVAGTYDPQQLPAPAATATVDGYTVTLDGALRPGETSNVTLSVSRDGQPVTDLQPYLGAYGHLVALRTTDLGYLHVHPDGHPGDGVTAAGPGIDFAVTAPSAGDYRLFLDFQHAGAVHTAEFTASAGPEEK	go_function: copper ion binding [goid 0005507] ;
RHA1_ro01966	3165.68	9950.96	3.14338	1.65232	2.09e-132	YP_701935	111018963	2090401	2089154		possible Mce family protein	GTGAGGTCACGACTGGTCAGGATCCAGCTCGTCGCGTTCGCCATCGTGGCGATGCTCGGGCTGGTCTACGTCGGCGCCAAGTACGTCCGCCTCGACAACCTGCTCGGGTTCGGTGAGTACGACGTGAACGCGCAGTTCAAGGACTCCGGCGGGATCTTCACCAATGCCGAGGTCACGTACCGCGGAGTTCCCGTCGGCCGTGTCGGCGACCTGTCCCTGACCGCGGACGGAATCAATGTCGAGTTGAAGATCTCCTCGGGTGGGCCCGACATCCCGGCGTCTGCCAAGGCCGTCGTCGCCAACCGATCCGCGATAGGTGAGCAGTACGTGGACCTTCAGCCCGACAGTGACCAGGGGCCGTTCCTCGAACAGGGCTCGGTGATCACCGAGGCCGACACG…	MRSRLVRIQLVAFAIVAMLGLVYVGAKYVRLDNLLGFGEYDVNAQFKDSGGIFTNAEVTYRGVPVGRVGDLSLTADGINVELKISSGGPDIPASAKAVVANRSAIGEQYVDLQPDSDQGPFLEQGSVITEADTSTPVPVEQVLMATDGLVRSVPVDSLRTVVTQLGTAFNGKGEDLQTLADSLSTLTKDGLDVLPQTLALIRDSQTVLATQSDQSSAIVQFSSDLDAVAAQLRTSDPDLRAIIDKGIPASDEIGLLVNQIGPSLTTDLTNLAAVGDKLAPQAIALRPILMFLPAIAASASTVAPGDGTVHQGIVLETNNPPPCTLGYEGTQEILAEMKRQDPNFDDTQQDFPYNTKANCDAPQGSVTGVRSADRIVFADPDTIQPWDFKPKVMPDTLNL…	go_process: pathogenesis [goid 0009405] ;
RHA1_ro10055	18355.1	57682.6	3.14259	1.65195	2.53e-264	YP_708406	111026123	57479	58429		hypothetical protein	ATGCCAAATCGTCGTCGTTTTCATGTGACCGTGATCGGCGCGCTCGTTCTGGGGAGCCTGGTTGCGTCGCCACACTCAGCGCTTGGACAACCCGGCTTCGGTTCTGGCGGAATCGACGTCGCTCCCGGTTCCGGAAATCTGGGTGCGAACATTGTCGTTCAAGGCAGCTACGTCCAGGTACCTTCGGCGTCACCTGGCTCCGGAGGCTCCCCAGGGGCGAGTGCAGCGGGGACGGGCGGCGGCGGGTCTGGATACAGCGGTGGTGGCAGTGACGTCGTAGCAGCCCCCACAGGACCTCCGGTTAGGGAGCAGCTGAAGGCGTGCGGCCGATTCACAGACTGCGTTCCGCTGAGCCCGGACGTGGGTATGCCGGCCACCCCAGTGAGTATGGCCCAGGTC…	MPNRRRFHVTVIGALVLGSLVASPHSALGQPGFGSGGIDVAPGSGNLGANIVVQGSYVQVPSASPGSGGSPGASAAGTGGGGSGYSGGGSDVVAAPTGPPVREQLKACGRFTDCVPLSPDVGMPATPVSMAQVMNVVGTAVTGMQLEEPPMCWTPEPADFPGGRTGLVGKFSWAWLCPDQIRETNIGPVTRVVPGPGGVVVTATAVNTSVTINYGDGSPPVICPGALLPFTPYTDIVDASPVTPPSGMPSPTCGHHIEKTSITEPGGTFKVSATSAWLVNWTAAWPGGAAGGVVPVPLTSTYQQRIGELQVLVTPN
RHA1_ro01778	6281.14	19729.7	3.14111	1.65127	5.24e-192	YP_701749	111018777	1873654	1874061		possible glyoxalase/bleomycin resistance protein	ATGTCCAGTTTCCCGGGCCTCACCCACGTCGCGATCACCGTGTCCGACCTACCGGCCAGCACCGCCTGGTACACCGCACTGTTCGAATCAGCCCCCGTGCTCGACGAGGACGAGGAATCGGGAACCTTCCACCACACGGTGTTCGCGCTCGACGGCGGCATGCTCTTCGGCCTCCACACGCACCCCGACAGCGGCGCTCCCGCACGGTTCGACGAACGGCAGGTCGGACTCGACCACATCGCGTTCCAGTGTTCCCCCGACGCGCTGCCCCGGTGGGTGGAGCGGCTCGACGCCCTCGGCATCGAGCACGGGGGCATCAAGACGGCGCACTACGGGTCCGGCATCTCGTTCCGCGACCCGGACAACATCGCGCTCGAATTCTTTGCTCCACCCGTGAGT…	MSSFPGLTHVAITVSDLPASTAWYTALFESAPVLDEDEESGTFHHTVFALDGGMLFGLHTHPDSGAPARFDERQVGLDHIAFQCSPDALPRWVERLDALGIEHGGIKTAHYGSGISFRDPDNIALEFFAPPVSTS
RHA1_ro07023	1497.4	4689.65	3.13185	1.64702	7.36e-74	YP_706947	111023975	7524422	7523001		hypothetical protein	ATGACACGAGGTCTCGGACTTCGCATCGGGGCCGTCCACGCGGTCGCCGCGGCCGCAGCCGACGAGCATGCCGGGTCGGCGCTCACACGCCGGGCAACACTGATATTCGGACCGGACTCGACCGTGCGCCTGGGTGATCCACCGGACAACACCGCCGTACTCTCCGAGTTCGCGCACCGTATCGGCGATGTGCTCGTCGCGGGCGACGGATACCGCTATACCGGGCAGGATCTGGTCGCCACGGCGGCGCACTGTCTGATCGCCGAGACCGATGCCGCGGACGACACTCCCGTCGTGCTCGCCCACCCGGCGGTGTACTCCGCCCACGGCGTCCGCGAACTGCGGGCCGCGCTCGACCGGGCCGGACTGGCCCGAGTCGGGCTGGTCCCCGAACCCGTC…	MTRGLGLRIGAVHAVAAAAADEHAGSALTRRATLIFGPDSTVRLGDPPDNTAVLSEFAHRIGDVLVAGDGYRYTGQDLVATAAHCLIAETDAADDTPVVLAHPAVYSAHGVRELRAALDRAGLARVGLVPEPVAALAWFEAEHGSHADGFTLVCNLDDGGLDLTIVAGGTDSGPDPIIGRPLRSTKFDSRRGQPAREESTSTLELVAGALAAAGLHASDLDLVLLTGTEMPPGLREQLEHLGAPVIGAPHPGSAAARGAALLAATSRLPLVPPGHAVRQRRGSHLHIAAAIVLAAAALTVPWYATNAGSTPRTDDTVAAGQPPSQHGFRLVEHAAPARVPSASAATVPAAPATVALQPNPVAPITRMVAITAPPIPPTQTTSAHPVIDFPADLDTTIEP…
RHA1_ro01957	5080.97	15862.9	3.12203	1.64248	4.88e-172	YP_701926	111018954	2075162	2074935		hypothetical protein	ATGCGTGGTTCGCTGAACGGAGACGAGATGTCCGAGAAGAAGATCGATCGCGTCAAGACGGAGTCGGCACTCGAAGTGCTGCGGGAAAGCCCCACGATCGCACTCATCACCGTGGCACCGGCACTGGTCGTCTTCGGGGTGGTCTGGTGGCTGTTCGGATTCTGGTCGGCCCTCGTGCTGGTCCTGATTCTGGGTGTTGTCGCCGTGGTCGGCCGGAAGCTGTTCTGA	MRGSLNGDEMSEKKIDRVKTESALEVLRESPTIALITVAPALVVFGVVWWLFGFWSALVLVLILGVVAVVGRKLF
RHA1_ro08927	848.338	2647.96	3.12135	1.64217	7.97e-45	YP_708129	111025709	895771	896145		hypothetical protein	GTGGAACCTATGCTGGTGCCGACTCGATTCGAACATCGTCGGTTTCGGCCCGTCCGCCCGTTCCAGGGGCGAGATGTGGTGCCGAGCGTCCTTGCGTGGTGGCAGTCCGAATTTGATCGACGTGCGGGGTCGTCGTGGAACTGGCGCTACGCCACCCTGGCGGTTTATGCCGAGGCAAGATTCGTAGTCGCGCTACTGGGCTACTTCGCTGTAACCGCCTTGGCACAGGCTCGAAGTAGCGGCGTTCCGACTCAGACGTACCACCCCAAACTCCGTAGGTCTCATTTGCTTCTAAAGCGTGATTTCTGCAGTCGCGCTGAACGGGGCAGCGTCGGCATACCGCCTTCGCCAGTCGTTCGAGCGATTTGCGAGTAG	MEPMLVPTRFEHRRFRPVRPFQGRDVVPSVLAWWQSEFDRRAGSSWNWRYATLAVYAEARFVVALLGYFAVTALAQARSSGVPTQTYHPKLRRSHLLLKRDFCSRAERGSVGIPPSPVVRAICE
RHA1_ro10056	14368.4	44381.2	3.0888	1.62705	2.9e-243	YP_708407	111026124	59051	58461		hypothetical protein	ATGGGGGCACCAGTGAAGAAATCCACGCGCAACTCACGCCGGCCGGATCGTGGCCGCTCCGCATCGCCCGTCCGCAGCTATGCGGAATACACCAAGCGCCTTACCGCTGGAGCGAAAAGCGTCGTCATCGACGCCGACCCGGAGAACTGGCTGGACCTCGGTCACATCCCCAGCCAAGTCGAGGTCAAAATTATCGGACAAACCTGCGCGGGAATCGCCGGCGGCTCCATCGCAGCCGCCGGCCGATGCTTCGTCCAAGCGTCCAACCACGCCAGGGTCACCGCCTACGAACATGCTCACATCGAAGCGTTCGACGACAGCACCGTCGATGCCCGCGGCAAGAGTTGCGTTGTCGGCACCGACAACGCCAGAATCCGCGCAGAAGACACCGCCATCGTC…	MGAPVKKSTRNSRRPDRGRSASPVRSYAEYTKRLTAGAKSVVIDADPENWLDLGHIPSQVEVKIIGQTCAGIAGGSIAAAGRCFVQASNHARVTAYEHAHIEAFDDSTVDARGKSCVVGTDNARIRAEDTAIVFAHSHCHVQANGQTLIAATDTTTVRIDGEAHVRVSPSVHTTGPGQPANIETHPISRLARHLNF
RHA1_ro08391	3523.25	10878.3	3.08758	1.62647	8.41e-137	YP_707593	111025173	365894	365652		hypothetical protein	TTGCTCATACGATCGAGGCAGGGTACGGGAGGAATCATGAATCAGAACCAACCATTCGTGCTGGAACTAGCGATGCGCGTCGCACAGTTGCATCGCGCTGGCGAGAGCAGCAAGGCGCTGTGGCTGCGGAAGCAGCGCCAGGCAATGGCAATCGACGACGATCAGCTCAAACGGGCACTCGCTGTGCTCTACGGTCTGCCTGACCAGTCACCCGAGAGGCCCACACTCACTACGGCGACCTGA	MLIRSRQGTGGIMNQNQPFVLELAMRVAQLHRAGESSKALWLRKQRQAMAIDDDQLKRALAVLYGLPDQSPERPTLTTAT
RHA1_ro00258	2153.55	6637.03	3.0819	1.62382	3e-95	YP_700252	111017280	333506	332235		GTP cyclohydrolase II	ATGTCCGCTGAATCCGTCGCCGCCACCCCCGAGCCCACCGGCGGCCACATCCGATTGACCTCACACAGCGGCGGTGTCGGCGCCCTGCCGATCCACTGGGGAGCACCCACGCCGTCCGAGCGCGGACCCGTGGTCGGTACCACCACCAACCGCGCCCACCGCAACGTGATCGGAACGCACAGCGGCTCGTACAGCATCTACCGGGCACTGGCGGTGGCGTCGGGCGCGCTGTCGCGCCATCACAAGGCCGACCTCACCGACACCGCGCCCACGAACATCATCGGCCCGTACCCGCAGTGGAGCGAGCCCGGCAAGATCGTGAGCCTGGACCCGTGGGGTGCCACGGTGGCCGAGGTTTTCGCCGCCGAGTTGGCGGCCGGTCACGACATTCGCCCCAGC…	MSAESVAATPEPTGGHIRLTSHSGGVGALPIHWGAPTPSERGPVVGTTTNRAHRNVIGTHSGSYSIYRALAVASGALSRHHKADLTDTAPTNIIGPYPQWSEPGKIVSLDPWGATVAEVFAAELAAGHDIRPSIAVTKAHVILPEIMEAIQKGRLHPDGRFLLPSGAALVTKAAIEPVWHLPGVAERFHCSETDLRRVLFEETGGMYPELVTRSDLEVFLPPIGGQTVYIFGDARDLADPGVELTARVHDECNGSDVFGSDICTCRPYLTHAIEECIQGAQRGGVGLVAYSRKEGRALGEVTKFLVYNARKRQVGGDTADQYFARTECVAGVQDMRFQEMMPDVLHWLGVRKIHRLVSMSNMKYDAITGSGIEVGERVDLPADLIPADARVEIDAKMAA…	go_function: GTP cyclohydrolase II activity [goid 0003935] ;
RHA1_ro00712	395.149	1216.07	3.0775	1.62176	5.9e-22	YP_700705	111017733	765958	766218		probable gas vesicle protein	GTGGCCCCCGTACTCCTTCGCGGGGATCGATCGGACGAATCCATGAGCGACATGGTCCCCGCGGTCCCCGCGGACGACACTCGCCGCATCGCCCTCGTCGACCTGCTCGACCGGGTGCTCGGTGGCGGCGTCGTCATCACCGGCGAGATCACGCTGTCGCTGGCCGACGTGGACATGGTGCGGATCTCGCTGCGCACCCTCATCGCCTCGGTCAGCGCCCTGGAGCCGGCTCCGAAGGGGCCGGATACCACCGATGACTGA	MAPVLLRGDRSDESMSDMVPAVPADDTRRIALVDLLDRVLGGGVVITGEITLSLADVDMVRISLRTLIASVSALEPAPKGPDTTDD
RHA1_ro08030	436.821	1340.81	3.06948	1.61799	4.56e-24	YP_707235	111024815	27216	26977		possible transposase	ATGACGACTCCTACGAAGACGCCGACTACATCACCCGGCACGCACTGCGGTGAGGTCGACGAGAACGGCCGGCGGCTGATCGTGCGCAACGGCTACCACCAGGCGCGCGAGGTGTTGACCTCCGCCGGGGCGGTAAGGGGGTCAAGGGCCCGCGGGTCAAACGACAGGCGCCTCGAGCCGGACACGGACGAGCTGAAGCGGTTCTCCTCGGCGATCCTGCCGGCCGGCCTGGGCACGTAA	MTTPTKTPTTSPGTHCGEVDENGRRLIVRNGYHQAREVLTSAGAVRGSRARGSNDRRLEPDTDELKRFSSAILPAGLGT	go_function: transposase activity [goid 0004803] ;
RHA1_ro00100	2061.14	6321.55	3.06702	1.61684	4.94e-91	YP_700094	111017122	105390	105031		cold shock protein	GTGCGCACGCCGAGGAGGAGCAATGCTCAACGTGGCTCTGCTTGTGGTTCTGCTCGTTGCGAGTCTGGGGGGCGGCGCTGCGCTCCACGGCCTGGCCGATCGAAGGGCGGCACGATGAGCGCCGGGCACACGCTGCCGGCCCGGCAGTCGACGGCACTGCGCACGGGCACGGTGCGATGGTTCAACGCCGAACAGGGTTTCGGTTTCCTCGCCCCGGCCGACGGATCCGACGACATCTTCGTGCACGTCTCCGAAATCGCCGGCGACGGTCACCGCATTCTCGAGGAAGGGCAGCGCGTCAGCTTCGCCGTCTGCCGCACCGAGACCGGCGACCAGGCACGCGACGTCCGGATCGCCTGA	MRTPRRSNAQRGSACGSARCESGGRRCAPRPGRSKGGTMSAGHTLPARQSTALRTGTVRWFNAEQGFGFLAPADGSDDIFVHVSEIAGDGHRILEEGQRVSFAVCRTETGDQARDVRIA	go_function: DNA binding [goid 0003677] ;
RHA1_ro04740	2798.94	8581.11	3.06585	1.61629	3.84e-115	YP_704683	111021711	5006214	5006543		hypothetical protein	GTGTGCGACGACCGGAGGCGCCGGCGCGCGGAGCGCAACTTTCCCATCCTTGCTCATGAACCGAGAATTTCCCCCTTTTTCGGTAAAGAGGAATGGGTGATTTTATTCAGCGAATTTGCTCGCGTGTGTCGCCGCGAATTCTTCCGAGTTGACCTAGTGTTCTCCGCAACGCGCACGGACAGCGCGCAACCACCCCTCCCCGGGGCGACGATGGAGGTCATGATGCTCGGACTGCTCGGGGCACTCAACAGCGGTGTCACACTCGGATTGGCCAACACGATCCTGACGTTCGGCGGAGTAGTACTCAACCTCAACATCGTGGTGAACTGA	MCDDRRRRRAERNFPILAHEPRISPFFGKEEWVILFSEFARVCRREFFRVDLVFSATRTDSAQPPLPGATMEVMMLGLLGALNSGVTLGLANTILTFGGVVLNLNIVVN
RHA1_ro01281	3093.2	9459.88	3.05828	1.61272	6.31e-123	YP_701263	111018291	1350761	1349988		aquaporin Z, MIP superfamily	ATGTCTCCAACCGCACAGGAATACGTAGAAGTCGAACCGATCTCGGATCTCAAGAAATACGTAGCTGAGGCGGTCGGAACGTTCGTACTGGTCTTCGCGGCGGTGGGTACGGCGGTCTTCGCCGGAGCCAAGGTCGGGAACCTCGGTGTGGCACTGGCATTCGGACTGACGCTCCTCTTCCTCGTCTACGCCATCGGCCCCATCTCGGGCTGCCACGTCAACCCGGCCGTCACGGTCGGACACCTCGCTCTCGGCCGGTTGTCCGTCGTGAAGGCGGGGTTGTACGTCGTCGCCCAGGTCATCGGCGGTCTCGTCGCCGGTGTGGTGGTGTACGCGATCGCGCAGAGCCTGCCCTCGTACAACCGGGCCGACGACGGTCTCGGCGCCAACGGCTGGGGC…	MSPTAQEYVEVEPISDLKKYVAEAVGTFVLVFAAVGTAVFAGAKVGNLGVALAFGLTLLFLVYAIGPISGCHVNPAVTVGHLALGRLSVVKAGLYVVAQVIGGLVAGVVVYAIAQSLPSYNRADDGLGANGWGAHSPSAIKGPLGGVIENGYGIGAAMIVEVLLTALLVFVVLASTDQISDVPLAGVSIGFTLAVIHLVSIPIDNTSVNPARSLAVAPYQNGALAQVWLFIVFPLIGGAVGALVYRSLFGRYDRLQS	tc: 1.A.8 ;
RHA1_ro07104	3681.29	11229.7	3.05048	1.60904	4.84e-137	YP_707026	111024054	7604119	7603859		probable acyl-CoA-binding protein	ATGTCGGATCTGGATCAGGCGTTCGCCGATGCGCAGGAGAACGTCAAGAAGCTCACCTCACGGCCGGCCAACGATGAGCTGCTGCGGCTGTACGCGCTGTTCAAGCAGGGGTCGAAGGGCGATGTCGAAGGCAAGCGGCCCGGTCGGTTCGACATGGTCAACCGCGCCAAATACGACGCCTGGGCCAAGGTAGCGGGTACGAGCAGCGCCGATGCCAAGCAGGGCTACATCGACCTGGTGGCCCGGCTCACGCAGGGCTGA	MSDLDQAFADAQENVKKLTSRPANDELLRLYALFKQGSKGDVEGKRPGRFDMVNRAKYDAWAKVAGTSSADAKQGYIDLVARLTQG	go_function: acyl-CoA binding [goid 0000062] ;
RHA1_ro08396	2028.78	6160.97	3.03678	1.60254	6.68e-88	YP_707598	111025178	370044	370781		hypothetical protein	ATGCACTTCACTTCCGAACAACGCCTCGACGACGGCGTCCTCGAACGCACATTCACCCTCGGCGACATCCCCGGCATCCTGTGGACGCCCGAATCCGCATCCGCGCCGACGCCGGTGCCGGTGATCCTGGCCGGCCACCCCGGCGGACTGCACATGATGTATCCCCGCCTGGCGGCGCGGGCCATGCACGCCGCGACGGAGGGCTTCGCCGCGGCCACCATCGAGCTTCCCGGCAGCGGTGACCGGCCCCGTTCCGCCGCCGCCGAGCAGGCCCGCGCCGACCTGCGCCGGGCACTGGCGGCCGGCGAGCCGGTCGACGACGAGGTCGTCGACCGGCTCGTCCTCCCGCTGGTCGAAAGGGCGGTCCCGGAATGGCGGGCCACCTTGGATGCCGTCCTT…	MHFTSEQRLDDGVLERTFTLGDIPGILWTPESASAPTPVPVILAGHPGGLHMMYPRLAARAMHAATEGFAAATIELPGSGDRPRSAAAEQARADLRRALAAGEPVDDEVVDRLVLPLVERAVPEWRATLDAVLSLPEIDGPVGYSGGVISIGIRLAVVEPRISAALLFAGSVVPRTMFEEARQVTIPLQVLLQWDDAGNDRQSALDLFDAFGSKEKTLHANMGGHTGVPQFEGDAGNRFFARHLK
RHA1_ro00995	5549.13	16849.4	3.0364	1.60236	7.18e-170	YP_700981	111018009	1061026	1059704		probable branched-chain amino acid ABC transporter binding protein	ATGGCTAAACGGACCCTCGTGCGGGCGGCCGCGGTTCTCGGCGCGGCATCACTCGCACTGGCAGGTTGTAGTTCGGACAGTGGCGACGACTCCGCGAGTGGGAGTGACAGCTCTGCCTCGGCCACCACTGTTTCCACCGACTGCACGCCCGAAGAGGCGGCGGCAGCGGGTGCCCCGTCCACGGCGCCGCTGAAGATCGGCACTCTGCTTCCCGACACGGGAAGCCTCTCCTTCCTCGGACCGCCGATGGTGGCGGGCACCCAGCTCGGCGTCAACGACGTCAATGCGGCCGGTGGTGTTCTCGGCCAGCCGGTCCAGCTGATTCCCGGCGACTCGGGCGACACCACCACCGACACGGCGAACACCACCGTGGACCGGGAACTGGCCGCCGGCACCCAG…	MAKRTLVRAAAVLGAASLALAGCSSDSGDDSASGSDSSASATTVSTDCTPEEAAAAGAPSTAPLKIGTLLPDTGSLSFLGPPMVAGTQLGVNDVNAAGGVLGQPVQLIPGDSGDTTTDTANTTVDRELAAGTQVIIGAASSSVSLKVIDKVSSAGVVMFSPANTSDQFVCYPDKGQYFRTAPTDVLQAQAVSQLISDDGGQRVSILALNDPYGTGLADNIQKNLVDAGIPEDQIQKIIYDPNAQSFNSEIDQVKDFAPDAVAVVGFEESAKIITRMHEVGIGPSDGMKVYGVDGNMGNALGESVAAPLLDGMQGTTPLTDVGPAFQDRLKGINPGLIDFNYAGESYDAVVVSALAAEAAKSTAGRDIAANINAVTEGGTPCTSYQECLPLVQAGTDVDY…	tc: 3.A.1.4 ;
RHA1_ro11174	1821.16	5527.46	3.03513	1.60176	1.3e-80	YP_708979	111027001	174191	173094		ABC sugar transporter, permease component	ATGAAGAATCAGACCGTAACGAACGCATCGCTGGACGTGCCCGGCGACTCAGTTGGTGCGAAGTCGCCGCAGTCCGCGCAGCAGCAGACCAGAAAGAATCTGACCGAGATCCTTCCACACGCCGCGGTCCCGCTGCTGTTCGTCGCAACCTTCGTACTCTTCAGTGTCTTGTCGCCCGATCTGTTCTTCTCGTGGACAAACGTGCGAATTGTGCTGGCAGCGCAGGCTACCGTCCTGTTGCTCGCTGTTGCCATCACGATTCCGCTCCGTTCAGGAGACATGGATCTGTCGGTCGCGGCGGTGATGGTGATGTGTGCGACCGTGGTGGGTGCGCTGTATTCCAACGGGGTGTCCGCGCTGTTGAGCTGCGTCATCGCCGTCGGAGTGGGGCTCGTGATC…	MKNQTVTNASLDVPGDSVGAKSPQSAQQQTRKNLTEILPHAAVPLLFVATFVLFSVLSPDLFFSWTNVRIVLAAQATVLLLAVAITIPLRSGDMDLSVAAVMVMCATVVGALYSNGVSALLSCVIAVGVGLVIGVLNAVLIVVAGLESIIVTLGMYTLVAGLTSFVSGGNLVTTIPKSLKDFATTPFLTLPAIVWIGWLVALVVWFVFEFTPMGRYLLFVGGNRAAATLAGLRVSRIRITALIAAAVISAIAGVLFAGSIGSVDPSSGHSYLLAPATAAFLGTTMIHMGRFNIIGTLIGLYLLAFGITGLQLLGVQGWVSDVFNGAALIVAITFARYFEVLNFAKVRPKKLRNSKGAHSSEPPLR	tc: 3.A.1.2 ;
RHA1_ro02364	3778.76	11459.4	3.03259	1.60055	1.56e-137	YP_702327	111019355	2492569	2493300		transcriptional regulator, GntR family	ATGACCAACGCAGACGGCGGCGAGTACCGGCAGTTGCACGAAACGGTGCTCGATCGGCTGGGGAGCGACATCGTGGCCGGTGTCGTCGCACCCGGCACCCGGATCTCCGCCGACGACGTGGTCACCCAGTACTCCGTCTCCCGCACCGTCGTCCGCGAAGTGGTCCGCGTCCTCGAATCCCTCGGACTGCTGGCCGTCCGACGGCGCGTCGGGATCACCGTCCTGGGCGAGGAGCACTGGAATTCACTGGATCCGAGCGTGATTCGGTGGAAACTGGCCGGCCCGCAGCGGTTCGAACAGCTGTCGAGCCTGAGCGAGCTGCGATCGGGTATCGAACCGCTCGCCGCGCGTCTCGCGGCGACACGGGCGACGCCGGAACAGTGCGGGGCGCTGACCGCC…	MTNADGGEYRQLHETVLDRLGSDIVAGVVAPGTRISADDVVTQYSVSRTVVREVVRVLESLGLLAVRRRVGITVLGEEHWNSLDPSVIRWKLAGPQRFEQLSSLSELRSGIEPLAARLAATRATPEQCGALTAAVIGMSSTSRAADTDAYLAHDSDFHRTLLTASGNPLLRAMSQIVVEVLEGRTRHSLMPHVAETEAIRLHGVVASSIQMGDADAAETAMRAIVSESATAVEQMKDEEDTRE	go_component: intracellular [goid 0005622] ;
RHA1_ro02105	36627.7	110827	3.02577	1.5973	4.01e-270	YP_702070	111019098	2215402	2214896		possible transcriptional regulator	ATGGCAAGCGATGATCGCGACGCAGCCGGTGCAGGAGATCTGGCAGCTCGCGTAGTCAGCAACGCCGCTCACGACATCGGAGGTTTCATTCGTGCCCAGCGCGAAGCAGCTCAGGTGTCGATGCGGCAGCTGGCGCAGCTGGCCGGTGTCAGTAATCCGTATCTGAGTCAGATCGAGCGTGGGTTGCGCAAGCCCTCGGCCGAGGTGCTTGGGCAGATAGCCAAGGGTCTCCGGGTGTCTTCGGAGGTCCTGTACGTCCAGGCGGGTTACCTCGAGCAGCGGCCACACGGTCCCCTCCGTGACGCTCTGCTCGCGGATACGGCCATTACCGAGCGGCAGAAGCAAGTGCTGCTCGAGATCTACGAGTCGTTCTGTCGTGAGAACGAATCGGCGGAAGCG…	MASDDRDAAGAGDLAARVVSNAAHDIGGFIRAQREAAQVSMRQLAQLAGVSNPYLSQIERGLRKPSAEVLGQIAKGLRVSSEVLYVQAGYLEQRPHGPLRDALLADTAITERQKQVLLEIYESFCRENESAEAAESRTSELRTEEHQRSDSQTPEPEPPTVEQEKADD	go_function: DNA binding [goid 0003677] ;
RHA1_ro11202	1299.06	3929.32	3.02474	1.59681	6.89e-61	YP_709007	111027029	202609	202337		hypothetical protein	ATGATGTGGCGGAACAACGGAATGGGCTACGGGATGGGCTGGGGCGGCTGGGTGCTGATGGCCGGGCTGATGGTCGCGTTCTGGGGGTTGGTCGTCGTCGGGGTCATGGCACTGTTCCGCACCCTCCGCACGGACCGCAATCCTCCCTACGACACCGACACCCGCAGGCCGAGCGCGGACACGATCCTCGACGAACGCTTCGCCCGAGGGGAGATCGACGCCGAGGAGTACCGCATCCGCAGAGATCAACTACGCACCGGGCATGACCGATAA	MMWRNNGMGYGMGWGGWVLMAGLMVAFWGLVVVGVMALFRTLRTDRNPPYDTDTRRPSADTILDERFARGEIDAEEYRIRRDQLRTGHDR
RHA1_ro11170	5586.05	16895.9	3.02466	1.59677	4.91e-169	YP_708975	111026997	168608	167499	adhB	alcohol dehydrogenase	ATGAAGACCAAGGCAGCTGCACTGACTGGGGTGCATCGGGACTGGGAGGTGCTGGAGTTCGATCTCGACGATCCGGGACCGGGCGAGGTACTGGTGCAGATGAAGGTGGCAGGGCTATGCCACTCGGACAAGCACGCGAAATTCGGCGGTATGACCTACCCGTTGGTCGGCGGTCACGAAGGTGCCGGTGTCGTCGAGGCGGTCGGTGACGGGGTTTCTCGGGTGTCGATCGGTGATCATGTGGCGGTGTCGTGGATTCCGAGTTGCGGTACGTGCCGATGGTGTGCGAGCGGGCAGAGCAATCTGTGTGATCTCGGCGCGAACATGGTCACCGGTGAGCTGGCCAACGGTGGCTTCCGGTTCCATCGTGACGGCACGGACATCGGTGCGATGGCGGCA…	MKTKAAALTGVHRDWEVLEFDLDDPGPGEVLVQMKVAGLCHSDKHAKFGGMTYPLVGGHEGAGVVEAVGDGVSRVSIGDHVAVSWIPSCGTCRWCASGQSNLCDLGANMVTGELANGGFRFHRDGTDIGAMAATGTFSQFSVVDQRSVVKVDPTIPFEWVSLVTCGVATGWGSVVNAGEVKAGDTVAVYGCGGIGSNAVRAAVGANAGLVAAIDPVESKLEFAKQSGADFVYTSAEEAHADLWERTYGVGADVTVVTVGVVTSEVVRAAFELTRKGGTVVLTGVSDDVMENTIELPGGILTLFQKRIVGSLYGHCNPLVDIPRLLRMAQAGKLVLDDLVTRRYALEDINQGFDDMLAGHNIRGLIVHDH	go_function: alcohol dehydrogenase activity [goid 0004022] ;
RHA1_ro09102	605.501	1828.37	3.0196	1.59436	1.89e-31	YP_708303	111025883	1056493	1056738		hypothetical protein	ATGCCGGTCATCGATCGGTGTCCGGTTCACCGACGCACCCCCGGACATGTCGCGGGCATGAAGGCGGTGAGATTGACCGATCAACAGCGGGTTGAGAGGGTGAAGAATGGCTTCGAAAGAATCGCGACGACCCCCGTTGCATCCGCTGGAGACTCCATCGTGGAACCTGACACTCTGTGGCGAGGAGGACAACGCTGCTGGTGCACCACCCCACTTCGTGGGTGCATGTCACGCCGTAGGGCGTGA	MPVIDRCPVHRRTPGHVAGMKAVRLTDQQRVERVKNGFERIATTPVASAGDSIVEPDTLWRGGQRCWCTTPLRGCMSRRRA
RHA1_ro01969	2857.58	8616.83	3.01543	1.59236	9.79e-113	YP_701938	111018966	2093947	2092952		possible Mce family protein	ATGAGCAGACGTCGCAGCCCGGCAGTGGCTGGTGCCCTCGGCATTCTCGTGGTGCTGTTGGCCACCCTGTCGGCTTTCTTCCTCGATTCGCTGCCGTTCATCGGCGCCGGATCCACCTATCACGCCGAATTCACCGAGGCGGCGGGGCTCAAGCCCTCCAACGAGGTCCGGATCGCCGGCGTGAAGGTCGGCAAGGTCACGTCCGTCGAACTCGACGGCGACCATGTGGACGTCGCCTTCAAGGTGTCGGATGCGTGGGTCGGCAACGAGACGTCGGCGTCCATCCAGATCAAGACGATCCTGGGCCAGAAGTACCTGGCCCTCGACCCCCGCGGCTCGGACACGTTGAATCCGAGCGACGTGATCCCGTTGGACCGCACCACGTCTCCGTACGACGTG…	MSRRRSPAVAGALGILVVLLATLSAFFLDSLPFIGAGSTYHAEFTEAAGLKPSNEVRIAGVKVGKVTSVELDGDHVDVAFKVSDAWVGNETSASIQIKTILGQKYLALDPRGSDTLNPSDVIPLDRTTSPYDVIEAFSAAAQTVGDIDSDQLAQSMITLSQAFEGTPTEIRASLDGVSRLSQTIASRDQELQKLFDATGKTTKVLADRNAEFNRLISDAGLLLGELNSRQQSISQLLTGTQRLSQQLTGLVRDNEAAIGPALEQLDGVVEILKANNENLDKAMKLYEPFVRLYTNVVGNGRWFDQVVVNLLPPGLPDIPGPRDPVRTLGGN	go_process: pathogenesis [goid 0009405] ;
RHA1_ro08721	643.462	1935.87	3.00852	1.58905	8.15e-33	YP_707923	111025503	697165	696590		hypothetical protein	GTGACGATGCCGAGCTCGCGACCCAGACCCGTGTTGGCGCAGAACATGATCGAACGCGCGCGACGCGAAGGTGCGGTTCGCGTGGCTCACCGTGGACGAGGCCTACGGGCCGATGAATTCCCTGCGGGTCTGGCTCAAGGAAACGAGATGCGTCGTACATGCTGGCCACGGCCGGGGCGACGACGTGTTCACCTGGACGGGCGCAGCGGCCGGGCGGACGAGATGATCGCCGCGGGTCCGCCGAAGCAGTGCCGCCGAATCTCCGGCGACGGCACGGGCGGACCACACGAGCATTCCTGGGTGCGGGTGCCGATGTGCATCGCGTGGGCGCCGGACGTAGGCACTGGCTGCCTGCGAGGCGCGGCCGAGTTCGGCGAGCTCGTCGACCGTGACCGCGAG…	MTMPSSRPRPVLAQNMIERARREGAVRVAHRGRGLRADEFPAGLAQGNEMRRTCWPRPGRRRVHLDGRSGRADEMIAAGPPKQCRRISGDGTGGPHEHSWVRVPMCIAWAPDVGTGCLRGAAEFGELVDRDRECLSGHEGAGRCVGREEAALRRHAPLTEGCPCLSKLDDTRNSDRESSYRIAIGQHPDRK	homologs found only in other rhodococci ;
RHA1_ro02718	2819.13	8477.36	3.00709	1.58837	5.51e-111	YP_702681	111019709	2875030	2875560		hypothetical protein	ATGCCCGATCCCAGCCCTACCTCGACCCCTCTCGCCCCGCCGAACGACGTCACCAACGCGCAACTCGTCCAATGGGCTTTCGACCGCATCAACGCCCAGGACGTCGAGAGCCTGCGCAATTTCTTCTGGACCGCTGATTCCACCGTGCACTTCCCGACCGGGACATGTCACGGGAGCACCGAGATCGCCGCCTACTTCGACCAGGTCTTCGCCGCGGTCACCGACTTCGCCTTCGAGATGGTCTCGATCGCCGAGTCCGGCAACGACGTCTTGGCCCACTGGCACCTGACCGGACGACACGTCGGCACCTTTGTCGGCATCGCCGCCACCGGGCGGCGAATCGACTTCGATGGATTCGACCACTTCGTCATCGAGGACGGGAAGGTCGTCACCAATACG…	MPDPSPTSTPLAPPNDVTNAQLVQWAFDRINAQDVESLRNFFWTADSTVHFPTGTCHGSTEIAAYFDQVFAAVTDFAFEMVSIAESGNDVLAHWHLTGRHVGTFVGIAATGRRIDFDGFDHFVIEDGKVVTNTVRYDQMEFARQIKLLPPDGSIADRALKAAFNAKTRVVSVARRR
RHA1_ro01974	5208.74	15655.9	3.0057	1.5877	2.36e-161	YP_701943	111018971	2099135	2098044		probable bifunctional ABC transport system	GTGGGAGTCGAGGTATCCGTCGAGGGACTGACCAAGTCGTTCGGCTCGCAGAGGATCTGGCAGGACGTCACGTTGACCCTTCCCGCCGGTGAGGTCAGTGCGTTGCTCGGGCCGTCGGGTACGGGTAAGTCGGTGTTTCTGAAGTCGCTGATCGGTCTGCTCCGCCCGGAGCAGGGCTCGATCGTGATCGACGGCACCAACATTCTCGAGTGCTCCAGCAAGGAGCTCTACGAGATCCGCAAGCTGTTCGGTGTGCTGTTCCAGGACGGCGCCCTGTTCGGCTCGATGAACCTGTTCGACAACGTGGCGTTCCCGCTGCGCGAGCACACCAAGAAGTCCGAGTCCGAGATCCGCAAGATCGTCATGGAGAAGATGGAGCTCGTCGGCCTGCTCGGGGCC…	MGVEVSVEGLTKSFGSQRIWQDVTLTLPAGEVSALLGPSGTGKSVFLKSLIGLLRPEQGSIVIDGTNILECSSKELYEIRKLFGVLFQDGALFGSMNLFDNVAFPLREHTKKSESEIRKIVMEKMELVGLLGAEDKLPGEISGGMRKRAGLARALVLDPQIILVDEPDSGLDPVRTTYISQTLIDINAEIDATILIVSHNINLARTVPDNIGMLFRRHLVMFGPREVLLTSEEPVVKQFLNGTMIGPIGMSEEKDEATMAQEQAMVDAGHHAGGVDDVEGIVPQMKATPGMPFRQAVARRQERVRHIMHTLPENAQIAIQESLDETSGGNGGGGYDYAYSQEDTQVIPAYRGEGYENTTHGQG	go_component: organelle inner membrane [goid 0019866] ;
RHA1_ro11225	1127.66	3386.46	3.0031	1.58645	4.05e-53	YP_709030	111027052	225035	222168		hypothetical protein	ATGACTGCCGAGACGAACCGCACACCGGCATCGCCGGCGATGCCGGGCGAACGCACGCACGAACGGCTGCGGAACTTCCCGCCGGTCGAAAACTGGGACCACCACGTCGAATACGACGCCAAGGCGCACCCGCGCAAGGTGCCGCACGAGTACATGCTGGTGCCCACCACATGCTTCAACTGCGAGTCGGCCTGCGGACTGCTCGCCTACGTGGACAAGTCCGACATGTCCATCAAAAGGGTGGAGGGCAACCCCGCCCACCCGGGCTCACGAGGACGCAACTGCGCCAAGGGTCCCGCGACGATCAACCAGGTCAACGACCCCGAACGGATCCTGCACCCGCTCAAGCGCGTCGGCACGCGCGGCAGCGGCCGGTGGGATCGGGTCAGCTGGGACGAC…	MTAETNRTPASPAMPGERTHERLRNFPPVENWDHHVEYDAKAHPRKVPHEYMLVPTTCFNCESACGLLAYVDKSDMSIKRVEGNPAHPGSRGRNCAKGPATINQVNDPERILHPLKRVGTRGSGRWDRVSWDDALDDIAARIRAAIVEDRRDEVMYHVGRPGEDGFAERFLLAWGIDGHNSHTNICSAGARLGYSLWGGYDRPSPDYANAKVILLISSHLEAGHYFNPHAQRIMEGKIEGGATVVVLDPRLSNTASHADLWIAPWPGSEAAILLAVAAHLLRTGQIDRAFIRRWVNWSTYMTHRHPEHPADDFDQFIRALTEDYAGYTFAYAAQEAQVPEEQIAELARIVATAGRALSAHVWRAAASGNLGGWQVSRALFFLNVLTGSVGTKGGTSPNG…	go_function: molecular_function [goid 0003674] ;
RHA1_ro02124	670.789	2009.96	2.99641	1.58323	1.22e-33	YP_702089	111019117	2232312	2233571		formamidase	ATGCCCGAACTGCTGTTTCCGCTCGATTCCTCGAAGAAGTTCACCGATCAGGCGATCGTCGGCCACAACCGCTGGCACCCCGACATCCCGCCCGCGGTCACGGTGAAACCGGGCGACTCCTTCCGCGTCCACTGCCGCGAATGGTTCGACGGCGCCATCCACAACGACGACTCCGCCGACGACATCCTGAACGCGCCCCTCACCACGGTCCACACGTTGTCCGGGCCGTTCGCCGTGGAGGGCGCGAAGCCCGGCGACCTGCTGATCGTCGACATCCTGGACGTCGGACCCATCCCCCAGGAGGATTCCGGCCCGCTGGCCGGCCAGGGATGGGGATACACGGGGATCTTCTCCCGCCACAACGGCGGCGGATTCCTCACCGAGCAGTTCCCCGACGCC…	MPELLFPLDSSKKFTDQAIVGHNRWHPDIPPAVTVKPGDSFRVHCREWFDGAIHNDDSADDILNAPLTTVHTLSGPFAVEGAKPGDLLIVDILDVGPIPQEDSGPLAGQGWGYTGIFSRHNGGGFLTEQFPDAYKAVWDFSGQTATSRHVPHVSFTGIVHPGLMGTAPSAALLSKWNAREGALIATDPGRVPPLALPPEPQDAVLGSLSGADFDRVAGEAARTAPPRENGGNQDIKNLTKGSRVFYPVFVDGANLSVGDLHFSQGDGEITFCGAIEMGGFIDLRVDIIKGGMDTYGVSENAIFMPGNTDPQYSEWLAFSGTSVTLDGEQKYLDSHLSYQRACLHAIDYLTKFGYSPEQAYLLLGAAPIEGRLSGVVDIPNSCSTVYLPTAMFDFPVAPS…	go_function: formamidase activity [goid 0004328] ;
RHA1_ro08506	388.548	1160.78	2.98747	1.57892	3.8e-20	YP_707708	111025288	479260	478262		ABC ribose transporter, permease component	ATGTCTGACACCCAGATCGCGCCGGCAGGGAGGGTCGCACCCTACGTGCCGCCCCTGCGGCGCAAATTCGATGAGAACCCCACCGCCATCGTGGTCACCGGGGCGCTGATCGCATTACTGCTGTTCGCCGCGGTCGGACTCGACGGTTTCTGGTCCGCACAGAACCTCGGCACGCTGCTGCGTAACAGCGCCTTCCTCGGATTCGTCGCACTGGCAATGACGTTCGTGGTCGTCTCGGGCCTGATCATCGATCTGTCGGTGGTGCCGCAAATCGCCCTCGCCGCCATCGTCGTGATCGCGTTGAGCCCGCACGGCATCGCCGTGGCCGCACCGGCCGCGATCCTGGCGTGCCTGGTGTTCGTGATCGTCAACGGTATCGGCGCCGGACTGATGCGCGGC…	MSDTQIAPAGRVAPYVPPLRRKFDENPTAIVVTGALIALLLFAAVGLDGFWSAQNLGTLLRNSAFLGFVALAMTFVVVSGLIIDLSVVPQIALAAIVVIALSPHGIAVAAPAAILACLVFVIVNGIGAGLMRGNGVIVTLATATAGMGVLNYITGGAQYSGNTTLLSWIGNASVAGIPVVFLIFAVVAVLAHNLLSATSFGYSLRATGTNRGAARIAGLNTTRTLTLTFAVSSLGAAAAGMALAGYSSSAVSTMSAGYDFNALAAVVIGGTSLFGGRGSILGTVLGVAFVQVLLSVLSLAGLPFQWQQFVQGFIIVATLAADAILRRRGGLK	tc: 3.A.1.2 ;
RHA1_ro04712	4373.84	13058.1	2.9855	1.57797	6.93e-145	YP_704656	111021684	4968351	4967416		methionyl-tRNA formyltransferase	TTGAGAGTCGCCACACTCGGATATCAAACCTGGGGTCACCGTACCCTGCAGGCCCTGCTCCAGTCCGACCATGAGGTCGTCCTCGCGATCACCCACCCCAAGAGTGACCACGTCTACGAACAGATGTGGGCGGACTCCGTCGCCGACCTGGCCACCGAGCACGGGGTGCCCGTGCACATCGCCACCAAGCCGGACGAAAACTTCAAGGCCGCGCTGAAGCAGGCCGACCCCGACATCGTCGTCGCCAACAACTGGCGCACCTGGCTGCCACGGGACGTCTTCGACTCTCCCCGCTACGGCACCCTCAATATTCACGACTCGCTCCTGCCCAAGTACACAGGATTCTCCCCGCTCATCTGGGCGCTCATCAACGGTGAAGAAGAAGTAGGCCTCACCGCG…	MRVATLGYQTWGHRTLQALLQSDHEVVLAITHPKSDHVYEQMWADSVADLATEHGVPVHIATKPDENFKAALKQADPDIVVANNWRTWLPRDVFDSPRYGTLNIHDSLLPKYTGFSPLIWALINGEEEVGLTAHLMDEELDAGDIVLQRSTPVGPTDTVTDLFHRTVDMIGPITLDALELIASGRMDWTPQDRSQATFFHKRAPEDSLIDWTWPADAIERLVRAQSDPYPNAFTHYKGQRVRVLKAAVSEGNYGGTPGRVFIHEGDGMVIVAGPDARTGRNKGLKIQRVRLDDGTELAGTEFFPHGGGYLS	go_function: hydroxymethyl-, formyl- and related transferase activity [goid 0016742] ;
RHA1_ro02233	3155.12	9415.72	2.98427	1.57738	3.7e-118	YP_702198	111019226	2367142	2367972		possible N-acetylglucosamine metabolism protein	GTGAGCAAAGACGTAGAGCACCCGGGCTGGACCTATCTGATGGACATGGACGGCGTTCTCGTCCACGAAGAGCACCTGGTCCCCGGGGCAGACCTGTTCCTGGCCGAACTCCGGGAGTCGGGTACCCCGTTCATCGTCCTCACCAACAATTCGATCAGGACTCCGCGCGATCTCCGCGCCCGTCTGCTCCGCACCGGCCTGGACATTCCCGAGGAATCGATCTGGACGTCCGCCCTGGCCACCGCGACGTTCCTGGCGAGCCAGCGACCCGGTGGCAGCGCCTACGTCGTCGGCGAATCCGGGCTCACCACCGCACTGCACGACATCGGGTACGTCCTCACCGACAACGATCCCGACTACGTGGTCCTCGGCGAGACCCGCACCTACTCCTTCGAGGCG…	MSKDVEHPGWTYLMDMDGVLVHEEHLVPGADLFLAELRESGTPFIVLTNNSIRTPRDLRARLLRTGLDIPEESIWTSALATATFLASQRPGGSAYVVGESGLTTALHDIGYVLTDNDPDYVVLGETRTYSFEAITTAIRLVEKGARFIATNPDPTGPSREGSLPATGSVAALISRATGRDPYYVGKPNALMMRSALRAIGAHSANTLMIGDRMDTDIVCGLEAGLQTILVLTGISTRDSVELFPYRPTAVLKSVGDLVGRTSDPFGDAAPPPVSTS	go_function: hydrolase activity [goid 0016787] ;
RHA1_ro08002	491.419	1462.36	2.97579	1.57327	3.43e-25	YP_707207	111024787	1418	1107		hypothetical protein	GTGGGCCCGGATCGGGACCTGGAAACCGCCCTCAGGGCGCTGCCGGGGATCGGCCAGAGGAAGGCGACGAAGCTGATCGCCCGTAAACGCCCGTGGCTGTATCCGATTTGGGACTCGGTGGTCAGTGAGGTCCTGGGCACTGAGCGAGCGCATTTGAACCCGGTCCGGGAGGCGCTCCGGACCGACGACGGCGCGTTGCATCGCCGGTTGCTGTCGCTCCGCGGGGAGGCCGGCCTCCCCGAAGAGATCTCAGCTCTGTGGGTGTTCGATGTGATCGCGTGGATGGATGGCAAGGACCACGAGCCTGGGTGA	MGPDRDLETALRALPGIGQRKATKLIARKRPWLYPIWDSVVSEVLGTERAHLNPVREALRTDDGALHRRLLSLRGEAGLPEEISALWVFDVIAWMDGKDHEPG
RHA1_ro01582	9045.92	26903	2.97405	1.57243	2.07e-198	YP_701553	111018581	1669146	1668817		probable nicotinamide nucleotide transhydrogenase alpha subunit	ATGTACACCGAATTGTTGGCGAACATCGCGATCCTGGTGTTGTCCGGGTTCGTGGGGTTCGCGGTGATCTCCAAGGTCCCGAACACGTTGCACACCCCGCTGATGTCGGGCACGAACGCCATCCACGGCATCGTCGTCCTCGGCGCGCTGGTGGTGCTCGGCAAGGTCGACAACCCGCCGTGGGGGCTGCAGGTGATCCTGTTCGTGGCCCTGGTCTTCGGAACGATCAACGTGGTCGGTGGTTTCGTGGTCACCGACCGGATGTTGGCGATGTTCAAGTCCAAGCCCACCGCCCCTGTTGTTGTTGTTGAGAAGGGTGGGGACCGGTAA	MYTELLANIAILVLSGFVGFAVISKVPNTLHTPLMSGTNAIHGIVVLGALVVLGKVDNPPWGLQVILFVALVFGTINVVGGFVVTDRMLAMFKSKPTAPVVVVEKGGDR
RHA1_ro11172	2241.16	6642.42	2.96383	1.56746	4.91e-90	YP_708977	111026999	171149	170433		hypothetical protein	GTGATCAATGTTCTGCAGGCAACAATCTCCCGATTTGAAAGAGGCACTTCCAGTGCACTACGACATAAGGTCCGTGTGGTCTCGCGTCTGCGAGTTCGCGTCGGGCGAAGCCCCTTGGTGGACGAAACCCCGGTGCCGGTAGAGGTAGGGGTGCGGGTATCGGAGCTCTCGCCGCAGTCGGTGCCGCCCATCGCATCGGCTTCGGCGCCCATCCGGGCGCGGATGAAGCTTCCCGACCGCTGGACGAACCCCCGTCATCCCGTTCGAGAACGACTCGCCATCCCGATCGGCACACCAACGTCGTCGACCGATCGCTTTCGTAGTACGACCACGAAAACTGAGGCAAACTTTCAGCTCCGTCGCAGATCAACGGACATCTGGGGCCTGCCTCCGGCGACT…	MINVLQATISRFERGTSSALRHKVRVVSRLRVRVGRSPLVDETPVPVEVGVRVSELSPQSVPPIASASAPIRARMKLPDRWTNPRHPVRERLAIPIGTPTSSTDRFRSTTTKTEANFQLRRRSTDIWGLPPATPKRKTSERRFSCTMPSERRHMTCLAGSTMTSGSMERGGNFGGYARPGLQPTRDLRESDPVQKPAHRWNLDHPGGRPQQRKYAFDRVRRISVQATRVSRNALGADE
RHA1_ro10057	1673.81	4960.1	2.96336	1.56723	1.99e-71	YP_708408	111026125	59682	59152		hypothetical protein	ATGAATCGACGAACCACCAGCGAAATTGCTGCACTGTCCCTCATCACGGCCGCCATCCTCACCGGGTGCAGTAGCACACAAGCCGAGACCGCATCCCCGTCAGCCGAACCAACTGCTGCTACCACACGCGTCGAGTGGTCGGCGAACCCCACCGCCGTGGGTCAAGGTCAGCCAGGAGTGACAGACGCTCAGACCCGGCTATCCGAGACACAGCCGGCGACGACTGCCACGCAGGCCACCACTACCGCAGAATCGCCGCCCACAAGCGCTCAGTGCGGAACCGTCACGAACAACCTGAACGGTGCGACTGCACCTGTGAGCATCATCGCCGGAACTCCGAGCTGCCCAGCAGCACTGAGCATCAGTGATCGCTACCTCAACGACCGCACGATCGCAGCA…	MNRRTTSEIAALSLITAAILTGCSSTQAETASPSAEPTAATTRVEWSANPTAVGQGQPGVTDAQTRLSETQPATTATQATTTAESPPTSAQCGTVTNNLNGATAPVSIIAGTPSCPAALSISDRYLNDRTIAAQGQGRFAVIDGWNCNWPYLPDRSHADSYLQCVDPTGNAVKIGD
RHA1_ro08630	746.308	2209.39	2.96043	1.56581	8.67e-36	YP_707832	111025412	608886	609614		oxidoreductase	GTGAACACGAACACCGTCGCGTTGGTGACCGGTGCCGGCTCGGGCATCGGAGCAGCAACGACCCTGCGACTCCTCGACGATGGCCGCCAAGTGGTGGCCATCGATCGCGATGAAGAAGCCCTCCATGCCCACTGGAACGACGAACCCGCGGTGCTTCTCACCCCTCTGGATATCACCGACGAGACACAGGTAGAGAAATGCTTCGAGGACCTTGCATCCCGAGGTGCGATCCCCGACCGGGTTGTCAACGCCGCAGGCATCTATCGAAGTGGGTCCGTCGGGATGACCAGCCCCGATGACGTCGATTTGCTATGGCGGGTCAACGTCCACGGAACCTACCTCGTCACCGCCCACGCAACCAGACACATGACGCGCGGAGCCATAGTGAACATTTCCTCC…	MNTNTVALVTGAGSGIGAATTLRLLDDGRQVVAIDRDEEALHAHWNDEPAVLLTPLDITDETQVEKCFEDLASRGAIPDRVVNAAGIYRSGSVGMTSPDDVDLLWRVNVHGTYLVTAHATRHMTRGAIVNISSTAAFLATETNWAYGTTKGAINSLTSGLAVSLAPRNIRVNAVAPGPIATPMADVATRDPAYAERMHDRVARPTRGTPEDIADAAAFLLSDRARWITGQTLVVDGGLTVVR	go_function: alcohol dehydrogenase activity [goid 0004022] ;
RHA1_ro05936	5979.58	17690.6	2.9585	1.56486	7.23e-167	YP_705871	111022899	6383209	6383367		hypothetical protein	ATGTACAACTGGGATGTTCAGAACGCCATCGTCGCGTTCGTCGATACGCTCCGGCCGTCGTGGCCGGCCCAGCACGACCTGTACTACAGCGTGCTGTACGGATTCGCCGACATGCAGAGCCATTTGCTGACCCTGCTGGGCTACCCGCCCGTCGCCTGA	MYNWDVQNAIVAFVDTLRPSWPAQHDLYYSVLYGFADMQSHLLTLLGYPPVA
RHA1_ro01717	1869.37	5529	2.95768	1.56447	1.14e-77	YP_701688	111018716	1813506	1812751		hypothetical protein	GTGAGGGTAATGCTCGGCCCGTGGGTCGTCGTTGTGCTGGCTGTTTCGGCCTGCGGACCGGAACACCCAAGTGAACCGCCGGCTTCGTCGACAACCGTCGTCACGCCGTACGCGGTCCCCGGTAACACTGAATACAACTACCGTTGGTCGGCAGATCCAGGCATCAACTTGCTCACGCCGGAGGCGACAGCTGTCAGGGCGTATGTGGAGTCGTATTACCTGACAGTCAGGGCGCTCGCGACGTCGGCCGGTTATCCAGGATTCGAGGACGCTGTCGACGAGCGTCTTCGAATGGACTATGGCAATCCTGACCAGCTGAAGAAGAGCGAGTATGTGGGGACGCAATTTCAGCATCTGTTGTTGATGAGTCCAACAGACCGTGGTTGGCTTGCGACCGTA…	MRVMLGPWVVVVLAVSACGPEHPSEPPASSTTVVTPYAVPGNTEYNYRWSADPGINLLTPEATAVRAYVESYYLTVRALATSAGYPGFEDAVDERLRMDYGNPDQLKKSEYVGTQFQHLLLMSPTDRGWLATVCTGDYSVMRIDEDGKYYNVGSTNVHAETVEIAAPDFTGSIANASLPAEGPERAPEVDVFRGWKLIDHVKSARNQDAFLQCRSRMPDPPENRPRKRDLPHDTPYPTLAPYPGWPRYDEN
RHA1_ro11043	656.721	1937.6	2.95041	1.56092	5.22e-32	YP_708848	111026870	39257	38871		hypothetical protein	ATGCGCATCGACCGCGGACAGGGACGTGACCGCGTAGACGACCTCGGTGTGACTCTTGCCGTTGCGGCCCGGCGGATGGTGCAGGCCGGCTGCAGCACCTGGACTGCGTGCGGAAACAGATCGTCGACTCGGTCGGCACGACACCGCGGTACCGAGCCGTTCTCGCTCGATATCGAGTACATGGCAGTCCATTCGCCGATCGCGGTGAACGCTGGCCACCGTCGCGGCCACCGCGATCGCCAGCACCGCCCCGATCGTGTTCCGCACACACCACGGTTAGCGTGGATCATGCACTGCGGCGGACACCTCGGGCACCGCGGCGTGATGGAAGTCCCGCCGAGTCCGTGGCCGGATGTCGACACCAGCGGTGGGCATGGGCGAAGATGA	MRIDRGQGRDRVDDLGVTLAVAARRMVQAGCSTWTACGNRSSTRSARHRGTEPFSLDIEYMAVHSPIAVNAGHRRGHRDRQHRPDRVPHTPRLAWIMHCGGHLGHRGVMEVPPSPWPDVDTSGGHGRR
RHA1_ro05887	2380.79	7002.75	2.94136	1.55648	8.69e-93	YP_705822	111022850	6333050	6333517		hypothetical protein	ATGGCTTCGGACGACTTCCTCGTCGAACGTTCCACCGTCATCGATGCGAGCCCCGACGTCGTTCAGCCGCTCCTCGACAACTTCCGGCAGTGGCAGTCGTGGTCGCCGTGGGAGAACGTCGATCCCGACCTGAAACGCACGTACTCCGGCCCCGAGTCGGGTGTCGGCGCCGCCTACGCCTGGGAGGGCAATCGCAAGGCGGGGGCGGGGTCGATGGTGATCACCGAGTCGGTGCCCGGTTCGAAGGTCGTGCTCGACCTGAAGTTCCTCAAACCGTTCAAGGCGGACAACGTCACGACGTTCCTCCTCGAACCGAACAGCGCCGGGACCACCGTCCGCTGGCAGATGACCGGCAAGACCAACCGTTTCTTCAAGATCGTGGGAGTCCTCTTCCCGATG…	MASDDFLVERSTVIDASPDVVQPLLDNFRQWQSWSPWENVDPDLKRTYSGPESGVGAAYAWEGNRKAGAGSMVITESVPGSKVVLDLKFLKPFKADNVTTFLLEPNSAGTTVRWQMTGKTNRFFKIVGVLFPMDKMVGKDFEKGLAQLKATAEQR
RHA1_ro03747	1186.98	3490.5	2.94067	1.55614	6.54e-53	YP_703705	111020733	3954951	3953101		probable long-chain-fatty-acid--CoA ligase	ATGGCAGCTCAGCGTGCGTCGGACGAGGTCATTGACCGCTCCAAGATCGAGAATCGGGCTCCGTCGGTAGCCGCATTGTTCGTGGATCGGGTGGCCCACTCACCCAACCGCGAGGCGTTCCGATACGTCGACGCGGCGGACCCGAAGCAGTGGTCCAGCGTCACCTGGTCCGAGGCGGGCGACCGTGTACGCAACCTCGCGGCCGGTCTCATCGTCCTCGGTGTGCAGGCCGAGCAGCGGGTGGCACTCGCATCCGCCACCCGCTACGAGTGGGTGCTGGCAGACCTCGCCGTCATGTGCGCGGGCGCCGCCACCACCACGGTCTATCCCACCACCACGGCCGGCGACGTCGCCTACATCGTCGCCAACTCCGGCAGCCGCGTCGTCTTCGCCGAGGAC…	MAAQRASDEVIDRSKIENRAPSVAALFVDRVAHSPNREAFRYVDAADPKQWSSVTWSEAGDRVRNLAAGLIVLGVQAEQRVALASATRYEWVLADLAVMCAGAATTTVYPTTTAGDVAYIVANSGSRVVFAEDDAQLAKLRENRGELGDVEKVVLIDGDPGDDDWVITFDQLNDLGEELLAETPDAVHDRIEAIAPDDLATLIYTSGTTGRPKGVRLSHSAWTYEAAAIDATGILDADDLQYLWLPLSHVFGKVLLTLPLQIGFATAVDGRVDKIVENLAVVKPTFMGAAPRIFEKAYARIVSTVREEGGLKEKIFDWAVGVGLRVSKAKQAGKSPSLLDSVQHAVADRLVYSKIRERFGGRLKFFISGSAALNRDVAQWFDAVGIVVLEGYGLSETSA…	go_function: long-chain-fatty-acid-CoA ligase activity [goid 0004467] ;
RHA1_ro01543	10453	30665.1	2.93362	1.55268	1.3e-202	YP_701514	111018542	1627168	1626677		hypothetical protein	ATGGCCAGCTGGAATGAGTTCGCCGAAGCTGCTCCGCGGATTGCCGCTATCTTCTCCCGCCGGCACGCGGCGACCGGAAACCTGTGCATGCTCGGCACCCTTCGCTCCGACGGATTCCCGCGGATCAGCCCGGTCGAGCCGAGGTTCTTCGAGAATCAGTTGTGGATCGCCGGAATGCCGAACACCACGAAGTTCCGGGATCTGGCTCGCGATCCGCGGTTCTGCCTGCACACCGCGACCGTTGATACCGAGGTGAAGGAGGGTGACGCAAAACTGTGGGGGGTCGTCGACGACGTCCAGGACAAGGCCCTGCATCAGCGTTTCGCACAGGCGCTGTTCGACGAGACCGGGTTCGACATCCGGGGGCAGGAATTCGATCACTGCTACCGAGCCGACCTG…	MASWNEFAEAAPRIAAIFSRRHAATGNLCMLGTLRSDGFPRISPVEPRFFENQLWIAGMPNTTKFRDLARDPRFCLHTATVDTEVKEGDAKLWGVVDDVQDKALHQRFAQALFDETGFDIRGQEFDHCYRADLTGGSAVEVGDGHMDITIWKPGEPEHVVRKH
RHA1_ro06970	1410.42	4136.05	2.9325	1.55213	9e-61	YP_706894	111023922	7481646	7481221		hypothetical protein	GTGTCCGTGTCCGAGTATCCATCGACCAAACAAGGCTTCGCGGGCGGCACCTCGATGGCGGCGGCCGTCATCATGGTCACCGTCGGCATCATCCAGTTCTTTCAGGGCATCGCCGCCGTCGCCGAGAACGAAGTATTCGTGGTCGGGGTGGAATACGTCTACAAGTTCGACCTCACCACCTGGGGTTGGATCCACATCGTCCTCGGCGCCCTCGTCGCGATCGTCGGCCTCGCCCTGTTCACCGGAGCCACATGGGCCCGGGTGTCAGCGATCATCGTTGCCGCGATCTCGATTCTGGCGAACTTCCTGTGGCTGCCGTACTACCCGGTGTGGTCGCTGGTGATCATCGCACTCGACGTCGTCGTCATCTGGGCCGTATCGACCTGGAACCCGGAAAGG…	MSVSEYPSTKQGFAGGTSMAAAVIMVTVGIIQFFQGIAAVAENEVFVVGVEYVYKFDLTTWGWIHIVLGALVAIVGLALFTGATWARVSAIIVAAISILANFLWLPYYPVWSLVIIALDVVVIWAVSTWNPERVERREHSQ
RHA1_ro00053	2492.11	7303.11	2.9305	1.55115	2.13e-95	YP_700047	111017075	60093	59344		hypothetical protein	ATGACCAGCACGAGCAGTGACACGGAGACCACGGCGATGGTGCACACGCAGGCGCCGGTGGTGGAGCGGCTGATTCCCGAGTTCGAGGGGAGTTTCACGCGGGATGCGATTGCTCGGACAGTGGCGGGCAGTATTGCGGATCTCGCGAGGGTGCCGATCGCCGACATGCCGGAATTGGCCGAACGGGTTGCCCGGCAACGGCTCTTCACGGCACTCGAACGGCACCCTGAACGGTCGTCGTCCGGCCGTTGTGAGCCCACACCGGACAACCGAGTGATCGTGTCCCACCGATCCGGAGGACCGGGCCCGTTACCGAGCGTCACCACACGGCAATCGAACAGGAGAGGCCATGACGGACCAGCGGCATGGGCGCGATGTGCAAGGGTCCGGGGCGGCGGT…	MTSTSSDTETTAMVHTQAPVVERLIPEFEGSFTRDAIARTVAGSIADLARVPIADMPELAERVARQRLFTALERHPERSSSGRCEPTPDNRVIVSHRSGGPGPLPSVTTRQSNRRGHDGPAAWARCARVRGGGDQTGARDHVARGDRDTRTRRGADLLPGHGAPAPARQGPPRRAGRGRLPLSTRRHSAGQSPDGRRSCFDRPCAPIVRAGSHTGRGCVRTRTVISGYEHDSHIVVHPRGGTELHRLRR
RHA1_ro08337	1958.16	5726.12	2.92423	1.54806	1.68e-78	YP_707539	111025119	318906	319376		hypothetical protein	GTGCAGCACACGACGGAACGACGGCCTTACTCATGTGAGGTGCCCGTTTTAGCTGCCGAGCCGCGCGACCCTCTGTACCGCCTGGGCGGGGTGCGTGATGTGATTCGGTCGAGGTGTCCGCGCTGTGCGATCCCGCGTGCACGGAAGAGGAGGGCCGGGATGATCGAAGTCGACTACATCGACGTGATCGGGGCGCAGTCCGTGCTCGAGGTGGCCGAAGTGGTCGCCGCGGCGCTCGGTGCCCGGATGGAGATGGGCGGCGAACCCGGCCTCATCGTGGTCACCGGAGCGCCCGATCCCGATCTCCGGATTGTCATCGGGCTGGCGATCAACGACCGCGGGTTACCCGACAGGTGGACCAGGCGAATCACGATCACCCACGAACGCGGTGGCGACGAA…	MQHTTERRPYSCEVPVLAAEPRDPLYRLGGVRDVIRSRCPRCAIPRARKRRAGMIEVDYIDVIGAQSVLEVAEVVAAALGARMEMGGEPGLIVVTGAPDPDLRIVIGLAINDRGLPDRWTRRITITHERGGDERRRWAQYLHGALTERRNWTLTSP
RHA1_ro02348	3409.07	9933.47	2.91384	1.54292	3.77e-118	YP_702312	111019340	2478676	2479050		hypothetical protein	GTGGGGGTCCTGTCGAGTACTGGGGGGATGGGGATGAGCAAAACACTGCGTCTGGAAGATGACGCAATCCAACGATGCGTGGGCATCTGCAACACGATGATTGAGCAGCTCGATGACGCGCTCAAGAAGTCCAGAGCGCTAAGCAACGTCACAGGCTTCGGCGGCTTCGACTCCGCGATTCAGCTGCAATCGCGATATGAGGAGAAGCTGAACGGGGGCAACGGGTCTGGCTCGGTAGTCGAGCGCCTGGACCAGTTTCGGAAAGTTATCGAAGTAATGCGCGACACATTCATCGCGGGTGGCGAGGAGTTCGCAGATGCCGATAGCGCGATTAGCCACGCCTTGGGCACAATTGAAGGGGAAGTCAATCGATGA	MGVLSSTGGMGMSKTLRLEDDAIQRCVGICNTMIEQLDDALKKSRALSNVTGFGGFDSAIQLQSRYEEKLNGGNGSGSVVERLDQFRKVIEVMRDTFIAGGEEFADADSAISHALGTIEGEVNR
RHA1_ro08042	390.917	1132.49	2.897	1.53456	6.44e-19	YP_707247	111024827	36074	36562		hypothetical protein	ATGTCTCGGAGAGAGGTCATCGGCGAGAGACCGACGTACCGCGCATCGTCCTGCAGGGTGTGCACGGTGACACCGACAAGCTCCGCCAGCCCGCTGACGGTCCACGGCTCCTCGGGGTGGGCGTGCTTCGCATCGATGGCCAGCTTGATGGTGCGCGGGCGGGCCGCCGGTGCCGGCCTGCCGTACGAGTCGGTGCTCAGAGATCGATGTCCTGACCGGCGACGGCCAGATCATCACCGCCACCCCAGACGGCGAACACTCGGACCTGTTCTGGGGCTCCCCAACTCCTATGGCACCCTCGGCTATTCGACGCGGCTGCGCATACAGCTCGAACCGGTGAAACGCTATGCCGCGCTGCGTCACCTACGGTTCGGTACCCCCGAGCAACTGCAGGCGGCG…	MSRREVIGERPTYRASSCRVCTVTPTSSASPLTVHGSSGWACFASMASLMVRGRAAGAGLPYESVLRDRCPDRRRPDHHRHPRRRTLGPVLGLPNSYGTLGYSTRLRIQLEPVKRYAALRHLRFGTPEQLQAAMDRVVTERSHDGVAGDYLDGVVFTARKVI	go_process: electron transport [goid 0006118] ;
RHA1_ro00257	1251.93	3621.84	2.89301	1.53257	2.22e-53	YP_700251	111017279	332238	330973		hypothetical protein	ATGAGCGTGACCGGTGTCGGTCCCGTTCTGGACACCGGGCGGGCCGAGGGTGCGGCCGCGGCTCTGCGTACCACGTCGGCCGTGCGGGAGCGCGCGCGACAGCTGCTGTCCCGTGCGCGCGAGGGCGATTCACTCTGGTTCGGCGTCGACGACGACGCATTGGAAGCGGCCGCGGCGGAGGTCGCCGACGTCACGCGTGCCCGCTATCCCGACCTGAAAATTCCGTACCACAGCCGCTGGCGCCATTTCGAAGCCGGCGGCGTGGACCGCAAGGCCGAGCTGGATGCACGGCTGACCGCGCTGGACGCGCCGGGCCGCGCCCGCGCCATGATCGACCTGGCCGTGGTCAGCGTCCTTCTCGACGCAGGTGCCGGTCCCGACTGGCACTACCACGAGGTG…	MSVTGVGPVLDTGRAEGAAAALRTTSAVRERARQLLSRAREGDSLWFGVDDDALEAAAAEVADVTRARYPDLKIPYHSRWRHFEAGGVDRKAELDARLTALDAPGRARAMIDLAVVSVLLDAGAGPDWHYHEVHGGQRFARSEGLGVASWHAFLSGLFSSDAAHPLQVDAAGLCGLDTDRLAEVFQAGPSNPLVGLEGRVLLLRRLGEALAAQPEVFGTHGRPGGLFDLLVAPQGAATATVAAHDILSQLLTSLSGIWPTGNAIDAEPLGDVWRHDAVAGPGLTRGWMPFHKLSQWLSYSLLEPFQWAGVRVVGLDELTGLPEYRNGGLLLDTGVLRLHDPAWAAQNWTAGDELVVEWRALTVALLDELAPLVRARLGVDPGEMPLACVLEGGTWAAGR…
RHA1_ro06086	9251.85	26751	2.89142	1.53178	3.53e-189	YP_706021	111023049	6549420	6549965		hypothetical protein	ATGGCCTTCGCTGGCAATGTGGACGAGTTGGCCCTGCTGCAGGCGGTCCGGTTGAAAGAGCAGGTCAGCGCGTCTGTTCTGGCCGAGCATCTCGGGGTGAGCGCCGCGTCCGCGCAGGCCGCCTACGACGCGCTGCTCACCCAGGGCAAGGCGCAGGAAGCCTCGGACGGCCGGATCGAGCTCACCGACGCCGGACTGTCGGAGCTCGAGGATCAACTCGACGCCGAGCGGGTGTCCATCGACGAGGACTCCATCGCGGAGGTGTACGAGAGCTTCGTGCCGTTCCACGAGGAGTTCGTCGGACTGATCGATTCGGCCGACGCCGATCAGCTGGCCGACCTGGACCGCCGTGCGTCGGTCGTGTTCGACGACCTGTCGGCGTTCGTGCCCAGGTTGTCC…	MAFAGNVDELALLQAVRLKEQVSASVLAEHLGVSAASAQAAYDALLTQGKAQEASDGRIELTDAGLSELEDQLDAERVSIDEDSIAEVYESFVPFHEEFVGLIDSADADQLADLDRRASVVFDDLSAFVPRLSRYQDLFADALAKVAAGETKWISEPVIDSYATVWTELRTELLGASGTAE
RHA1_ro02710	1232.11	3562.55	2.89142	1.53178	1.37e-52	YP_702673	111019701	2865571	2866074		hypothetical protein	ATGCCGCTGTGGCAGCTGTTCACCCCGAAGAATGCCTACACGAAGGAAGAGAAGGCTGATCTGGCGAAAAAGATCAGCGATATCTATTCCGGACCCACGTCGAAGGGGAACTTCGGCTTCGAGCTCCCGCGGTTCTACACCACGGTGGTCTTCCACGAGATCGAAGCGGACTCGTTCTTCGTCGGCGGTCAGTCCCATGACAAATTCATCCAGATCGAGGTTGTCCACATCGCCCGCACCAACGAGGGGGCCGCGGCGCTGATGGGGATTTCCGTCGAGCAGATCCTGGAGAACTACTTCGCGATGGTCAGCGAGGTGCTCAAGCCGTACATCGCGGACCGTGGATACGAGCTGGAGTTCCACGTCGAGACAGCGCCGTTCGAAACCTGGAAGATCGAC…	MPLWQLFTPKNAYTKEEKADLAKKISDIYSGPTSKGNFGFELPRFYTTVVFHEIEADSFFVGGQSHDKFIQIEVVHIARTNEGAAALMGISVEQILENYFAMVSEVLKPYIADRGYELEFHVETAPFETWKIDGMTPPPPESPAERRWFEQNRSSSYSADELIVATS
RHA1_ro06034	7653.17	22107.5	2.88867	1.53041	2.68e-176	YP_705969	111022997	6491651	6489864		long-chain-fatty-acid--CoA ligase	GTGCGTGAATTCTCGGTACCGCAGTCGTTCTCAATTCCGGAGGACGCCTCCATGGCGGACACGGTCTTCCGTCATGCCGAGGAAGACCCGAAGTTCGTTCCGTTCAAGCGCCCCGGCAACGGTGGGTGGGTAGACGTCACCGCCGCCGAGTTCGCGGAGCAGGTCTCCGCCGTCGCGAAGGGCCTCATCGCTTCCGGCGTCGAACTCGGCGACCGCGTCGCGATCCTGTCGGCGACCCGGTACGAGTGGGTCGTCATCGACTACGCGATCTGGACGGCAGGCGGGTGCACCGTCGCCATCTACGAAACGTCCGCACCCGATCAGGCGAAGTGGATCCTCGAAGACTCCGGCACATCGCTGCTGGTCGTCGAGAACGCCAAGCAGGCCGACGCGCTGAAG…	MREFSVPQSFSIPEDASMADTVFRHAEEDPKFVPFKRPGNGGWVDVTAAEFAEQVSAVAKGLIASGVELGDRVAILSATRYEWVVIDYAIWTAGGCTVAIYETSAPDQAKWILEDSGTSLLVVENAKQADALKVVTDAAPDLKEVLQIEGGAIDELSKRGEGVTDEQLHERRHQVRASSPATLIYTSGTTGRPKGVQLTHSNFYAESAAVKLALSDAMYAGRRTLMFLPLAHVFARAISFGAFDAKVTVAHTADLTTLLDQFAAFKPHFILSVPRVFEKVYNSAKQKAYDGGKGSIFEKASATAIAYSEAQDNGGAGLGLKLKHALFDKLVYSKLRTALGGECDRAVSGGAALGARLGHFFRGIGVPVYEGYGLTETSAAISVNTTRAQKVGTVGKPID…	go_function: long-chain-fatty-acid-CoA ligase activity [goid 0004467] ;
RHA1_ro06066	1338.59	3863.38	2.88617	1.52915	3.8e-56	YP_706001	111023029	6526781	6526479		hypothetical protein	ATGGTCATCGTCGCAGGACACATCACCGTCGAACCGCAGCAGCGCGAGTCCTATATCGCAGGCTGCGTGAGCGTCGTCGAACAGGCACGCGGCTCCGCGGGTTGCCTCGACTTCGCCATCTCCGCCGACCTGATCGACCCCGGTCGCATCAACGTCTTCGAGCGCTGGGAGTCGCAAGCGGTGGTCGACACTTTCCGCGGCAGCGGCCCGAGCGACGAGCAAGGCGCGGACATGCTGTCGGCGTCGGTAGCCGAGTACGACGTCGCCGACGTGCGGACCCTGTTCGGGGAAGACACAGCGTGA	MVIVAGHITVEPQQRESYIAGCVSVVEQARGSAGCLDFAISADLIDPGRINVFERWESQAVVDTFRGSGPSDEQGADMLSASVAEYDVADVRTLFGEDTA	go_component: cytoplasm [goid 0005737] ;
RHA1_ro05354	11709.2	33752	2.88253	1.52733	1.95e-202	YP_705292	111022320	5707192	5707067		hypothetical protein	ATGTCCACCGCGCTCGAAGAATCGCGTCGCCACGCCATCGAGCTGACCAACGAGAAGATCCAGGCCGTCAAGGACTTCTTCACCAACATCTTCCGCCTGGACACCACGCACCGCACCGAGGCCTGA	MSTALEESRRHAIELTNEKIQAVKDFFTNIFRLDTTHRTEA
RHA1_ro00487	2844.29	8188.57	2.87894	1.52554	2.71e-101	YP_700481	111017509	570432	569140		probable transcriptional regulator, LuxR family	GTGGAGGACTCGGCTCGGTTGCAGGTCGACCCCTGGGTGGAGATGCGGAAGGTGATCACGGGACCGCTCCCGGACATCGCGACCCGCTTCTCCCGGTTCCTGGGCCGATGGTGGCCGCACGACGCGCTGGTGATCTTCACCCGGGAGTGCACCGGACGCCCCCGCAAAGTCGCCGGAAACCGCGAGATAGTCGACCGAGTGACCATCGACGAACTCGACGAGATCAAACAATCCATCGAACCCGGCGGTGTCGTCGCCGGAATCCGTTCACTGGGAGGTGGACGCCGCCGGGTCTGGGCGGTCCGCGACTCCGGCGACACGCTGCTCGTCCTGGTCCCGCGGCCATCTCAGGCCGGCCCACCCGAGCCCGATGGGGTCGCGGCGATGTTCGGGATCGTC…	MEDSARLQVDPWVEMRKVITGPLPDIATRFSRFLGRWWPHDALVIFTRECTGRPRKVAGNREIVDRVTIDELDEIKQSIEPGGVVAGIRSLGGGRRRVWAVRDSGDTLLVLVPRPSQAGPPEPDGVAAMFGIVATSIQQQVAQASPDYLAESRAASSERARTIAELTEVHEATLSSILGTLRSNDLDDRRSRITASETASAALIALRSAGAADRALSEEAVTTAFARLQGELRPLLRHREVDVDYVDPPADGRPLPGEVAHAARAMVRAIVLAFGAQPVLARLRIAWDCDGDNVLIEVRDQGPGTIDRNALTRQLSGRLHTLRGRIDIESIAGWGSRVTLTIPLDPPAARPDEHLLSTLNPRELEVLAHLAVGKRNRAIAEELGISQSTIKFHVASVLE…	go_component: intracellular [goid 0005622] ;
RHA1_ro00657	4463.37	12836.7	2.87601	1.52407	2.3e-135	YP_700650	111017678	721968	722315		hypothetical protein	ATGCTGGAAAGAGTTCGAAGGAGTGAAATGCTCAGTCTGATCGTGTCGGTGCAGGTCAAGCCGGAAAAGCGGAAGAGGTTCCTGGAGGTGATCGCCGACAATGCGGCACGGTCGGTGCGGGACGAACCGGGGTGTCTGCGCTTCGATGTCGTCGAGCATGCCGAGGAGCCCAACCACTTCTTCTTCTACGAGCTCTACCGGGACGCCGAGGCGTTCGCCGAGCACAAGGCGGCCCCGCACTTCGCCGACTGGCGAGTCGGCGCGGACGAATGCCTGGTTCCCGGCAGCCAGGTCAACACCTTCGCCGAGGTGCTCGTCAGCGAGTCCGATGCGACCGCGCATGCCTGA	MLERVRRSEMLSLIVSVQVKPEKRKRFLEVIADNAARSVRDEPGCLRFDVVEHAEEPNHFFFYELYRDAEAFAEHKAAPHFADWRVGADECLVPGSQVNTFAEVLVSESDATAHA	go_component: cytoplasm [goid 0005737] ;
RHA1_ro04187	2239.86	6429.77	2.87061	1.52136	1.04e-83	YP_704138	111021166	4395858	4396373		possible lipoprotein	ATGAGACGAACATGGGCGCTGGCAGCGATCGCCGCCGTCAGCCTGACCTTCTCGAGTTGCGCCTACGACAGCACCGATTCCGGCGACACGGGTGGCAACGCCCCGGTGTCGCCGACGCCGACGTCCCCGCCCGCCGCGCCCGGAACACCAGTCCTGAAGATGGGACCGACGACGCTCGGCGAGGTGATGGTCGACGACGGCGGCATGACGGTCTACGTGTACGACAACGACGAGGTCGGCTCCGGCGCCAGTTCGTGCCGCGACACCTGCCTGCAATCGTGGCCGCCGGTCACCTCCGTCACCGAGAACCCGACGGTCCAGGGGCTGCAGGAAGTCGTCATCGACACCATCCCGGCGCCGGACGGCACCCACCAGCTCACCGTCAACGGCCGCCCCGTG…	MRRTWALAAIAAVSLTFSSCAYDSTDSGDTGGNAPVSPTPTSPPAAPGTPVLKMGPTTLGEVMVDDGGMTVYVYDNDEVGSGASSCRDTCLQSWPPVTSVTENPTVQGLQEVVIDTIPAPDGTHQLTVNGRPVYRYKDDNEPGDAFGQAVGSVWWTLDSAGNPVTTTAGGE
RHA1_ro00198	303.37	870.356	2.86895	1.52053	3.48e-14	YP_700192	111017220	254927	254430		possible gluconolactanase	GTGTGGTTGTGGAGCTCCTGTTCGAAGCAGAAGGGTAGTTGGAGGAACTGCTGCACAATTTCACCGAGAGGCTTCGTGCGTGTTGTTCGCGACGACCTCCTGTGGCCGAACGGTATCGGCATCTCACCTGACGGAACGAGGGTTTACGTCGCCGAGTTCGCCGCTTCGCGTGTCCGCGTTCTGGGCCCGCAGGGGGCCTCGGCATTCGCTCATGCTCCTCGCGGTGAATGTGATGGGCTCCCGGTCGACGTCGAGGGCTGCGTCTGGGTGGCCCTGGGCAGCAGCGGCGGCATCGCTCGATTCAGCGCCGACGGAGTCCTCGATGAGCTGATCGACCTGGCAGGGCGTTTCGTGTCCTCGCTCGCCTTTTCCGGAACGGCGATATACATCACGACGCCG…	MWLWSSCSKQKGSWRNCCTISPRGFVRVVRDDLLWPNGIGISPDGTRVYVAEFAASRVRVLGPQGASAFAHAPRGECDGLPVDVEGCVWVALGSSGGIARFSADGVLDELIDLAGRFVSSLAFSGTAIYITTPGALLRHDVDVQGLPVAEARVPVARLQVTGRVG	go_function: binding [goid 0005488] ;
RHA1_ro00225	326.009	933.787	2.8643	1.51818	3.09e-15	YP_700219	111017247	271429	271851		hypothetical protein	ATGCCCGAGTCCGTTCCCGACCGCGTCCAGATCACCGACCGCCTGCACGTCGTGGCCGACCTGCTCGACACGAAGGACTGGCCGGGGTTCGCGGCGACACTCACCGAAGATGTCGTGGCCTATGGGCGGACGGGGCCGGTGGACGTGGTCGCGCGCGTCCGCTCCCACCTCGACGTCTGCGGTGCCACCCAGCACCTGCTCGGCAACATCCGCGTCGACGTCGACGGTGACGCGGCGCGCACTCGGTCCTATTTCCGGGCGTTTCACGTCGGCCTCGGAGAACGCGCCGGCGCGACGTACGAATGCCTCGGCGAGTACCGCGACGAATGGCGCCGCGGACCTTCGGCCTGGTTGCTGGCCGGGCGGGTGATCGACGTCCGCGCCGAGATCGGCGACCGC…	MPESVPDRVQITDRLHVVADLLDTKDWPGFAATLTEDVVAYGRTGPVDVVARVRSHLDVCGATQHLLGNIRVDVDGDAARTRSYFRAFHVGLGERAGATYECLGEYRDEWRRGPSAWLLAGRVIDVRAEIGDRGVIAPLS
RHA1_ro08777	333.835	955.66	2.86267	1.51736	1.29e-15	YP_707979	111025559	748531	748857		hypothetical protein	GTGATCACCGCGGTCTGCGCCGTCGTTCTCGGTCTCCGGCTCGGGGGTTCCGACCTGGCGGATCGCTGGCGCACCCGCCAGGTCGGAGCGGGGCGGATCGCCGAGATCGCCGCCGGTCTCGACCGCTTCCAGTGGTGGGTGCTCGAAACCCTCTCCGACGCCCGCCAGGCGTTCTTGAACCGGAACCGCACATCAGGGGACGAACAGGTCCGGGCGTTCCTCACGGCCCGCGATGCCGCCACCAAGGTGGGCATCCCCGACGAGCTGGCGGTCTACCGGCTGGCCGACCAGATCATCCACGACCGGGACCAGCACGCCCTCATGTAG	MITAVCAVVLGLRLGGSDLADRWRTRQVGAGRIAEIAAGLDRFQWWVLETLSDARQAFLNRNRTSGDEQVRAFLTARDAATKVGIPDELAVYRLADQIIHDRDQHALM
RHA1_ro08454	1410.31	4035.64	2.86153	1.51679	1.88e-57	YP_707656	111025236	427379	427960		hypothetical protein	ATGAGCAAGGTGGTCATGTACAGCTCGGTGTCGGTGGACGGCTTCATCGCGGACGAGCACGACCAGCCCGGACCGCTGTTCGACTGGTTGACCAGCGGTGACGTCCCGCTGGACGAGAGCGGCGAGATCAAGGTGTCGCAGACGTCCTACGACTACACCCGGCCGTACTGGGACCAGATCGGGGCAACACTCGTCGGCCGCCACGTCTTCGACATAACCGACGGCTGGGACGGAAAGCCTCCGAGCGGGATCGACCACGTGGTCGTCGTGACGCACCGGCCGAAGCCCGAGGGCTGGGACCTAAAGGCGCCGTTCCACTTCGTCGACGGCGTCGAGGCAGCCGTGGCCAAGGCGCAGGAGCTCGCGGGTGACCGCATCGTCGAGGTCGCCGCCGGCGAC…	MSKVVMYSSVSVDGFIADEHDQPGPLFDWLTSGDVPLDESGEIKVSQTSYDYTRPYWDQIGATLVGRHVFDITDGWDGKPPSGIDHVVVVTHRPKPEGWDLKAPFHFVDGVEAAVAKAQELAGDRIVEVAAGDVGGQVLAAGLIDEVRMDVVPVVFGSGKRYFGPVHAQHLLEDPDVVIQGNQVLHLRYRVRR	go_function: 5-amino-6-(5-phosphoribosylamino)uracil reductase activity [goid 0008703] ;
RHA1_ro08621	1930.52	5497.05	2.84745	1.50967	5.1e-73	YP_707823	111025403	600048	601322	argE	acetylornithine deacetylase	ATGAGCGCGACGATCGAGACGGATTCTCGACGCGAGCACGTGCAGGACCGCATCACGCGTGGTCGTGAGCAGATGCTCGAGTTCGTGTCGGAGGCGGTCCAGCACGCCAGCGTCAGCGGCGAGGAAGATCGCATCCACGACTTCCTCATCGCCTGGCTCGATCGTCACGGGTGGACCCACGAGTCGCAGCCGCTGAGCGAGCTGGCCGCCCACCACCGGGCGAATGAGCCAAACGTCGATCGAAGGGCCAACATCATCGCGTGGCCACGGCCTCCCCGCGAAGGGATGCCTTCGGTGGTCCTGAACGGGCACATCGATGTGGTGCCGGCTGGAGATCAAGCGGCGTGGACCGATGCACCTTTCTCCGGTGTGCGCAGAGACGGCCGCATCTACGGCAGA…	MSATIETDSRREHVQDRITRGREQMLEFVSEAVQHASVSGEEDRIHDFLIAWLDRHGWTHESQPLSELAAHHRANEPNVDRRANIIAWPRPPREGMPSVVLNGHIDVVPAGDQAAWTDAPFSGVRRDGRIYGRGAVDTKGPIAAALYAVDALSELADSLPFDLAVQLVCAEETTGVGTRAVFSRVPEPLAAIVLEPTNGAVAPIGTGLLFFELEVEGRSAHTSAPWRGADAFLHLMRVHEAMTGLADERGARFGEQYRTYFGDIPTPVPFVVGTVSAGTWRAAVPDSARMAGRWGTAPGEDLGAVRDDLEALIARVDSDASWGQHPTRIHWQHALPGWETTAGHPLVAAAERAIARATGSPKVTGLTAGTDAAQYGPKGIPTIIYGPGDTALAHSPDEF…	go_function: metallopeptidase activity [goid 0008237] ;
RHA1_ro08498	16571.5	47021.8	2.83751	1.50463	2.35e-214	YP_707700	111025280	471401	471715		possible ATP-dependent DNA ligase	ATGGTCAGCTCACTCGTCCTCGGTGCCTACGATGACCAGGGCGTTCTTCGCTACGTGGGCAGTGTCGGGACCGGATTCACGATGGCCGTGCGCCGCCAGCTGAAGGAGAAGCTGGCCACCCTCGAGCGCCGCACCAGCCCGCTTGGAACCGATGCACCGGCCGCGGAGGAGCACGGGATCGTGCGCTGGGTCGAACCGGTGATCGTCGTGGACGTCGCGTATCGCGAATACCAGCCGGGCGGGCTGCGGCATCCCAGCTTCAAGGGACAGCGACGAGACCTCGATCCGGGGTCGATCACCCGGGATTCACTGTGA	MVSSLVLGAYDDQGVLRYVGSVGTGFTMAVRRQLKEKLATLERRTSPLGTDAPAAEEHGIVRWVEPVIVVDVAYREYQPGGLRHPSFKGQRRDLDPGSITRDSL	go_function: DNA binding [goid 0003677] ;
RHA1_ro08677	913.597	2589.36	2.83425	1.50297	1.67e-38	YP_707879	111025459	656588	656094		hypothetical protein	ATGAGCAGTCTTTCCGACCGTGTCCTCCTCATGGCGACCGGCGAGATCGAGTGCCCCGGCACCGAGGGGCTTCCTTCCCTGCGGTGGAACTGGCTCGCTGACCTGCACTCCCACCCGATGTGGGGTCTGGTCACCATTCCGGGCTTCTCCGTACCCGTGGGGTACACCGTCGCCACGTTGTGCCGCGATATGCCGACCGGCACGGTCGACCCCCTCGCTGCTCGATGGGATGCGATTGACCGGCTCGCTGCGATCGGCGCCAGCCGCGCTCAGTCAGCTGCCCTCTATGCCTGGTCCGCGGTCGCCGACTCCTCAGTTGACGCCCACGACTACCTGGGTGGCCATCAGTTCAGTGGTGCGGAAGCTGTCGCCGCCGCGTTCTGGGCGCACCTCGCCGCC…	MSSLSDRVLLMATGEIECPGTEGLPSLRWNWLADLHSHPMWGLVTIPGFSVPVGYTVATLCRDMPTGTVDPLAARWDAIDRLAAIGASRAQSAALYAWSAVADSSVDAHDYLGGHQFSGAEAVAAAFWAHLAAKPGSVAEACVAAAIEAWDSRLHCPSARGAVA
RHA1_ro00286	460.678	1305.2	2.83322	1.50244	3.73e-21	YP_700280	111017308	358391	358597		molybdenum-pterin binding protein	TTGTCCACGAGAAACCAGCTCGCCGGAACGATCACCGGGGTCACTCTCGGCAGTGTGATGGCCACGGTGAAAGTGAAGCTCGACGGAGGCGAGCAGATCGTCACCGCATCCATCACGAAGGAGGCGGTCGAGGAACTCGGCCTGAAGGCGGGGGTGGGTGCGACGGTGCTCGTGAAATCCACCGAGGTGATGCTCGGCGTCGAGTAG	MSTRNQLAGTITGVTLGSVMATVKVKLDGGEQIVTASITKEAVEELGLKAGVGATVLVKSTEVMLGVE	go_function: transcription factor activity [goid 0003700] ;
RHA1_ro08341	6990.35	19803.9	2.83303	1.50234	2.52e-163	YP_707543	111025123	323312	322533		probable transcriptional regulator	ATGAGCGAGATCAGCACCGCGCCGCTGTCGCGGTCCGAGGCGGCGCACGCCCTCGACACCGTCACCCGCGCACTGGCGGTGCTGCGGGACGAGACCCCCGCGCAGGAGCCGCTCGAGGAGGTGCTCGGGCGGCTGGCCCGCACGGCGGCCACCGCGGTGCCCGACGCGGACGCGGTCAGCGTCACCCATCTCGACGACGCCGGCCCGCGCACCGTGGCCCTGACCGACGACACCCTCGCCGCCATCGACGGGGACCAGTACGCCGCCGGCCGCGGTCCGTGCCTGCAGGCGGCGATCTCACGGCGCCCGGTGCGGGCGGTTGTCGGCGAGCACGCCGACCGGTGGCCGGAATTCACCGCCGCCGCGCGAGCCGCGGGGATCCGGGCGTATCTGTCGGTG…	MSEISTAPLSRSEAAHALDTVTRALAVLRDETPAQEPLEEVLGRLARTAATAVPDADAVSVTHLDDAGPRTVALTDDTLAAIDGDQYAAGRGPCLQAAISRRPVRAVVGEHADRWPEFTAAARAAGIRAYLSVPLIVDTPGEDPGELAGSFNVYARTAAAFDPFDEKLMQLLTTAASAAISNARRWRRAQRQVEHLTEALTSRADIDQAKGVMMAMHRIGADEAFTRLSEISQRTNTKVHAVARHLMAEFADPDHPPPL	go_process: physiological process [goid 0007582] ;
RHA1_ro08628	498.107	1409.73	2.83017	1.50089	9.54e-23	YP_707830	111025410	607355	607759		possible endoribonuclease	ATGAAAAATCTCAACCCAGCGGCACTTGCACCGCCCATGGGCAAGTTCAGCCACGCCACCATCGTCCCCGCCGGCCACAGCATTGCGTTCGTGTCCGGTCAGATCGGTGTCGACCACGACGGAGCACTCGTCGGCGACAACGCATTCGTTCAGGCCCGCCAAGCATTCTCGAACCTCGATGTCATCATCCGGGAGCTGGGCGCCACACCGTCCGACATCGTCAAAATGCTCACCCTCGTTGTCGGAGCAGACGGATTCGGTGAATTCGCTCGGGCCCGCGACGACGTCTTCGCACAGTGGTTCCCCGACGGCGTCTACCCGGCGCATTCGGCGGCGACCGTGTCGGCGCTGGCCGCCCCAGGGCTGCTGGTGGAAATCGAAGCCGTCGTCGCGGTCCCG…	MKNLNPAALAPPMGKFSHATIVPAGHSIAFVSGQIGVDHDGALVGDNAFVQARQAFSNLDVIIRELGATPSDIVKMLTLVVGADGFGEFARARDDVFAQWFPDGVYPAHSAATVSALAAPGLLVEIEAVVAVPQ
RHA1_ro11331	2715.82	7683.26	2.82907	1.50033	5.83e-94	YP_709136	111027158	327158	328441		probable transcriptional regulator, LuxR family	GTGGAGGACTCGGCTCGGTTGCAGGTCGACCCCTGGGTGGAGATGCGGAAGGTGATCACGGGACCGCTCCCGGACATCGCGACCCGCTTCTCCCGGTTCCTGGGCCGATGGTGGCCGCACGACGCGCTGGTGATCTTCACCCGGGAGTGCACCGGACGCCCCCGCAAAGTCGCCGGAAACCGCGAGATAGTCGACCGAGTGACCATCGACGAACTCGACGAGATCAAACAATCCATCGAACCCGGCGGTGTCGTCGCCGGAATCCGTTCACTGGGAGGTGGACGCCGCCGGGTCTGGGCGGTCCGCGACTCCGGCGACACGCTGCTCGTCCTGGTCCCGCGGCCATCTCAGGCCGGCCCACCCGAGCCCGATGGGGTCGCGGCGATGTTCGGGATCGTC…	MEDSARLQVDPWVEMRKVITGPLPDIATRFSRFLGRWWPHDALVIFTRECTGRPRKVAGNREIVDRVTIDELDEIKQSIEPGGVVAGIRSLGGGRRRVWAVRDSGDTLLVLVPRPSQAGPPEPDGVAAMFGIVATSIQQQVAQASPDYLAESRAASSERARTIAELTEVHEATLSSILGTLRSNDLDDRRSRITASETASAALIALRSAGAADRALSEEAVTTAFARLQGELRPMLRHREVDVDYVDPPADGRPLPGEVAHAARAMVRAIVLAFGAQPVLSRLRIAWDCDGDNVLIEVRDQGPGTIDRNALTRQLSGRLHTLRGHIDVESIDGWGSRVSLTIPLDPPAARPGEQLLSTLNPRELEVLAHLAVGKRNKAIATELGISESTIKFHVASVLK…	go_component: intracellular [goid 0005622] ;
RHA1_ro05238	5245.15	14836.6	2.82864	1.50011	1.86e-142	YP_705177	111022205	5585387	5584953		hypothetical protein	GTGAGCGCACAGGCAGAGTATGAGGAGAGACGTCGCCCGACCCCGGAAACTCCTTTGGGCTACCTCGAGCAGCTACCCGCCCTCGTCCTGCTCGAACGCCTTCCGGTTCCCGTCCTGGCGGTCGAGAACGACGGCACCGTCGTCCACGCGAACAGTGCTTTCGAGGAGATGCTGGGTCATCCCGTTGCGTCACTGCGCGGACGTCCGGTGTCCGAATTCCTCAACCTGGACGACGCACCGGCGGGTGCCGACGCAGTCGAACACCTCCGCGAGTCCGCCACCACACCCGTCGACCTCGCACATCAGGACGGATCCCGAGTGCGCGCACTCGTCAGCCGGCCCATCCTCCGTCGTCAGGACGATCCGGTGACCCTCGTCTGCTTCCACGACGTCACCGAA…	MSAQAEYEERRRPTPETPLGYLEQLPALVLLERLPVPVLAVENDGTVVHANSAFEEMLGHPVASLRGRPVSEFLNLDDAPAGADAVEHLRESATTPVDLAHQDGSRVRALVSRPILRRQDDPVTLVCFHDVTEQLWNGGRAPGF
RHA1_ro11059	1521.63	4291.25	2.82017	1.49578	4.39e-59	YP_708864	111026886	57200	56781		hypothetical protein	GTGTGGAACGTGAAGCGGCCCGGCGGGCCGGGTCGTCAACATCGAGAGGAGAGGCGAATACGTCAACTACTACTCGTTCCACATCATGGATCCCACCTGGGGGCATGTGACGATCAAGATGTCGGTCATCCGCCGTTCGGGGCGCAGATCATCCTCGGCGGCCACGAGTACGTGGCCCGGCAGGCGAAGGCGGCCGGGATAGCATTCACCAATGTCGGCTCTGCCTTCACCACGGTCGCCGCACCCGGGGTCGGATCGGATCGCAGATGCCTTGTCGCAGAATGCGGCTGTAGGGCGGCTGCGTCAGGCCTGCCAGCGGTGGATCTACCCTGCCTGTGCTTCGGGCTCGACCTCGACGAACAGCAGCGCAGCGGCTTCGGCGACGCCGTCTATACAACA…	MWNVKRPGGPGRQHREERRIRQLLLVPHHGSHLGACDDQDVGHPPFGAQIILGGHEYVARQAKAAGIAFTNVGSAFTTVAAPGVGSDRRCLVAECGCRAAASGLPAVDLPCLCFGLDLDEQQRSGFGDAVYTTAVGRPR
RHA1_ro10415	719.15	2027.54	2.81935	1.49536	3.82e-31	YP_708762	111026479	401985	402590		hypothetical protein	ATGGCTGATCTGCGGTCGTTCATTTTCATCGACAAGTTGCAGCCTCAGACGATGTGTTATCTGGGCACCTTTGTTCGCGGTAGTTTGCCGCGGACGAATATGTCGGCGCAGGTGATCGAGATCGCTCCGGGGCTGGATATCGAGCCGTTGACGGATGTTGCTCTGAAGCATGCGCAGGTCAGGGCTGGCATGTTGGTGGTGGAGCGGCAGTTCGGGTACCTCGAGATTCATTCGCGTTCGGCGGATGCTGTGCGGTTGGCGGCTGATGCGGTCCTCGATGCGTTGGGTGCTTCGGAGACCGAGGCGCGTCCACCGGAGGTGATCGCGTCGAAGATCATTTCCAATGTCGATGACGAGCATGCTTTTTTGGTCAACCGCAACAAGTCCGGGTCGATGCTG…	MADLRSFIFIDKLQPQTMCYLGTFVRGSLPRTNMSAQVIEIAPGLDIEPLTDVALKHAQVRAGMLVVERQFGYLEIHSRSADAVRLAADAVLDALGASETEARPPEVIASKIISNVDDEHAFLVNRNKSGSMLLPGDSLFVMEMQPASYAILATNEAEKASPIKVVDYRMMGASGRVYLAGDEDAVRTAADAAGAALEMRR
RHA1_ro05106	5388.18	15153.6	2.81238	1.49179	1.25e-142	YP_705045	111022073	5443300	5442608		hypothetical protein	ATGCGCGACACGGCAATCGCGGTGGACACGATCGGGGTGGCAACGGTCATCTCGGAGGAACGGGTGGCGGACGGTCACCTGACGGAGGGGTCAGACATGACAGGGTTAGTTCGGCGGGTGTGTACCGCAGTCGTCGCGTTGTCGGCGACGGCAGTTCTGGTGGCCGGGTGCGGTTCGGACACGACGCCTACCGCGGTGCCGGAGTCGGGTGCCTCCGCGGCCACCACGTCCAGCGAATCGACCACCGTGATCGACGGGCAGGAAGGCGAGGACGCCGGCGGCGACGTCGACTTCGAGGTCGCGATCGGTGAGTGCGTGAAGCTCGGCGGCACCGTCTCCGACGCCGAGATCGACAAGGCGGTGTGCGGCAGCGCCGATTCGAACTACAAGGTGATCGCC…	MRDTAIAVDTIGVATVISEERVADGHLTEGSDMTGLVRRVCTAVVALSATAVLVAGCGSDTTPTAVPESGASAATTSSESTTVIDGQEGEDAGGDVDFEVAIGECVKLGGTVSDAEIDKAVCGSADSNYKVIAKAAKNSQCISDADSYYYETLGGIEQGAICLDVDWVIGGCMDVGGEDPARIDCGDTTAVDGVKVTEIVQGATSVDSCSTSSNGYEYPERKFVVCVDEL
RHA1_ro01426	33032.6	92741.3	2.80757	1.48932	5.14e-234	YP_701403	111018431	1507971	1498585		probable fatty-acyl-CoA synthase	ATGCCGAGGGCGGCAGACACTATCCCCACCTCCCCCCAGAGGGGACCAGGAGAGGACATACGCGTGACGATTGACGACACGACACCCGCAGGAAACGGAAAAAACTCGAAGGGTTCGCGGCGCATCGGCGTAGACCGGGACGACACTCGGTCGTCGAGCAAGGGCACCCTCGTGGATCGTCTGCTCGGAGGTGAGCCGTACGCGCTCGCCTTCGGTGGTCAGGGTGCGCCCTGGCTGAGCTCGCTGGAGGAACTGAGCCGCGACAACGGACTCGAGCCGGCACTCACCACGATCGTCAACGACGCGGCCGACTACCTGGCCCCCGTGGCGCAGGAACTCCTCGTCGTGCGCCCGGTCGGATTCGACCCCATCGCCTGGATCCTCGAGCAGGAACTCGCC…	MPRAADTIPTSPQRGPGEDIRVTIDDTTPAGNGKNSKGSRRIGVDRDDTRSSSKGTLVDRLLGGEPYALAFGGQGAPWLSSLEELSRDNGLEPALTTIVNDAADYLAPVAQELLVVRPVGFDPIAWILEQELADEEDGAQAAGPSAAALTSAAVSLPGVFLTQIAALRALAAQGLDPAVTAPVSVIGHSQGLLAAEAVASSGQKDGELLALAQLIGAAAGLVGRRRGVIAAADSTPMLAVSNVDPERLRQIVEELAEGLEPERAAVLGIRNARRRVVLSGPPAQLARVQQRCEQIEADEARERDAKKRGGSIFAPVFEPLAVEIGFHHPALAETIDIVGQWAVRCGLDEEKARALTSACLVDPVDWVAAVDSTLEAGAAWILDLGPGDLLTRMTSASVR…	go_component: fatty acid synthase complex [goid 0005835] ;
RHA1_ro06069	3800.29	10666	2.80662	1.48884	1.19e-116	YP_706004	111023032	6529872	6529048		hypothetical protein	ATGACTTCCACTCTCGACACGCCCCCTTTCGACTCCCTTGCACCGTGCGAATCCGGGCTGTGGTCACATGGTCATGTCACGGTCGAGCGGGTCGCGGCCGGGCCGCTCACACTCACCCGTGACGGCGACCAGCTGCGGGTGACGCACGCCCTGACACCCGAAGATCTGAGCGAACGACTCGTCGCCTCGGTCACCGCGTCCATCGAGGACGCCGACTTCGGCCAGGACGAATTCGAATCGACCATGGTCGGACTGGTTCGCTCCACCGTCGACGGTGCGCTCGAAGCGTGGACCGTCTACTACCGCAACTCCCTGAACGAACTGCTGGACGGCACCGCCGACTTCGCACCGATCCACGAGAAGGCGGAACAACTGGTCCGCGGTTCGGTCCTCGACCTC…	MTSTLDTPPFDSLAPCESGLWSHGHVTVERVAAGPLTLTRDGDQLRVTHALTPEDLSERLVASVTASIEDADFGQDEFESTMVGLVRSTVDGALEAWTVYYRNSLNELLDGTADFAPIHEKAEQLVRGSVLDLGSCFGFLPLRLARAGRSVTATDILPGTMTLLDAVTPELGLDLRTLVCDAAHVPVPDNSADTVTAIHLLEHVDENIGAAVISEALRVARERVVVAVPYEDEATACHGHIRTFDTPSLTKLGESTGRPFEVFEHHGGWLVIDC
RHA1_ro10053	13177.3	36922.7	2.80198	1.48645	1.09e-197	YP_708404	111026121	56255	56815		hypothetical protein	ATGACGCGCCACATCGCCGCACTGGCGACACTCACTGCCGCGATGTACCTGACAGCCAGCTGCAGCATCCTGACCCCAGAACCGGTCACCCTCGAAACCAGCACCGGACCCACGTTCACCGGACCGCCCGGCTCCGGAAAGTCCCCCGAGCAACAGGCCGGTGAAGCCGCACTGGTGAAGGTCAACGAGTACTACACGGTGCTCGCGCGACTAAGTGCCGATCCCGCCGCTAATCCCGCAGATCTCGACAATGTCGCGGCCGGCAACTTCCTTCAATCGACGAAGCGGGACATCACCGCGCATCGCATCGAGGCGAACGCAGGCGAGGTCAAGGTTCTCAAGAACACCATCACCCGCCACAACATCCCGATCGACGAAAACGGCGTCCCTACGCCCGGC…	MTRHIAALATLTAAMYLTASCSILTPEPVTLETSTGPTFTGPPGSGKSPEQQAGEAALVKVNEYYTVLARLSADPAANPADLDNVAAGNFLQSTKRDITAHRIEANAGEVKVLKNTITRHNIPIDENGVPTPGTATIEMDVCLAHATDVLELGKPILTNTAWPDPAGWRVTADYTLPGTPCNAGLF
RHA1_ro00076	1384.71	3875.25	2.7986	1.48471	8.92e-54	YP_700070	111017098	84185	84610		hypothetical protein	ATGCGACTGACCACACTCGGCGACCTTCCCGCGCGCATCGCGACCGGGGGTTTCATCCTCCATTCGGGGATACAGAAATGGTCGGCGGACGAGCAGACCGCCCAGGGCATTCATGGTATGGCGGCGGGGGCGTTCCCGTTCTTGAACGCGATTCCGCCGGAACGGTTCATCAAGTTGCTGTCGGTCGCCGAGATCGGCACGGGCGCAGCGCTGCTCACACCGTTCGTACCCTCCGCCGTGGCCGGGGCGGCGCTCACCGGGTTCTCCGGCGGCCTCGTGGCCATGTACGCGAGGACGCCTGCACTGCGTAACCCCGGCAGCATCTGGCCGAACGAGAACGGCATCGCCGTCGCCAAGGACGTGTGGATGCTCGGCATCGGGCTGGGTTTCGTGCTCGAC…	MRLTTLGDLPARIATGGFILHSGIQKWSADEQTAQGIHGMAAGAFPFLNAIPPERFIKLLSVAEIGTGAALLTPFVPSAVAGAALTGFSGGLVAMYARTPALRNPGSIWPNENGIAVAKDVWMLGIGLGFVLDGLSRSRCR
RHA1_ro08942	1061.27	2964.72	2.79356	1.48211	1.65e-42	YP_708144	111025724	908690	910138		probable metabolite transporter, MFS superfamily	ATGTCTCGTTCCAATGCGCGACTACCGGGTGTGGAGACTGCACCGCAGTCACCCAACGCGTCTCAGGTTAAACAAAATACCTCGCTGACGCGGGTGGCCGCCGCCGCCTCGGTCGGTACGGCCATCGAGTGGTACGACTTCTTCATCTTCGGCACGGCCGCCGCCCTTGTGTTCCCCTATGTCTTCTTTACCGACCAAGATCCGGCGACGGCAATCCTGGCGTCGTTCGTGACGTTCGCGGTGGCATTCTTCGCCCGGCCTGTCGGCGCGGGGATCTTCGGGCATTTCGGCGACAAAATTGGGCGCAAGCGAACTCTGGTGTGGACGTTATTCATCATGGGTGCCTCCACTGTCCTGATTGGTCTGCTACCGGGCTACAGCACCGGTACCTTCGGGCTG…	MSRSNARLPGVETAPQSPNASQVKQNTSLTRVAAAASVGTAIEWYDFFIFGTAAALVFPYVFFTDQDPATAILASFVTFAVAFFARPVGAGIFGHFGDKIGRKRTLVWTLFIMGASTVLIGLLPGYSTGTFGLFGNGIGLWAPILLVAMRFFQGFAVGGEWAGAALLAAEYAPQGKRGMMTMWPQLGCAFAFLLSSGTFLVFSLIAGAGAALDSPFIQYGWRIPFLLSSVLVIIGLWIRLAVEETPVFRQEERRMVKDSKRNLPFLDVLKHQWKEILLAGGALASLFSFFYMGTSFLTNYATGKLGHDRSFVLATGGVAAIVFGVAIAASAMYSDRIGRRKVIGTSVTLAIVWSLAMFPILDTGSTTAFIIVLLVTLIIFGIAYGPAGALLPELFQARY…	go_component: integral to membrane [goid 0016021] ;
RHA1_ro08690	498.514	1392.44	2.79317	1.48191	4.03e-22	YP_707892	111025472	670664	670260		hypothetical protein	GTGATCAACAACGATGACCTGCTGTATCGGGTGGACCGCCACTATCTCGGTCCGACTGGCTACACCCTGCCGGTGCGGATTCGGTACACCGCAGGCTTGGTGGGCGCCGCGGTGTTCGTGCTGGTGTTTCTGATTGCCCGCGCCATCCTCCACGTGCCGCTCGGGTTCAAGCCATTGTTGGTGATGGTTCTCGTGACCGTGTGGGCCACTACGGGGATCGCGAAGTACGTCACTCCGGATCGGCCGCTGCGGTCGGTGTTCAAGGCTGCTGTCAACGACTTGGGCGCCCCGCGTCCCCCGAAGCCCGGGGAGACGATCAGTGTCACCCTCCCCGACCGACTAACCACCGGTACGCGACCTGACGACGCGACTGCCCGTATCGACAGTGAGGACCCACAC…	MINNDDLLYRVDRHYLGPTGYTLPVRIRYTAGLVGAAVFVLVFLIARAILHVPLGFKPLLVMVLVTVWATTGIAKYVTPDRPLRSVFKAAVNDLGAPRPPKPGETISVTLPDRLTTGTRPDDATARIDSEDPHR
RHA1_ro02122	45311.4	126271	2.78673	1.47857	2.48e-236	YP_702087	111019115	2231598	2230309		isocitrate lyase	ATGTCGACCACCGGCACCCCGAAGACCGCAGCTGAAATCCAGCAGGATTGGGACACCAACCCGCGCTGGAAGGGAGTAACCCGCAACTACACGGCGGAGCAGGTCACCAAGCTCCAGGGCACCGTTGTCGAAGAGCAGACCCTCGCACGCCGTGGTTCCGAGATCCTCTGGGACCTCGTGAACAACGAGGACTACATCAACTCGCTGGGCGCGCTGACCGGCAACCAGGCCGTTCAGCAGGTCCGTGCAGGCCTCAAGGCCATCTACCTGTCCGGTTGGCAGGTCGCCGGTGACGCGAACCTGTCCGGACATACCTACCCCGACCAGAGCCTCTACCCGGCCAACTCGGTCCCGCAGGTCGTGCGCCGCATCAACAATGCGCTGCTGCGTGCCGACGAG…	MSTTGTPKTAAEIQQDWDTNPRWKGVTRNYTAEQVTKLQGTVVEEQTLARRGSEILWDLVNNEDYINSLGALTGNQAVQQVRAGLKAIYLSGWQVAGDANLSGHTYPDQSLYPANSVPQVVRRINNALLRADEIAKVEGDTSVDNWLAPIVADGEAGFGGALNVYELQKAMIAAGVAGSHWEDQLASEKKCGHLGGKVLVPTQQHIRTLTSARLAADVADVPTVVIARTDAEAATLITSDVDERDQQFLDGTRTAEGFFGIKNGIEPCIARAKAYAPYADLIWMETGVPDLEVAKKFAESVRSEFPDQLLAYNCSPSFNWKAHLDDATIAKFQKELGAMGFKFQFITLAGFHSLNYGMFDLAHGYAREGMTAFVDLQEREFKAAEERGFTAIKHQREVG…	go_function: isocitrate lyase activity [goid 0004451] ;
RHA1_ro08058	746.61	2076.79	2.78163	1.47593	4.09e-31	YP_707263	111024843	55466	55137	bphAc	biphenyl 2,3-dioxygenase, ferredoxin component	GTGACGATGGCCCTCACAAAGATATGCAGCTCCGGCGATTTGGCGCCGGGTGAGATGCTTCGCTTCGAGGAAGGTCCAGAGCCGATTCTGGTCTGTAACGTGGGCGGAGAGTTCTTCGCGACTCAGGACACCTGCAGCCATGCCGATTGGGCACTCTCAGAGGGCTATCTCGAGGATGACGTCGTGGAGTGCACACTCCACTGGGCCAAGTTCTGCGTGCGCACCGGCAAGGCGAAGGCTCTCCCCGCCTGTGTTCCGTTGCGGACCTTTGTGGTCAAACTCGAGGGAGACGACGTTCTCGTGGACCTCGAGGGCGGAGTGACGACATGA	MTMALTKICSSGDLAPGEMLRFEEGPEPILVCNVGGEFFATQDTCSHADWALSEGYLEDDVVECTLHWAKFCVRTGKAKALPACVPLRTFVVKLEGDDVLVDLEGGVTT	go_function: oxidoreductase activity, acting on single donors with incorporation of molecular oxygen, incorporation of two atoms of oxygen [goid 0016702] ;
RHA1_ro08226	396.07	1097.78	2.77167	1.47076	2.65e-17	YP_707429	111025009	223314	223625		possible phosphoadenosine phosphosulfate reductase	GTGTCGACGACGACACAGGACCCAGGCCTGGGCCTCACCGCATCGAGCGGGCCTCCGGGCACCGTCGGCCAAGCCCGGTGCCGCAGCGCAGCCGTCGCGGACTTCGCGGCCCGGATGGACGCGCACCTGGCCGCCCACGACCGGTACGCGGCGTCCTCCGGCAAAGACTCCCTCGTCGTCCTCGACCTCGCCCGCCGCGTCGAAACCGATGTGCCGGTGGTGTTCTTCGACTCCGCACCGCCCGGCCCGGTGCACTTGGCCAACATCCACGTAGTGGACCTACGCGGGCGGCCGTTGGCAGCGGACGCGTAG	MSTTTQDPGLGLTASSGPPGTVGQARCRSAAVADFAARMDAHLAAHDRYAASSGKDSLVVLDLARRVETDVPVVFFDSAPPGPVHLANIHVVDLRGRPLAADA
RHA1_ro01033	2079.98	5762.2	2.77032	1.47005	1.2e-72	YP_701018	111018046	1098388	1096445		probable acyl-CoA dehydrogenase	ATGGTCGACACCTCAGCTCCGAAGGTCACCGAGGAAGAAGCACGAGCGGTCGCGGAGGAGGCGAGGGAATCCGGCTGGGACAAACCCTCGTTCGCGAAAGAACTGTTTCTGGGACGGTTCCGGCTGGATCTGGTTCATCCCTTCCCCCGGCCGGCGACCGAGGACGCCGCCAAGGCCGAGGAATTCCTCGTTCGCCTCCGCGCCTACTGCGAGGAGATGGACGGCAGCGTCATCGAGTCCCAGTCGCGCATTCCCGACGAATACGTCCGCGGCCTCGCCGACCTCGGGTGCTTCGGCCTGAAGATCTCGGAGGAGTACGGCGGCCTCGGACTCTCGCAGGTCGCGTACAACCGGGCTTTGATGCTCGTCGCGTCGGTGCATCCGAGCCTGGGCGCGCTG…	MVDTSAPKVTEEEARAVAEEARESGWDKPSFAKELFLGRFRLDLVHPFPRPATEDAAKAEEFLVRLRAYCEEMDGSVIESQSRIPDEYVRGLADLGCFGLKISEEYGGLGLSQVAYNRALMLVASVHPSLGALLSAHQSIGVPEPLKLAGTPEQKREFLPRCARGAISAFLLTEPDVGSDPARLASSATPIEGGAAYELDGVKLWTTNGVVAELLVVMARVPKSEGHRGGISAFVVEADTPGITVERRNAFMGLRGIENGVTRMYKVRVPAENLIGREGDGLKIALTTLNAGRLAIPAMCAGAGKWSLKIAREWSGVRVQWGKPIAEHTAVANKLSFMAATTYALEAVVDLSAQMNDEGRNDIRIEAALAKLWSSEMACVISDELIQVRGGRGYETAAS…	go_component: mitochondrion [goid 0005739] ;
RHA1_ro02326	3060.22	8459.24	2.76426	1.46689	2.82e-97	YP_702290	111019318	2457484	2459706		possible membrane protein	ATGACGAAGTTGGATTCGACGGACTCGAGCACCAGCGGCGAGACGCCGCGCAGATTCCGCTGGCCTGCGTTCACCATCGTGGCCATCGCGATCATCGCGTTCTTCGCGGGCGGATTCGGGGGGTCCTTCCAGGGAAAGCTCACCGAGGTCCAGAAGAACGACAACGCCGCCTACCTGTCGAGTTCCGCCGAATCGACGATCGTCACCAACGAATCGTCCAAGTTCCTCACCGTCGAAACCATCCCCGGTTTCGTGCTGTTCCACAGCGACTCCCCGCTCACCGAGCAGGACAAGGCCGCCATCGCCCAGGCGCGTGACGCCATCGCGGCAGTCGACGGGGTCGACGCCGAAGGCATGGCCCAGACACAGTTCTCCCAGGACGGCACCACGGCATCGATC…	MTKLDSTDSSTSGETPRRFRWPAFTIVAIAIIAFFAGGFGGSFQGKLTEVQKNDNAAYLSSSAESTIVTNESSKFLTVETIPGFVLFHSDSPLTEQDKAAIAQARDAIAAVDGVDAEGMAQTQFSQDGTTASIFVPLVAKEDGTAVAGDVLAATEENVLTAAKNAAAGLEVLPAGPGGLLVAFIDAFAGLDGALLGAALLVVVLILLVVYRSPVLWFFPLFSALLALGLASMVIYFLAKAEVLTLTGQSQGILFVLVIGAGTDYALLLISRYREELHFYPSRFDAMIKAWKESAPAITASAVTVILGLLCLTFSELNSNKSLGPVAAIGIACTYLVMMTFLPVALSAAGRWVFWPRKPKVDEAADLTTHGLWGRIAAQVGSKDRPLWIGTTVLLAVLFL…	go_component: integral to membrane [goid 0016021] ;
RHA1_ro11104	874.161	2413.58	2.76102	1.4652	6.89e-35	YP_708909	111026931	103909	103577		hypothetical protein	GTGATGAATCGGGATCATGTGTGTGTGGGGGGTAGCACTTCCGATCGGATAAAGGCGTTGCAGTCTTTAGTATTTCGATGGTCTTCTCCGGCTCGGCGTTCTTCCTCGCCATGCCTGCAGTTCAGCTTTGGCCTCGGATGCCGGCGCAGCGGGCATGTCGCCATCGCCCGATTCCGCCTTATGGACCCGCACCGCGCCGTATCCGTCTTCGGTGATATCCGCTCGGTGATCGTGCGGATCGCCTCGTACTCGTCAGGTGTACCCGTGGCGGTGCTCGAGGGCCAGGCGCACGGCCTTCCTCCCGTACCTGGGCGCGGTAGCTATTCGGCATGA	MMNRDHVCVGGSTSDRIKALQSLVFRWSSPARRSSSPCLQFSFGLGCRRSGHVAIARFRLMDPHRAVSVFGDIRSVIVRIASYSSGVPVAVLEGQAHGLPPVPGRGSYSA
RHA1_ro08802	6036.17	16665.4	2.76092	1.46515	6.22e-145	YP_708004	111025584	776679	777401		probable 2-haloacid dehalogenase	ATGAATCTGGCCGACTACGACGCCCTGAGCTTCGACTGCTACGGCACCCTGATCGACTGGGAAGCCGGCATCGCCGCCGTCCTCGCTCCGTGGGCGAAGGAAGTCGGACTGGTGCTGACCGACGAGGAACTGCTCCTCGCCTACGCCGAGAACGAGGCCCAGGCCGAACGCGACACGCCCGATGCGCTCTACTCGGCGATCCTCGCCGACGCCTTCCGCCGCACCGGCGAGAAGCTGGGCAAGGAAGTGACCGACGAATGGGCGGCCAAGCTCGGCGCATCGGTCCCCGACTGGCCGGCCTTCCCCGACTCCACCGAGGCGCTCGCTTCCCTGGCGAAGGACTACAAGCTGATCATCCTGTCCAACGTCCACCGCGAGGGCTTCGCCGGCAGCAACGCC…	MNLADYDALSFDCYGTLIDWEAGIAAVLAPWAKEVGLVLTDEELLLAYAENEAQAERDTPDALYSAILADAFRRTGEKLGKEVTDEWAAKLGASVPDWPAFPDSTEALASLAKDYKLIILSNVHREGFAGSNARLGVEFDKIITAQDVKAYKPAPNHFEALDDALEELGVPRERLLHVAQSLFHDHVPAKRHGLPSVWINRRHDRPGWGATPEPSDEYTYDLEFPTMEGFAAAARAAKAG	go_function: hydrolase activity, acting on acid halide bonds, in C-halide compounds [goid 0019120] ;
RHA1_ro02321	2029.93	5604.23	2.7608	1.46509	9.85e-71	YP_702285	111019313	2453688	2452453		transporter, MFS superfamily	TTGACGCCTCTACGGACGAGTCGCGAGTTCCGATACATCTTCATTGCCCGCACGATCTCCATCTTCGGTCTGGGTCTGCTGCTGGTGGCAGTGCCGCTGCAGGTGTACGACATGACGAATTCCACACTGGCAGTGGGCGCGGCGAGCATCGTCGTGGGCTCCTCGGTGTTCATCGGCACCCTGTTCGGCGGCGTGATCGCCGACCGGTACGACCGCAGGCCGGTCATCTCCCTCGCCCGTGCCGCAGCGGGTCTGGCCTTCGCTATCCTCGCGGTCAACGCGTTCCTGCCCACACCCCAGTTGTGGATCATCTACCTCTGTGGCGTGATCGAGGGCCTCGCCGGCGGCATCTCCGCGACCGCGCTGATGGCGGTGATCCCGTCGCTGCTCCCCAAGGAC…	MTPLRTSREFRYIFIARTISIFGLGLLLVAVPLQVYDMTNSTLAVGAASIVVGSSVFIGTLFGGVIADRYDRRPVISLARAAAGLAFAILAVNAFLPTPQLWIIYLCGVIEGLAGGISATALMAVIPSLLPKDKMAAAGALMTVMADLGTVASPAIGGVIIAATSVGTNYVLAAVSSGITAYCIARLPSLPPPVKNTESPLRSIASGFTYAAKDSVVGGTLLVGFCAMMLTGWNVLLPAYASQVLHAGPAATGLLYSAPAVGALTGSLTSGWTGTARRGGLIVFLAAMIASAGLIGVGAVPMIAVTFLGLAAHGFGRVLGDILRYAVIQTETPEECRGRVAGVWGAQISTGSAAGALVAGAVGAAVGPREAFLLYGAGGIVVLAVLALTLKGLRTYSSA…	tc: 2.A.1 ;
RHA1_ro06923	1127.56	3111.94	2.75988	1.46461	1.23e-43	YP_706847	111023875	7436385	7435981		hypothetical protein	ATGGCCGAACGGATGAACACCTACCGGAAGCTGGTCTTCTCGCGCTCCGGCGACCACCCGCTGACCGAATGGGCCGGCACCGAACAGGTCGTCGTGGCCACCGACGACGAGCTCGTGACCTACCTCGAGGATCTGAAGAGACAGCCGGGCAAGAACATTCACCTGTCCGGCGGATCCTCTTTCGCACGATCGGTCCTCGCGCTGGGGCTGGTGGACGAGTTCTATCTCTTCGTCTACCCGGTGGTGTCACCGGGCGCCTCCTGGTTCTCGGAGATCTCCGACCAACGTGGCCTCGAACTGGTGGGCACCGAGTCGTACGGCAACGGGGTCGTCGAAGTGCATTACGTGCCCCGGGAACGCGCGGACACACCCAGGCCGGACAGCTTCACCGACATGCTC…	MAERMNTYRKLVFSRSGDHPLTEWAGTEQVVVATDDELVTYLEDLKRQPGKNIHLSGGSSFARSVLALGLVDEFYLFVYPVVSPGASWFSEISDQRGLELVGTESYGNGVVEVHYVPRERADTPRPDSFTDMLA	go_function: 5-amino-6-(5-phosphoribosylamino)uracil reductase activity [goid 0008703] ;
RHA1_ro00486	2364.59	6517.86	2.75644	1.46281	1.78e-79	YP_700480	111017508	568553	568879		hypothetical protein	ATGACCCCGGAAAACACACAGCAACGCCAATTTCATTCTCGCCGAAGGGAAGTCCTTACCAGAGGAGACTCGATGCCTGTTTCGCCACACACATTGTTGCAGCACGTCCAGGATCGCACCACCGACCTACGCCGATGGTTGGATACCGGCGAGAACACCGCCGCCCTGACGGCGTATCTGCGCGACGAACCCGTCGACCACCGATGGCTCACCACCTACAAACAACTCACGCACGACCTGCTGAGGGCGGTAGACCATGCCTGCCCGCCCAGCGCGCCGCACGAAACCCAGGCGCCGAACGCCGGCCGGCCGCCGGACCGTCGATGA	MTPENTQQRQFHSRRREVLTRGDSMPVSPHTLLQHVQDRTTDLRRWLDTGENTAALTAYLRDEPVDHRWLTTYKQLTHDLLRAVDHACPPSAPHETQAPNAGRPPDRR
RHA1_ro04794	2605.45	7177.46	2.75479	1.46194	1.67e-85	YP_704737	111021765	5061919	5061149	dhbA	2,3-dihydro-2,3-dihydroxybenzoate dehydrogenase	ATGAGCGGCACCACACTGGTCGTCGGGGCGGCCCAGGGCATCGGGCGGGCAACGGCCGTCACCCTGTCGCGATCCGGTCACCGCCTGGTACTGCTCGATCGTGACGCCGACGGCCTCGCCGCCACCGCGGCACTGCTCGACACCCCGCCGCTCGGTACCGCCGTCACCGACATCCGCGACACCGACGCCGTCACCGACACCGTCCGCCGGATCGAGGACGAGCACGGTCCCATCACCGCACTCGCACACGTGGCGGGTGTGCTCGAGACCGGCTCGGTGCTCGACGCCGACCCCGAGAGCTGGCAGCGCGTGTTCGACGTCAACGTCACCGGCCTCGTCAACGTGCTGCGGGCGGTCGGCACCGGAATGCGCGAGCGTGCAGCCGGTTCCATCGTCGTG…	MSGTTLVVGAAQGIGRATAVTLSRSGHRLVLLDRDADGLAATAALLDTPPLGTAVTDIRDTDAVTDTVRRIEDEHGPITALAHVAGVLETGSVLDADPESWQRVFDVNVTGLVNVLRAVGTGMRERAAGSIVVVGSNAAGVPRTGMGAYGASKAAVSMIVRVLGLELAEYGIRANIVAPGSTDTAMQRSLWADPADDTGARGAIDGDLGTFKVGIPLGRIADAADIADSVEFLLSERARHITMQALYVDGGATLRA	go_function: alcohol dehydrogenase activity [goid 0004022] ;
RHA1_ro09107	5467.18	15051.8	2.75311	1.46106	3.5e-137	YP_708308	111025888	1060790	1061524		hypothetical protein	ATGAGTGCCGAAGCGTTCTCCTCGGGACCGGCTCCTGCCATCGATCCGGTGGTGGTGGCGCGGATGTCCGAGTCGATCCGTGTCGAGGGTCTCGAGCGGGCGTTGGGCACGTATTTCGCGGAGTTCCGTCTCGCCCTGGTCCAGGCTGGAAAGGCGCCGGATTCCGGGCCCCGCGCGGGTCGGCGCGGCACCGAACTGATCGCACTGGGGGCAGAGGAGGCGGGCGGAGACGTGGTCACCGCGCTCACCCAGTTTTCCGCGGCCGCCCTGTCACAGACGGAGCGGTTACAGCTCGCACAGTCACTGATCGCGACCGTCACCGACACCCATGACACTGGGCCGCGAGCCACGGCCCGCAGGTCGGTCCTCGACGCCCTCGAGGTGATCGACTCCAAGGAA…	MSAEAFSSGPAPAIDPVVVARMSESIRVEGLERALGTYFAEFRLALVQAGKAPDSGPRAGRRGTELIALGAEEAGGDVVTALTQFSAAALSQTERLQLAQSLIATVTDTHDTGPRATARRSVLDALEVIDSKEVATILAPTSEPIRSVAQKRRKAGELIGLPIGSRPDYRYPLFQFDRARHQIHDLVKYANRRLAVADDPYGAASWWLTATELLDGRSPLEDLEAGELTEIAIDNVLDVARRGM
RHA1_ro08538	2975.1	8179.32	2.74926	1.45904	4.49e-94	YP_707740	111025320	507751	507509		possible acyl-CoA-binding protein	GTGACAGCAGCGGAGCGGTCGCCGCAACGGTCACGGTCACCTGACGGGTGGCGCCCTACCTGGGCTGGGCGAAACACTGAGCTACTGCGGCTGTACGCGCTGCTCAAGCAGGGGTCGCAGGGTGATGTCGAGGGCAAGCGGCCCGGGCGGTTCGACATGGTCAACCGCGCCAAGTACGACGCCTGGGCCACGTTGGCGGTACGAGCAGTGCCGACGCCAAGCAGGGCTACGTCGACCTGGTAG	MTAAERSPQRSRSPDGWRPTWAGRNTELLRLYALLKQGSQGDVEGKRPGRFDMVNRAKYDAWATLAVRAVPTPSRATSTW	go_function: acyl-CoA binding [goid 0000062] ;
RHA1_ro05909	2308.58	6337.71	2.74528	1.45696	3.43e-77	YP_705844	111022872	6355908	6356267		probable NADH dehydrogenase subunit A	ATGAATGTCTATGTGCCGATCCTCGTGCTCGGGGCGATTGCGGTCGCGTTCGCGGTCTTCTCCGTGATCGTGGCGAGGATCGTCGGTCCGAGGCGCTACAACCGTGCCAAGCTCGACGCCTACGAGTGCGGCATCGAGCCGACACTCTCGCCTCTGGGTGCCGGCCGCATCCCGGTGAAGTATTACCTGACGGCCATGCTCTTCATCATTTTCGACATCGAGATCGTGTTCCTCTATCCGTGGGCAGTTCACTTCGATGCTCTCGGTTTCTTCGGTCTCGGGGCCATGGCCCTGTTCATCTTCAACGTCTCCGTCGCCTACGCGTACGAGTGGCGGCGTGGCGGTCTCAGTTGGGACTGA	MNVYVPILVLGAIAVAFAVFSVIVARIVGPRRYNRAKLDAYECGIEPTLSPLGAGRIPVKYYLTAMLFIIFDIEIVFLYPWAVHFDALGFFGLGAMALFIFNVSVAYAYEWRRGGLSWD	go_component: mitochondrion [goid 0005739] ;
RHA1_ro08500	610.161	1670.04	2.73705	1.45262	2.15e-25	YP_707702	111025282	473150	472803		hypothetical protein	GTGGCACGCAAGCTTGTAGTTGAGATGGTCGACGACATCGACGGCACCACCTTCGGTGAGGACGGTGAGAGCATCCATTATGCAGTCGAGGGCGTCGAGTACGTGATCGACCTGAAGGACGAGCACGCGAAGGAACTCCGAGAGACCTTCGAGTACTACATCGCGCACTCCACCCGCGTCGGCGGCCGCAAGCACCGCTCGGACCGACCGGTCAACCCCACTGCCGAGAGACGGCCGTCGGGCGAAACGACGAAGATCCGCGCCTGGGCACTCGAGCAGGGCTACGAACTGTCCTCTCGTGGACGTATCCCCACCGAGATCGAGCAGGCTTTCCACGACGCCCACTGA	MARKLVVEMVDDIDGTTFGEDGESIHYAVEGVEYVIDLKDEHAKELRETFEYYIAHSTRVGGRKHRSDRPVNPTAERRPSGETTKIRAWALEQGYELSSRGRIPTEIEQAFHDAH	go_function: aminoacyl-tRNA ligase activity [goid 0004812] ;
RHA1_ro08813	2323.48	6347.86	2.73205	1.44999	1.19e-76	YP_708015	111025595	787264	786851		hypothetical protein	TTGGCGAGCAACGTAACAAGCATCTCCGATATACGTCAAGCACTTTGCATATATCGGTTACGTTGCCATCATCGAGACCTATCCAAGGATGAAAATCCGCTATATGCATTTCTCTTGACCTATATCGGTGATCAATCTAGCGTCGTGCTCATAGGGCAGAAGGAGGCAGCAATGGGTTATCGGCAAGGCGGAACAAGCAACCGAGGCCGCACGCTTGCGCGCGAGCGCTACGCACGGGCAAGCACCGCGGCACGGCGGCACCTGCTCGAGATATTCCTTGAGGAAGTGCTGGGCCTCTCAGGCCCGCAGGCGAATCTGGAGGCAAAGATCCTGCAGGACGCGCCGTCGGAACAGGTGGAGCAACTGATTCGCGCGCGAGTGGGAATCGACCCAGTGCAT…	MASNVTSISDIRQALCIYRLRCHHRDLSKDENPLYAFLLTYIGDQSSVVLIGQKEAAMGYRQGGTSNRGRTLARERYARASTAARRHLLEIFLEEVLGLSGPQANLEAKILQDAPSEQVEQLIRARVGIDPVHPAAC
RHA1_ro06496	9610.42	26197.8	2.72597	1.44677	6.22e-170	YP_706427	111023455	6994583	6994416		hypothetical protein	ATGACCGACGCCAGTAACGAGGACACGAAAAAGAAATTCCGCGAAGCACTCGAGCGGAAGAATCATCAGGCCGGACTGTCCACCGATCACAAGGACGGACATTCCAAGGCGCACGAGGCGCATGGGCCTGCCGACCACAAACGCGAATTCCGCCGCAAGACGGGATAA	MTDASNEDTKKKFREALERKNHQAGLSTDHKDGHSKAHEAHGPADHKREFRRKTG
RHA1_ro00044	1379.97	3753.61	2.72007	1.44365	4.26e-50	YP_700038	111017066	48796	49329		possible flavodoxin	ATGCGAACACTCGTGGTCTACGAATCGATGTTCGGAAACACCCGGCACGTGGCAGAGGCGATCGCCCGGGGCCTCGAGTCCGCGGGACCCGTCACAGCGGTCCCGGTCACCCGGGCCGGTGACGAAGACCTGTCCGGCTACGATCTCGTGATGGTCGGCGGTCCGACGCATGTCCACGGGATGAGCCGGGAGTCGACCCGTCGCGGAGCGGCCGTGACGGCCCAGAAACCGGACAGCACGGTGACACTGGAACCTGACGCGGAGAGCGAGGGCCTCCGTGAGTGGCTCGACGGGCTCCCCCCGACTCACGGGAAGGCGGTGGCGTTCGACACTCGTGCGAACGGCCCCGCCCTACTGACCGGCCGGGCATCGAAGGGCATCTGCCGAAAGCTGCGCCTG…	MRTLVVYESMFGNTRHVAEAIARGLESAGPVTAVPVTRAGDEDLSGYDLVMVGGPTHVHGMSRESTRRGAAVTAQKPDSTVTLEPDAESEGLREWLDGLPPTHGKAVAFDTRANGPALLTGRASKGICRKLRLHGFDLVADSESFLVDKESRLEDGEETRAEQWGRTLARQVTSSHA
RHA1_ro08561	1362.33	3704.46	2.7192	1.44318	1.5e-49	YP_707763	111025343	534663	535364		possible porin protein MspA	ATGACAGAAATCAGCACATCTCGCTTTGGGTACAGATCATTCACCCGCGCAGTCGCAGTCGCAGGAATCGCCGTGCTCGCCATAGTCTTGGGCAACGGCACCGCCTCGGCCGGCGTGGACAATTCCAGCTCCGTCGTCGACGCGCGGGGCAATCGGATCGAAGTCCTGCAGGGCGACACGTCGTATCAGGTGGTCCCGCCGCTGGATGGTGTTCCCACCAGTGTCGAGTTCTTCCACAACGGTTACGCCGAGGTCAACATCACCGGCCCGAACGCGGCAGAGTTCAAGGGCACCAAGCTCACCGTCGGCTACCAGATCGGCTATCCGATCGCGTTGAGCGGCGCGACTATCGTCCTCAATTCACCCGGGCTGGGGTTTGTGATCGGTTCGAGCAACGGG…	MTEISTSRFGYRSFTRAVAVAGIAVLAIVLGNGTASAGVDNSSSVVDARGNRIEVLQGDTSYQVVPPLDGVPTSVEFFHNGYAEVNITGPNAAEFKGTKLTVGYQIGYPIALSGATIVLNSPGLGFVIGSSNGIDLGLVPTPTLDLHAGSNVGLAGDIIPSQELDIDLAPGGITTVPLLENQSFDGPAASVRMQGVHGSISGALGAVTIRPYATAVTSHGDTVTTYGMPQKLN	go_component: integral to membrane [goid 0016021] ;
RHA1_ro06497	3047.99	8276.42	2.71537	1.44115	5.26e-93	YP_706428	111023456	6995184	6994666		hypothetical protein	ATGGGGAAGAACCAACGATCGCAGATCACGATGACGGATTCGGAGATCGCCGAATTCGTGGATCGGAGCCGGATCGCCACGCTCGCAACGGTGGCAGCGGACGGCCGGTCCCATCTGGTCGCCATGTGGTACGCCGTGATCGACGGCGAGATCTGGTTCGAGACGAAGTCGAAATCGCAGAAGGCGGTCAACCTGCGCCGTGACGACCGCGTCACCGTCCTGATCGAGGACGGCCAGACGTACGACACCCTGCGCGGAATCTCCGTCGAGGGCCGGGCGGAGATCGTGGAGGACCCGGACGCGATGTTCGCGGTCGGCGTCAGCGTGTGGGAACGGTACACCGGGCCCTACACCGACGATCTGCGTCCCGCCATCGATCAGCTGCTGCACAAGCGGGTT…	MGKNQRSQITMTDSEIAEFVDRSRIATLATVAADGRSHLVAMWYAVIDGEIWFETKSKSQKAVNLRRDDRVTVLIEDGQTYDTLRGISVEGRAEIVEDPDAMFAVGVSVWERYTGPYTDDLRPAIDQLLHKRVVVRIVPERIRSWDHAKLGLPAMPVGGTTAAYLETADRRA
RHA1_ro11211	924.227	2508.05	2.71367	1.44024	3.78e-35	YP_709016	111027038	210228	209776		hypothetical protein	GTGGTAAAGACGATTGTCGGGTCGGCTGCGAAAAAGCGAGGTCAGCAGGCTGAAGTGGGTCACGCCCGGCTTCCGCGGGTGGCTTCTTCATCGAATCTTCATCAAATCACTAACCAAGGCATACCCGGTGGGGGCACTCTCGGACATGATCGGCAGGTGGCGGCGAGAACGGTGAAACCGGTTGCGGCGGAAAGCGAGGGAGTAGCGATGACGCGGAGGGTGAGTGTCAACGTCACCCCTGCCGAGCGGATCGCCCGGATCGTGATCGGCGTTGTCGGTACGGTCGGCGGTCTCCTGGTCATCGCGGGCGGAGCCTCGCTCTGGTCCGTGGTGTTGGCCGTGTTGCTCATCGCCGCCGGACTGGATCTGGTGGTGACCGGGTCGACCGGTCATTGCCCG…	MVKTIVGSAAKKRGQQAEVGHARLPRVASSSNLHQITNQGIPGGGTLGHDRQVAARTVKPVAAESEGVAMTRRVSVNVTPAERIARIVIGVVGTVGGLLVIAGGASLWSVVLAVLLIAAGLDLVVTGSTGHCPLYQRLGHVPASLKGGTS
RHA1_ro04195	690.617	1873.27	2.71246	1.4396	1.31e-27	YP_704144	111021172	4402453	4401443		ABC Fe(3+) enterobactin transporter, periplasmic binding protein	GTGAAACTTCGTCGCTCACTGGCAGCCGTCGCTGTCCTCGCCGTCGGGATCGGCGCTGCCGCGTGCTCGTCCGATCCCGATTCCGACGCCGCGACCACCGGCACCACCGCCGCGTCCGACCAGAACTGGCCGCGCACCGTCACCGACGAGACCGGCAGCGTCACGATCGAACAGAAGCCCGAGCGGATCGTGTCCACCAGCGTCACCCTCACCGGCTCACTACTCGCCCTCGACGCCCCCCTGATCGGTACCGGCGCGCAGAGAGCCAGCGACGTCACCGACGAGAACGGTCTGTTCACGCAGTGGGCGGACATCGCCGCCGAGCGCGGCGTCGAGACGCTGTACCAGGGCGAACCCAACGTCGAGAAGATCACCGCCGCCGATCCGGACCTCATCTTC…	MKLRRSLAAVAVLAVGIGAAACSSDPDSDAATTGTTAASDQNWPRTVTDETGSVTIEQKPERIVSTSVTLTGSLLALDAPLIGTGAQRASDVTDENGLFTQWADIAAERGVETLYQGEPNVEKITAADPDLIFVSATGGDSALDQVDTLKQIAPVVVLRYDDKSWQALSGQIAAAIGAEEQADAVVAKFDQQLDDAKSALGDRVAAANPVNVLAYNSPEESRIFTADSAQGILLERLGFSLAELPSDLTAADKGIMAGRKDVVPAGQENLPRAVPGNTTFIVIGEAADADRFLADPTLRETPSVEKKQVIGLGKDSFRLDYYSASNLIDRVTNTVR	tc: 3.A.1.14.2 ;
RHA1_ro00054	1571.49	4259.78	2.71066	1.43865	3.09e-55	YP_700048	111017076	60270	60833		possible acyl-CoA synthetase	ATGAAAACCCGAACGCCGCACGCGGTCACCACGGGCGTCGTCGTGCGCTCCCTTCGACCCACCGACAGAGACGACGTGCAGTCTCTACACGAGCGGATGGACCAACACGACGCCTACCTGAGGTTCTTCGGAGCCCGTCCGAAGCATCTCGAGGATCTGGCCGAGTCACTGTGCCTGCAAGACCCCCGGCATTGCGCACTGGGCGCCTTCATCGGCGGCATCCTGGTAGGAGTCGCGAACTACGTGAGCCCGGCACACCAGTTGGACAACGACTCGACGCCGGTCGAATTCGCGCTGGTGGTCGATCACGAGTACCAATCGCACGGAATCGGAACGATGCTGCTGACCCGGCTCGTCGACGCCGCGCGGGCGCACGGCATCGAGCGGATGACGGCGGAG…	MKTRTPHAVTTGVVVRSLRPTDRDDVQSLHERMDQHDAYLRFFGARPKHLEDLAESLCLQDPRHCALGAFIGGILVGVANYVSPAHQLDNDSTPVEFALVVDHEYQSHGIGTMLLTRLVDAARAHGIERMTAEVLAQNTLMLEVIRDRGWAHALRRDGTTLHLDLDLDLDEDAQADGPSARRRPVVM	go_function: long-chain-fatty-acid-CoA ligase activity [goid 0004467] ;
RHA1_ro05063	337.024	912.928	2.70879	1.43765	7.58e-14	YP_705002	111022030	5351519	5351088		hypothetical protein	ATGGCTTCCGTTTCCGTCGCAGCGTCCCTGCCCGCCTCCCCCGACAAGGCGTGGGACGCGCTCTCCAACCTGTCCCGCTGGGAGGAGTGGCTCACCATCCACCAGTCGTGGAAGAGCGAGATCCCCGCCGAGGTGGCACTCGGATCGAAGTTCACCGAGGTCGTCTCCGTGATGGGCATGGCCAACAAGATCGAGTGGACCGTCACCGAGGTGCAGGTGCCCGAGATGGTGAAGATCTCCGGCACCGGCATGGCGGGGGTCACCGTCGAATTCACGCTGAAGGTCGAGCCGGACGGCGCCGGATCCACGGCGATCATCGACGCGAGCTTCACCGGCACGATGATCGTCGGCCCCATCGGCAAGGCCGTCGCCAAGAACGCCAAGGCGGATCTGGAGGCG…	MASVSVAASLPASPDKAWDALSNLSRWEEWLTIHQSWKSEIPAEVALGSKFTEVVSVMGMANKIEWTVTEVQVPEMVKISGTGMAGVTVEFTLKVEPDGAGSTAIIDASFTGTMIVGPIGKAVAKNAKADLEASLAGFADMVG
RHA1_ro04962	147931	399994	2.70391	1.43505	1.62e-227	YP_704901	111021929	5241468	5240887		possible resuscitation-promoting factor	ATGAGCGGACGCCATCGCAAGCCCACCAACACCGGCCGCACCGTCGCCAAGGTCGCCGTCACCGGCGCCATCATGGGCGTCGCCGGAGCAGCCTTCTCGGGCACCGCGAACGCGGCACCCGACTCCGACTGGGACCGCCTCGCGCAGTGCGAGTCCGGCGGAAACTGGGGAATCAACACCGGAAACGGCTTCCAGGGCGGACTCCAGTTCTCCCCGAGCACCTGGAACGCACACGGTGGAACCCAGTACGCGGCCACCGCCAACCAGGCCTCGCGTGAAGAGCAGATCGTCGTCGCCGAGAAGGTCCTCGACTCCCAGGGCTGGGGCGCATGGCCGTCCTGCTCCTCGAGCCTCGGCCTGAGCAGCGCACCCACCCAGCGCACCGCCCCCGCAACCGTG…	MSGRHRKPTNTGRTVAKVAVTGAIMGVAGAAFSGTANAAPDSDWDRLAQCESGGNWGINTGNGFQGGLQFSPSTWNAHGGTQYAATANQASREEQIVVAEKVLDSQGWGAWPSCSSSLGLSSAPTQRTAPATVPEAPAAPALPDLTGGVPSTNGTSQYAGAVDNAIEAVKAQGIAIDPQILQLIDANKGLLPQ	go_component: extracellular region [goid 0005576] ;
RHA1_ro03718	9253.53	25014	2.70318	1.43466	1.21e-164	YP_703676	111020704	3925513	3926964		glutamate synthase small subunit	GTGGGTGATCCAAGCGGCTTCCTGAAGCACACGTCACGCGAACTTCCGGTTCGCCGGCCGGTGCCGTTGCGCCTGCTCGACTGGAACGAGGTCTACGAGGAGTTCTCGCCGGACACCCTGAAGACTCAGGCCAGCCGGTGCATGGACTGCGGTATCCCGTTCTGCCACAACGGGTGTCCGCTGGGGAACCTGATTCCCGAGTGGAACGACCTGGTGTACCGGGACCGGTGGCACGACGGCATCGAGCGTCTGCACGCGACCAACAACTTCCCGGAGTTCACCGGGCGGCTGTGCCCCGCACCCTGTGAGGCGTCGTGCGTCCTGGGCATCAACCAGGACCCCGTCACCATCAAGCAGGTCGAGGTCGAGCTCATCGACCGCGCCTTCGACGAGGGCTGG…	MGDPSGFLKHTSRELPVRRPVPLRLLDWNEVYEEFSPDTLKTQASRCMDCGIPFCHNGCPLGNLIPEWNDLVYRDRWHDGIERLHATNNFPEFTGRLCPAPCEASCVLGINQDPVTIKQVEVELIDRAFDEGWVKPVHPTRSTGKKVAVVGSGPAGLAAAQQLTRAGHMVTVFERADRIGGLLRYGIPEFKMEKRHIDRRLDQMNSEGTVFKTGVNVGVDITADALREQFDAVVLAGGATEARDLPIPGRELDGIHQAMEFLPIANRVQLGDLEKPTITAEGKKVVIIGGGDTGADCLGTSHRQGAESVHQFEIMPRPPETRAEHTPWPTYPLMYRVASAHEEGGERLFSVNTERFVGVDGKVTALKAHEVEMKSGRFEKVEGSDFELEADLVLLAMGF…	go_component: membrane [goid 0016020] ;
RHA1_ro06932	2101.09	5664.47	2.69597	1.4308	1.3e-68	YP_706856	111023884	7444377	7444733		hypothetical protein	ATGCCGCGTGTGACACTCGGCTCCCTGTCCTTGGCCCTTCTACGTGTGAACTACCGACTGGCGCGGCTTCCGCTGCAACTGTTCGAAGATGTGGCGGTGTCACGGCTCGACGAACAGGAGCCGGTACGGCTCGCCTACGAGCAGATCCTGATCGACTGCGACCGTGCCGCGGCGTACCTGCTCAACGATGAGGGCGCGGCCAGGCGCGCGGCCGAGCTGGAGCAGCGGACGGCGTCGGTGCGACTGCTGATTGCTCGTGAACATCACCGCGTCCAGCGTCGTGGTGTGATCTTGCTCGATGAGCAGCGCGAGCGGTTTCATCAACGCCGTCAGCAGGACTCGGGTCTGCCGACATGA	MPRVTLGSLSLALLRVNYRLARLPLQLFEDVAVSRLDEQEPVRLAYEQILIDCDRAAAYLLNDEGAARRAAELEQRTASVRLLIAREHHRVQRRGVILLDEQRERFHQRRQQDSGLPT
RHA1_ro07181	6431.85	17338.7	2.69576	1.43069	1.26e-141	YP_707103	111024131	7683182	7685938	ppc	phosphoenolpyruvate carboxylase	ATGATCGAAACCCCACGTGAGGCCACTGAACCACTCCGCGAAGACATTCGGCTCCTGGGCGGCATCCTCGGTCAGATAGTGCGGGAACAGGCCGGGGACAGCGTCTTCGACCTCGTCGAGAAGGCCAGGGTCGAATCGTTCCGGGTTCGTCGTTCCGAGATCGACCGCGCAGATCTGGCGGACATGTTCACCCAGGTGTCCACGAGCGACACCATTCCCGTCATCCGGGCCTTCAGCCACTTCGCCCTGCTGGCCAATCTCGCCGAGGACATCCACCGTGAACGCCGGCGTGCCGTCCACGTCGCCGCCGGTGAACCCGCCCCCGACAGCACCCTGACCGCCACGTTCGCCAAACTCGACGCTGCGCACCTCGACAGCGCCGTCGTCGCGGACGCGTTG…	MIETPREATEPLREDIRLLGGILGQIVREQAGDSVFDLVEKARVESFRVRRSEIDRADLADMFTQVSTSDTIPVIRAFSHFALLANLAEDIHRERRRAVHVAAGEPAPDSTLTATFAKLDAAHLDSAVVADALRGALVSPVITAHPTETRRRTVFETQSRITELMRYRERTALTESETADVDVRLRRQILTLWQTALIRLSRLRIQDEIEVGLRYYDAALFEVVPKINAELRGALRSRWPDADLGREPILRPGSWIGGDRDGNPYVTDEVVRQATTRAAATALEHHLGELETLERELSMSARLVTVTPALDLLAAASQDDSPFRADEPYRRAIRGIRGRLTATAHRILGEAPDHGLDLGLAPYDTPRQMLDELDVVDDSLRRGGDGTIADDGLANLRDS…	go_function: phosphoenolpyruvate carboxylase activity [goid 0008964] ;
RHA1_ro08397	1107.83	2984.47	2.69399	1.42974	1.65e-40	YP_707599	111025179	371865	371335		possible ester cyclase	ATGCCCGAGCGCGGCCCTACCTCGTCCGCTGTCCCTCCGCCGAACGACGCCTCCAAAACGCACCTCGTCCGGTGGGCGATCGACCGCATCAACGCCCACGACGTCGACAGCCTCCGCAACTACTTCTGGGCCGCCGACTCCCTCGTGCACTTTCCTACCGGGACATGCCGTGGAAGCACCGAGGTCGCCACCTATTTCAACCAGGTCTTCGACGCCGTCGCCGACTTCGCCTTCGAGATCGTCTCGATCGCCGAGTCCGGCGATGACGTCTTGCTCCACTGGCACGTGTCCGGCCAGCACGTTGGCACTTTCGTGGGCATCGCCGCCACGGGGCAGCGAATCGAGTTCGACGGATTCGACCATTTCGTCATCGTCGACGGGAAGGTCGTCACCAACACG…	MPERGPTSSAVPPPNDASKTHLVRWAIDRINAHDVDSLRNYFWAADSLVHFPTGTCRGSTEVATYFNQVFDAVADFAFEIVSIAESGDDVLLHWHVSGQHVGTFVGIAATGQRIEFDGFDHFVIVDGKVVTNTVRYDQMEFARQIKLLPPDGSIADRALKAAFNAKTRVVSMTRRR
RHA1_ro00059	2590.1	6969.41	2.69079	1.42803	1.7e-80	YP_700053	111017081	65779	66369		hypothetical protein	ATGCAGGCACGACACGTCATGAGCAGCCCGGTCACCACGGTGGACCGATCCACCTCGGTGGACGAATGCCTTCGGTTGGTCGGAAGTTCGGGCTTCACGGTGCTTCCGGTCGTCGACGAGCGGAAGCATCTCGTGGGCATCGTGTCCGAGGGTGATCTGCTCCGTGCACGATTCCGTGAGCTGGGCGGGGCGGACCGCGGGACCGACCCGCAGCCTGACGAGATGTCCGCAGGCGACGTCATGGCCAGTCCCGTGGTGGCGATGACGGCCGACGCGGAGGTCAGTGAACTCGCATCCGCGATGCTTCGATCTCGGCTGCGCGGCATCCCCATCGTCCACGATCACGACATCCTCGGGATCGTCACCCGCCCCGATCTCATCGCCGTCCTCACGACCGAC…	MQARHVMSSPVTTVDRSTSVDECLRLVGSSGFTVLPVVDERKHLVGIVSEGDLLRARFRELGGADRGTDPQPDEMSAGDVMASPVVAMTADAEVSELASAMLRSRLRGIPIVHDHDILGIVTRPDLIAVLTTDDAQVAKEVQHRLDVYGGAGRWRVDVAHGSAAIYGVTPQDPERNVIAALADTVPGIAEVHFPPE	go_function: RNA binding [goid 0003723] ;
RHA1_ro05445	9261.27	24893.9	2.68795	1.42651	9.13e-163	YP_705383	111022411	5813276	5814244		GDP-L-fucose synthase	GTGACCGACAACCCGGTAGCCCGGCCCCTCGACCGGTCCGCACCCCTCTTCGTGGCCGGGCACCGCGGACTCGTCGGATCCGCGATCTGGCGCAACCTCGAGTCCCACGGCTTCGAGCACCTGATCGGACGCTCCTCGTTCGAACTCGATCTCCGCGACCGCTCCGCGGTCTTCGCGTTCTTCGCCGAGCAGCGCCCCCGCAATGTGGTGCTCGCCGCAGCGAAGGTCGGCGGCATCCTCGCGAACAGCACCTTCCCCGTTGACTTCCTGTCCGAAAACCTCCGTATCCAGGTCAACGTCCTCGACGCTGCACTCGAACACGGCGTCGAGCGACTGCTGTTCCTGGGCTCCTCGTGCATCTACCCGAAGATGGCCGAACAGCCCATCAAGGAGGAGTAC…	MTDNPVARPLDRSAPLFVAGHRGLVGSAIWRNLESHGFEHLIGRSSFELDLRDRSAVFAFFAEQRPRNVVLAAAKVGGILANSTFPVDFLSENLRIQVNVLDAALEHGVERLLFLGSSCIYPKMAEQPIKEEYLLTGHLEPTNDAYAIAKIAGIIQIQAVRRQYGLPWISAMPTNLYGPGDNFSPQGSHVLPALIRRFDEARRDNVKSVTNWGTGSPRREFLHVDDMASACLHLLDNYDGPDQVNVGTGQDSTIKEIAQIVADEVGYTGQIDWDTTKPDGTPRKLLDISTLRASGWEPKIGLREGIASTIAWYRDNVTALRT	go_function: racemase and epimerase activity, acting on carbohydrates and derivatives [goid 0016857] ;
RHA1_ro05567	12698.4	33948.2	2.67343	1.41869	8.9e-178	YP_705505	111022533	5987781	5986129		glucose-6-phosphate isomerase	GTGAGCTCAGACATCACCGGAACCGCTGCCTGGCAGAAATTGCGTGATCATCACGCACAAATTCAGTCCGTCCATCTTCGAGAACTCTTCGAGAAGGACCCGGCACGCGGGCAGGAGCTCACCGTCACGGCCGGCGACCTGTACATCGACTACAGCAAGCACCGCATCGACCGCGACACCCTCGGGCTGCTCCTCGAACTGGCGCGCAGTGCCGACCTGGAGGCACGCCGGGACGCGATGTTCGCGGGCGAGCACATCAACACCTCCGAGGACCGCGCCGTCCTCCACACGGCGCTGAGGCTGCCCGCCGACGCGTCTCTCGTCGTCGACGGGCAGGACGTCGTGGCCGACGTCCACGAGGTCCTCGACCGCATGGGCGACTTCACCGATCGGGTGCGC…	MSSDITGTAAWQKLRDHHAQIQSVHLRELFEKDPARGQELTVTAGDLYIDYSKHRIDRDTLGLLLELARSADLEARRDAMFAGEHINTSEDRAVLHTALRLPADASLVVDGQDVVADVHEVLDRMGDFTDRVRSGEWRGATGERIKTVVNIGIGGSDLGPVMVYRALRHYADAGISVRFISNVDPADLVRSLQGLDPATTLFIVASKTFSTLETLTNATAARRWLLGGLGLGNEAVAKHFVAVSTHADRVAEFGIDTANMFGFWDWVGGRYSVDSAIGLSVMAAIGKERFAEFLAGFHAVDEHFRTAPLEENAPVLLGLIGLWYSNFFGAESRAVLPYSNDLVRFAAYLQQLTMESNGKSVRADGTPVPTSTGEIFWGEPGTNGQHAFYQLLHQGTRLV…	go_function: glucose-6-phosphate isomerase activity [goid 0004347] ;
RHA1_ro03762	2936.88	7834.4	2.66759	1.41554	9.53e-87	YP_703720	111020748	3971144	3971593		hypothetical protein	GTGAACGACACCGATTTCGACGAACTCGGGCCCATCGACTATCTCGTCGTGGAGTTCCCCGCCGACCGGAGACCGGACGGATCGGCGTTGCCCCTTCTGATCGACCTGGTAGAACGAAACATCATCCGCGTGCTCGACCTGATCTTCGTCCGCAAGGAAGCCGACGGATCGCTCGCCGGTGTCGCCATCGAGGACCTCGGGCTCGACGGCGGTGTGGACGTGACGCTGTTCGCCGAGGCGGCAACGGGTCTGATCGACCGAACAGACCTCGAGGATGCGGCTGCCGTCCTGGCCCCCGGGTGCTCCGGAGCGATCCTCGTCTACGAGAACTGCTGGGCCGCACCGTTCGCCTCCGCCCTCCGGCGGGAGGGCGCGCAACTGGTGGCCTCCGGCCGAATC…	MNDTDFDELGPIDYLVVEFPADRRPDGSALPLLIDLVERNIIRVLDLIFVRKEADGSLAGVAIEDLGLDGGVDVTLFAEAATGLIDRTDLEDAAAVLAPGCSGAILVYENCWAAPFASALRREGAQLVASGRIPVQGILAALDTLDTTN	go_component: integrin complex [goid 0008305] ;
RHA1_ro05447	9541.6	25430.7	2.66524	1.41427	1.8e-161	YP_705385	111022413	5815663	5816226		hypothetical protein	GTGGCGCGACGGCGGCAACGATTCTTGCTGGCAGCGGCACTGGCGGTGATGACGACCGCGACTGCCCTTTTGTGGGGAGGACGCATCATTTATAGCAACGCCCCCGAAGATCCTCTCCGCCCAGTGGATGCCATCGTGGTTCTGGGTGGTGAGAACGACGGCCGCGTCCCCTACGCCGTATCCCTCGCCGAACAAGGACTCGCGCGACAAGTGGTCATCTCGAACCCCCACGACGCCCGCGATCCCAGCACCAACGAAGGATGCGCCACCACCGACCCACGCTTCACCGTGACCTGCGTGGCACCCCACCCCGCCACCACCAGAGGCGAAGCACAGTTCACCCGGACACTTGCCGTACAGAACGGATGGACCAGCGTCCTCGTCGTCAGTTGGCGTTAC…	MARRRQRFLLAAALAVMTTATALLWGGRIIYSNAPEDPLRPVDAIVVLGGENDGRVPYAVSLAEQGLARQVVISNPHDARDPSTNEGCATTDPRFTVTCVAPHPATTRGEAQFTRTLAVQNGWTSVLVVSWRYHLPRARYIFQRCFDGDLTMHAVPRSYDFSLAKWGYVYAYQTAGFVKAALQGRCL
RHA1_ro10029	1112.28	2953.91	2.65571	1.4091	2.79e-39	YP_708380	111026097	32961	35321		probable DNA translocase	ATGACAACCACACCTCCGCAGCAAAGTGGTGCGCGGTTTGCACGCTCTCCCCGAATCAGTTCCTTGCCGCCGCGGCCGCACACCTGGCTTCGCGACAGTTTCTGCTTGGGTACCACCGCGGTCGGTGCCAGCGCCGCCGCTCCTCTGTTCGGATACAGCGCCCTCGCGATGCCCGCCGCGGCGGGCTTGTCGATCGCTGCCGTCTACGCCGGAGTAGCCGGCAAACGTAAGCAGCTTCGCGATGTCGACGTCGACGAGGTGATCGAAAGGCTGTGCCCGATCGTGGGGCTGCCGGAGGCCACCCGGGCGGTGCTGTCGACGTCGAAATGGAGTCGTGGATGGCCGGGACTTCCGGGGAAACTCACCGTGCACTACGACTCGACACAGGCACTGAATGAC…	MTTTPPQQSGARFARSPRISSLPPRPHTWLRDSFCLGTTAVGASAAAPLFGYSALAMPAAAGLSIAAVYAGVAGKRKQLRDVDVDEVIERLCPIVGLPEATRAVLSTSKWSRGWPGLPGKLTVHYDSTQALNDETWLADICGVFEDQGWGFFELDKHDPARRRLIFTPAAEPEREVSDSDQVVRAKRIIAQLLGPTATVTAIDVAAETGEVTSMEVRHELGPKLESDGYRTRVERGMSATLPGRWRARWNLETDWVRFEQRTAFPDSVWLPAPDLDPGADLLASYDSVEIPYGIDEDGNEVVWRPAIDPNLMLIGPPGSGKTVTAHNLLVNFSRRGWPIWVLDGKYVEFLGFQDWPNVQVVATTIEQQVALVHRARDLMEFRYQKIVTGEATEADFEPV…	go_function: nucleotide binding [goid 0000166] ;
RHA1_ro08996	1003.79	2665.05	2.65499	1.40871	8.11e-36	YP_708198	111025778	959297	958053		probable flavin reductase	ATGGCACAGCTGAACCATCACGACGTCCTCGCACCCGCCTCCCTGGGACCGGTGAAACTGCGGAATCGCACCGTCAAGGCGGCAACGTACGAGAACATGGCTCGCGATGGTCTGGTCACCGACCAGCTCATCGATTTCCACGTCGAGCACGCTCGCGGCGGTGTCGCGATGACCACAGTGGCTTACTGCGCGGTCGCGCCCGACGGCCGCACAGATCACCATCAGATCCTCTGGCGCCCGGAAGCCGTGCCCGGATTGCAACGGTTGACCGACAGCGTCCACGAAGAAGGTGCCGCCATCTCGGCGCAAATCGGTCACTCAGGGCCGGTGAACAACAGAAAGTCGACAAAGACCCGACCGATCGCGCCGAGCCGTCATTTCAACAAGCAGTTCCTGCGA…	MAQLNHHDVLAPASLGPVKLRNRTVKAATYENMARDGLVTDQLIDFHVEHARGGVAMTTVAYCAVAPDGRTDHHQILWRPEAVPGLQRLTDSVHEEGAAISAQIGHSGPVNNRKSTKTRPIAPSRHFNKQFLRVVGAASKDDIERVIDAHGAAARMAIDTGFDAVEVHLGHNYLASSFLSPNINRRKDEYGGSLANRARLGLRILDAVREAAQDRLAIVVKLNMDDGVPGGFWLDEAMQVAQWIEQSGNADALEMTAGSSLLNPMYLFKGDSPINDFAAALPEPVRTGVKLVGKHVLREYPYADGYLMQDALQIRSAVSMPMILLGGVTNRQTMDEAMSAGFDFVAMGRALLREPDLINRIAADSATRSLCNHNNKCMVTTFTNTRCVLRPAPVENPSK…	go_function: oxidoreductase activity [goid 0016491] ;
RHA1_ro05890	5569.8	14755.4	2.64918	1.40555	5.01e-127	YP_705825	111022853	6335544	6335918		hypothetical protein	GTGACGATCGACTACCTGACTCTCGAGGACTTGCTCGCGCTGGCCGAGGATCTCGGCGTTGCGTCCGTCCGGGACCTCGGACTGCTCGACTCGGCGGCTCATCGTCCGCAGACGTCATTGGTCGGCGAGGAGGCGTACCCGTCGATTCACGACAAGGCTGCCGTTCTGCTCGAGTCCCTGACGAGGAACCAGGCGCTGGTCGACGGGAACAAGAGGCTGTCCTGGCTGGCGGTTCACGTGTTCTATGGACTGAACGGCTACGACCTGGATGCTCCCGAAGATCCGGCGTACGACTTGGTCATCGCTGTGTCGAGTGGGGAGCAGGGGTACCGGGAGGTGTCGCGGCAGCTCGCTGATTGGGCGCGTCCCGTCTGA	MTIDYLTLEDLLALAEDLGVASVRDLGLLDSAAHRPQTSLVGEEAYPSIHDKAAVLLESLTRNQALVDGNKRLSWLAVHVFYGLNGYDLDAPEDPAYDLVIAVSSGEQGYREVSRQLADWARPV
RHA1_ro02090	29954	79254.1	2.64586	1.40374	2.98e-206	YP_702055	111019083	2202223	2201927		hypothetical protein	GTGTTCCTCCTTCCGGGAGGTGTCGGTGCTCGTGGAGTGCGCGCCACCCGAGATCGAGGCGACGACGGGGTGCGGAGTCGAACCGCGTGCTTGCGCACTTCGCCAGAGAAGTATCCGTCGTCTACGCACCGGGTGGCGCGCACGCATGTCGTGCCGAGTTCGGAGTCGGCGGAGGCACGGACGCGCTCTACCACTGAGCTACAGGGACCTGCGTCCCTGACCGGATTCGAACCGGCGACCACGCGATCCATAGTCGAAGTAGCCCTCGCCTGCGCACCGGCACAACATGTTTCGTGA	MFLLPGGVGARGVRATRDRGDDGVRSRTACLRTSPEKYPSSTHRVARTHVVPSSESAEARTRSTTELQGPASLTGFEPATTRSIVEVALACAPAQHVS
RHA1_ro05889	6937.05	18342.3	2.64411	1.40278	2.52e-140	YP_705824	111022852	6335350	6335547		hypothetical protein	ATGACATTGCGACTGACTGAGGAGCAGGAGCGCGCGCTCACGCTTCTCGCCGACGCTCAAGGTGTCAGCAAGCAGGAGGCGACCGTCCGCGCGATCGTGGAGGCTGCTGCCCGACACACCCATGACGAGCGGGTTCGCGCGCTGTCCCGTGGCGGCCGCGAGCGGTATGCCACTTTGCTGGACCGCCTCGCTCAGTGA	MTLRLTEEQERALTLLADAQGVSKQEATVRAIVEAAARHTHDERVRALSRGGRERYATLLDRLAQ	go_function: DNA binding [goid 0003677] ;
RHA1_ro08342	17749.6	46735.1	2.63303	1.39672	5.51e-187	YP_707544	111025124	323685	323371		hypothetical protein	ATGAACGATCCGTTGCACACCGTGCCCGAGGCCGATCGCCTCGAACAAGACCTGTCCGCCGATCCCGCCCTCGGTGCGGCCGGCCCCGCCGACTGGGAGGCAGACGCCACCTGGGATGCGCCGGAGGCCGACCGATTCGAGCAGACCCAACCGGTCAGCTCTGCCGAAGACTCGTGGCGTGCCGGGGGTCTCGAGACGGAATGGGATGTGCCCGAAGCCGACCGGCTCGAGCAGGCCACCACCGTCGCCTTCGACGACGAGGATCGAGACGAACCCGCCGGCGGGGCGGTGGGGTACGAGGTGGTGGAGGAATAG	MNDPLHTVPEADRLEQDLSADPALGAAGPADWEADATWDAPEADRFEQTQPVSSAEDSWRAGGLETEWDVPEADRLEQATTVAFDDEDRDEPAGGAVGYEVVEE
RHA1_ro06931	1136.69	2987.55	2.6283	1.39413	4.81e-39	YP_706855	111023883	7444303	7443785		hypothetical protein	TTGTTCGATTCCCGATCCGGATCACAGCACCCGGCGCGTTATCGCGAGTCGCACCGAGCGCTTTCGGGGGTTTCCCGCACATGGACGGTTGCCCAGTGGCGCTCCCAACCGGAATGCGGTACAAACGAGCCCTGCAACTCAATTGTGATCCAAATCACTCTTAATCGTTACCGGAGGAGACAGACAAACCACCCAGGCGGCCAAGCCGATCGGACCCGATATCGCCACCGCCTGCGTCTATCCCTTGCGAAAGGAGCATGGAATGCATCCCTCGCTACCCATGAAGCAGCGCATACCCGGCGGTGCAGAACGCCTCTCACAGCCAGTCATCGGTGCCGGTGCCGCACTATCCGTCGCCATGCCCGCCTGGATGGTCACCCACTCACCGTGCGCCACCGC…	MFDSRSGSQHPARYRESHRALSGVSRTWTVAQWRSQPECGTNEPCNSIVIQITLNRYRRRQTNHPGGQADRTRYRHRLRLSLAKGAWNASLATHEAAHTRRCRTPLTASHRCRCRTIRRHARLDGHPLTVRHRGDRRRDIRRPHRGSGDAPAFAMTHAHTNVDPIPSAPQES
RHA1_ro08360	2299.98	6030.64	2.62204	1.39069	7.64e-69	YP_707562	111025142	338245	337820		hypothetical protein	GTGATGGACGACACCGAATTCCTGTCACGGGTCCGCGAATACGGAGAATACGACAGCCTGGGGGAGGCCACTCGGGTGACGAAGGTAGTGCTCCGGAAGCTCGGGGCGCGGCTGTCCCCCGGAAAGGTGCGAGCCCTGGGCGCGCAGCTTTCGCCCCTGGCGCGCGACGCGCTCGGCCCCATCGAGGACGGACGGGCCGCACCCGACTACGGGATCGAGGAGTTCCGGCACCGGATCGCCCAAGCCCTCGACGCCCACCCCACCACCGCCGAATGGGACACCAGCGCGGTGCTGGCCACGGTGGCCCAGGCCGTCGACGACAACTGCCTGCACACCGTCCTGGGGTCACTGCCCGAGGGTTTCGCGCCACTCTTCGGCCGCCCCCGAAACGGTGTGAGC…	MMDDTEFLSRVREYGEYDSLGEATRVTKVVLRKLGARLSPGKVRALGAQLSPLARDALGPIEDGRAAPDYGIEEFRHRIAQALDAHPTTAEWDTSAVLATVAQAVDDNCLHTVLGSLPEGFAPLFGRPRNGVSTPPPPEMG
RHA1_ro05441	5153.34	13507.1	2.62104	1.39014	5.79e-119	YP_705379	111022407	5808832	5810058		hypothetical protein	ATGACCGAGCCAGCCGTACGGCGCGGACTGCGGTATCGCGTCCTACACGCCGCGGCGCTCCCCGCACTGAGTGTCGCGCTGACTGGCATCACCAACCTCACGATGACGGTCGGTGTGCAGGCCTTTGCCGGCCTCGACGCTCTGGGGGCCTTCTCCCTGATTTATGCCCCCGCGATGGTCGGACTCGCCATCCAGCGGCTCGTGCTCAGTCAGACACTTATGAGGGGAGCACACGTCAGCCGCGTCTCGGGGTTACCGTTGGCGTTGGTGTTGATGTGGGTGTCCTTCCCCGCACTGTCCGCGGTCATGGCGGTATTCGTCTCCGGACCTGCGGTGTTCAAGTTGCTGCCGCTCGTGTGTTGCCTGTCGTTGTTCCAGGACTTCCTGAGATACATGTTT…	MTEPAVRRGLRYRVLHAAALPALSVALTGITNLTMTVGVQAFAGLDALGAFSLIYAPAMVGLAIQRLVLSQTLMRGAHVSRVSGLPLALVLMWVSFPALSAVMAVFVSGPAVFKLLPLVCCLSLFQDFLRYMFLGAKAPAPAFVSDLVWFVIGALGLAVASVAPERALVFIIGAQIVGAAVSAATLFHARSRIGAIRITKTAPVGHLLTEATTISTLPQLSQYIIAGFVGIGVVGEFRSAQLMIVPVTMLATQTQAIIFPRLDPEDRGSVQRWGLLAGGAAGLFGLVLMIARAINPFGVFDLLGFGDSASFYWTLGALTLGAALSLYLMIYMVRIRIVLPQSYWLRWRIGAAVIEPIASVASGIAFGAPGLALGSVASNTATLTGLTVKERITPVSGSP…
RHA1_ro00256	2376.01	6226.1	2.6204	1.38979	1.43e-70	YP_700250	111017278	330953	330324		uracil phosphoribosyltransferase	ATGGGCACGGTACACGTGATCGAGCACCCGCTGGTGCAGCACAAGCTCACGATGATGCGCCGTAAGGATGCCTCCACCAACAGCTTTCGTCGGCTGGCGAACGAGATCTCCGCGCTGATGACGTACGAGGTCCTCCGCGACATCCCGATGCAGGAGATCGACGTCGAGACACCGCTGGAATTCACCACCGGCAAGGTCATCGACGGTAAGAAGCTGGTCTTCGTCTCCATTCTGCGCGCGGGCACCGGCATCCTGGACGGCATGCTGACAATTGTGCCGGGCGCGCGCGTCGGCCATATCGGTCTCTACCGCGATCCCAAAACCCTCGGAGCCGTGGAGTACTACTTCAAGATGCCCGGCGATCTGCAGGAGCGCGACGTGGTGGTGATCGACCCGATG…	MGTVHVIEHPLVQHKLTMMRRKDASTNSFRRLANEISALMTYEVLRDIPMQEIDVETPLEFTTGKVIDGKKLVFVSILRAGTGILDGMLTIVPGARVGHIGLYRDPKTLGAVEYYFKMPGDLQERDVVVIDPMLATGNSAVAAVERLKECGPKSIKFVCLLTCPEGVAALHKAHPDVPIYTAAVDRQLDEHGYILPGIGDAGDRLFGTK	go_function: magnesium ion binding [goid 0000287] ;
RHA1_ro10291	3472.16	9094.48	2.61925	1.38916	1.37e-93	YP_708640	111026357	278874	278662		possible Zn-binding dehydrogenase	ATGCACACAGCAAGACGGTACGGACCCCGCGACTTGAGGCTGTCCGACATCGCCGTACTCGCGGTGGCGGACGGCACGGTCAAGGTCGAGATCGCGTGGGCCGGGATCTGTGGCAGCGACCTGTCCGCCTTCGCGACGAACCCGAATCCTCCCGACGTCCCGGGCGGACAAGCGGCCGAAGTCAAGGTTCTCGTCCGCCCAGACGCGCGATGA	MHTARRYGPRDLRLSDIAVLAVADGTVKVEIAWAGICGSDLSAFATNPNPPDVPGGQAAEVKVLVRPDAR
RHA1_ro02905	937.344	2453.28	2.61726	1.38806	1.4e-32	YP_702868	111019896	3067646	3066930		probable short chain dehydrogenase	ATGCGCGGATTGAACGGGAAAGTCGTGGCAGTGACCGGATCGGCCGGCGGCATCGGCGAGGCCGTGTGCGCCCGGTTGATCGACGAAGGCGCGAGCGTGTATGCGCTGGACCGAACGGCTTCACCGCTCGGCGAATCGACGATCGTCGACATCACCGATCCGTACGCGATGGCGCAAGTCGCCACCCGCATCGCCGAACGTGAAGGCCGCATCGACGGACTGGTCGCCGCCGCCGGCGTCGTCGAAGACGACATCGCCGCCGAGGAGATGACCCTCGACGAGTGGGATCGCACCCTCGGGGTGAACCTGCGGGGACTGTTCATCACGAACCAGGCCTTCGGTCGACGGATGCTGGAGCAGAAGTCCGGCGCCATCGTCAACATCTCCTCGATGAGCGGC…	MRGLNGKVVAVTGSAGGIGEAVCARLIDEGASVYALDRTASPLGESTIVDITDPYAMAQVATRIAEREGRIDGLVAAAGVVEDDIAAEEMTLDEWDRTLGVNLRGLFITNQAFGRRMLEQKSGAIVNISSMSGNHVVNVPQKQCAYNASKAAVTALTKSLASEWADRGVRVNAVSPGYVATPLLARKAHQFRQWLDATPQQRMAEPSEIAAAVAFLLSDESGYFCGSELVADGGYSLR	go_function: alcohol dehydrogenase activity [goid 0004022] ;
RHA1_ro05768	246.874	646.056	2.61694	1.38788	3.85e-09	YP_705704	111022732	6201915	6202586		hypothetical protein	ATGCCCTCACACGTCCTCGAGACCTCGAAGCGCGCTCCGCTGTACCTCACCGTTGCCGTACTGCAGTTCTTCGTCGTCGAATTCCTCGTCGCCGGCACGTGGCGCGGTCACTACAGCTACTCCGCCAACTTCGTCAGCGACCTCGGCGTCCCGTTCTGCGGCACGGACGGAAACGCGCCGTGCAGCAAGACATCCCTGCTGATGGACGCGTCGTTCGTGGTGACCGGACTGGCCTACCTGGTGGCCGCCGTCCTGTGGCACCGCATCGAACGGGTGCTGCCGCCGGCCCCCGTCGTCTTCCTGGTGGTGGCCGGGATCGGCGGAGTAGTGGTCGGTCTCGCGCCGTCGAACACGCATTGGGAAGTGCATTCGCTCGGCGCCACGCTCTTCCTGATCTTC…	MPSHVLETSKRAPLYLTVAVLQFFVVEFLVAGTWRGHYSYSANFVSDLGVPFCGTDGNAPCSKTSLLMDASFVVTGLAYLVAAVLWHRIERVLPPAPVVFLVVAGIGGVVVGLAPSNTHWEVHSLGATLFLIFGSLFTLTTALTVRPQISGPATYVALALGVLGLVGYFCFTYSWDLGLGVGGIERVAAYSAILGFVVCVHLVTQLQSVRRSAVGPVGDGAGA
RHA1_ro00060	2478.07	6473.61	2.61236	1.38535	2.43e-72	YP_700054	111017082	66421	66678		hypothetical protein	ATGCAGGCAAGGTATCTCGACGCCGGAGATCTGCGATGGCCATGGGTCGCGGCCGCCGCCGTCGTGGGCTTCGCCGCATTGTCGATGACATCTCCCCTCGCCGTCCTCGGGGGTGCAGCCGCGGTCGTCTTCATCGGACTCGGCGTTTTCCGTAATCCGCACCAACGGGTCGTCGGCGCCGCGATCGTGTCGGTCGGTGTCGGACTGCTGGTGCCGGGCTTGCCCGCCCTGCTCCTGCACGGTGTGAACTCGCTGTGA	MQARYLDAGDLRWPWVAAAAVVGFAALSMTSPLAVLGGAAAVVFIGLGVFRNPHQRVVGAAIVSVGVGLLVPGLPALLLHGVNSL
RHA1_ro02744	1132.13	2957.26	2.61212	1.38522	2.53e-38	YP_702707	111019735	2900208	2899168		ABC superfamily, ATP-binding component	ATGGGTGTCGAGGTATCCGTCGAGGGACTGACCAAGTCGTTCGGCTCGCAGAGGATCTGGCAGGACGTCACGTTGACCCTTCCCGCCGGTGAGGTCAGCGCGTTGCTGGGGCCGTCGGGCACCGGTAAGTCGGTGTTTCTGAAGTCGCTGATCGGTCTGCTCCGCCCCGAGCAGGGCTCGATCGTGATCGACGGCACCAACATTCTCGAGTGCTCCAGCAAGGAGCTCTACGAGATCCGCAAGCTGTTCGGTGTGCTGTTCCAGGACGGCGCCCTGTTCGGCTCGATGAACCTCTACGACAACGTGGCGTTCCCGCTGCGCGAGCACACCAAGAAGTCCGAGTCCGAGATCCGCAAGATCGTGATGGAGAAGATGGAACTCGTCGGCCTGCTCGGGGCC…	MGVEVSVEGLTKSFGSQRIWQDVTLTLPAGEVSALLGPSGTGKSVFLKSLIGLLRPEQGSIVIDGTNILECSSKELYEIRKLFGVLFQDGALFGSMNLYDNVAFPLREHTKKSESEIRKIVMEKMELVGLLGAEDKLPGEISGGMRKRAGLARALVLDPQIILVDEPDSGLDPVRTTYISQTLIDINAEIDATILIVSHNINLARTVPDNIGMLFRRHLVMFGPREVLLTSEQPVVKQFLNGTMIGPIGMSEEKDEATMAAEQAMVDAGHHAGGVDDVEGIVPQMKATPAMSFRQAVARRQERVRHIMHTLPENAQIAIQESLDETSGYGFYDESTAPLEAVGDVR	go_component: organelle inner membrane [goid 0019866] ;
RHA1_ro01048	1620.03	4228.53	2.61015	1.38413	1.22e-51	YP_701033	111018061	1112426	1111677	sdhB1	succinate dehydrogenase iron-sulfur protein	ATGGGTTACGACGCGCGGTTCCGGGTCTGGCGCGGCGACGCCGACGGCGGCGCGCTCCAGGACTACTCCATCCCCGTCAACGAAGGTGAGGTGGTGCTCGACATCATCCACCGGTTGCAGGCGACGCAGACGCCGGACCTGGCGGTGCGATGGAACTGCAAGGCGGGCAAGTGCGGTTCGTGTTCCGCCGAGATCAACGGCCAGCCACGGCTGCTGTGCATGACGCGGATGTCGACGTTCACGGAAGACGAGGTGGTGACGGTCACGCCGTTGCGTGCGTTCCCGGTCATCCGGGATCTCGTCACCGACGTGTCGTTCAACTATGCGAAGGCGCGGGAGATCCCGTCGTTCACCCCGCCGCCGGGGCTCGGACCGGGTGAGTACCGGATGCAGCAGATC…	MGYDARFRVWRGDADGGALQDYSIPVNEGEVVLDIIHRLQATQTPDLAVRWNCKAGKCGSCSAEINGQPRLLCMTRMSTFTEDEVVTVTPLRAFPVIRDLVTDVSFNYAKAREIPSFTPPPGLGPGEYRMQQIDVERSQEFRKCIECFLCQNTCHVIRDHDDNKPAFSGPRFFIRVAELEMHPLDTADRRDAAQEEFGLGLCNITKCCTEVCPEGIKITDNAIIPMKERVVDRRYDPIVWLGNKLFRRG	go_component: membrane [goid 0016020] ;
RHA1_ro08144	577.05	1505.71	2.60933	1.38368	1.47e-21	YP_707347	111024927	142677	143561		possible enoyl-CoA hydratase	ATGGAATACACCACCATCCGCCACGAGATCGAGGACGGCATCCTCACTGTCGTGCTCGACCGTTCCGACCACCTCAACGCATTCACCGTCGAGATGGCCGACGAACTCGAGCACACCTTCGTGTCGGTGAACGATAACGACGAGGTCCGAGCGGTGATTGTCACCGGGGAGGGACGCGCGTTCTGCGCCGGCATGGACCTGTCGAGCGAAGGAAACGTGTTCGGTCTCGACGAGTCGAAGACGCCGTCCCTCGCCGACATGCACGATCTCGGCGACCCGGGGCTGCACCGAATCCGCGATACCGGTGGCCGTGTCACTCTTGCGATCCACGCCTGCCGGAAACCGGTGATCGCCGCGATCAACGGTGCGGCCGTCGGGATCGGAGCGACCATGACGTTG…	MEYTTIRHEIEDGILTVVLDRSDHLNAFTVEMADELEHTFVSVNDNDEVRAVIVTGEGRAFCAGMDLSSEGNVFGLDESKTPSLADMHDLGDPGLHRIRDTGGRVTLAIHACRKPVIAAINGAAVGIGATMTLAMDARLLSNRARFGLVFGKLGIVPEACSTWFLPRLVGMPAALDLVYRADILDADAAHAVGLAQAVYEPDALLGAARALADAWTRDRSPVSVALMRQMMLRNSAAPHPVEAHRVDSLAMFYTSIADGADGVRAFLDKRPPSFRGKASEMPPFYREWVDAPVP	go_function: isomerase activity [goid 0016853] ;
RHA1_ro08623	633.216	1648.56	2.60348	1.38044	2.54e-23	YP_707825	111025405	602217	603170		probable acetoin dehydrogenase alpha subunit	ATGACTGAACCGCTACTCGCGCACTATCGTCAGATGTACCGCATCCGGGTGCTGGAAAACGAGATTCTCCGGCTCCGCAAGATCGAAGAAGTCGTCGGTTCGGTGCACCTGTGCAACGGCCAGGAAGCGATCTACGTCGGCGCCGCGGCAGGGTTGGACCTCTCTCGCGACGCGGTATTTCCCACCTACCGCGGCCACGGTTGGGCACTGGCGCTCGGCGCCACCATGCACTCGATCCTCGCGGAGCTTCTCGGCCGCAGCACGGGCACCAATGGCGGACGGGGTGGGTCGGCCTACTTCTCGACCCCCGACACCGCGATGTATGGGGAGAATTCCATCGTCGGCGCGGGAGCCCCGATCGCCGCGGGTGCGGCGCTCGCCGCCACGTTCGACGGATCC…	MTEPLLAHYRQMYRIRVLENEILRLRKIEEVVGSVHLCNGQEAIYVGAAAGLDLSRDAVFPTYRGHGWALALGATMHSILAELLGRSTGTNGGRGGSAYFSTPDTAMYGENSIVGAGAPIAAGAALAATFDGSGRVAVAAFGDGALNQGAVHEAMNFAAVQQLPIIFLVENNHYSEMTPIVDMVKNPVLFKRAAAYGITGARIDGNDPIAVRDAVSKAAQHARAGKGPVLLEAMTHRIVGHYIGDAQQYRPAGEIDDIEADEPLVRAARNLLQESGVTQTELDALIADVNDEVRAASLAALADPVADPTTVLEHLYA	go_function: pyruvate dehydrogenase (acetyl-transferring) activity [goid 0004739] ;
RHA1_ro08005	1880.47	4891.4	2.60116	1.37916	1.3e-57	YP_707210	111024790	3551	3213		hypothetical protein	GTGGAGCTTCGCCTGTCCCTGCGGAGTGTGGTCGTGGTCGGTGAGCACGACCACACCCGATCCCTCCGGTCGGCGCGGATATCGGTTCGGCCCGTTTCTCTCACGGCCCGGATACCAGCGCCGGTGCCGAACGTGCCGTTCGGTGAGGTTCTTTGGTCGAGGTCGCGCGGGATGATGAGTTCAGGTCCGGGCGTGGCAGACGGTTCCAAGTGTGGGGCAGTCGGTGCGGATGCGGAGGAAGTACAGCACCGCTCCGGACCGCGGGATCGGCATGGGATCGGAGACCACGACAGCGGGCGGGTGAATCCATTCGTCTTCGGCGGAGACGAAGACGGTTAG	MELRLSLRSVVVVGEHDHTRSLRSARISVRPVSLTARIPAPVPNVPFGEVLWSRSRGMMSSGPGVADGSKCGAVGADAEEVQHRSGPRDRHGIGDHDSGRVNPFVFGGDEDG
RHA1_ro00512	333.783	866.156	2.59497	1.37572	2.61e-12	YP_700506	111017534	591919	591665		hypothetical protein	ATGACGACCAGCAGGAGGATCACGAAGGTGGTCTTCCAGAACATTCTGCCGCAGGACCGGACCGTATGGCGCACTGCGGCCGCCGCGGCACAACCGACGGCGCTCGATCCGACCGTCCTAGCAGACGATGTGCCTGTGGTGCGGGTCGATCCGATCATCGCGTTACACGATGTGCTCGGCAGCCCGGGCCCGGATGCGGCGGAGGCCGCCGAGCATCTGCGTGGGGCGATCCTGGATGGAACCTGGCGTGGCTGA	MTTSRRITKVVFQNILPQDRTVWRTAAAAAQPTALDPTVLADDVPVVRVDPIIALHDVLGSPGPDAAEAAEHLRGAILDGTWRG
RHA1_ro08543	10728.7	27818.3	2.5929	1.37457	3.93e-158	YP_707745	111025325	512369	513409	sfuA2	ABC Fe(3+) transporter, substrate binding protein SfuA	ATGAGGATGCGGATCGGACTGATGTCGGGGCTGGCACTGGCCACCGCCGCGGTGATGACGGTGTCGGGATGCTCGGACTCCGGTTCGGACAGCGGCACCGACTCCGGCGGAGCCAACCAGATCACCGTCTACAACGCCCAGCACGAGTCGCTCACCCAGGAATGGGCCGACGCCTTCACCGCGGAGACCGGTATCGAGGTGGAACTGCGCAACGGCAGCGACACCGAGCTCGGCAACCAGCTCGTGGCCGAGGGCGACCAGTCGCCGGCCGATGTGTTCCTCACCGAAAACTCCCCCGCGATGACGCTGGTCGAGAACGCCGGGCTGTTCGCCGACGTGAACCAGGACGTCCTCGACCAGGTCCCGAGCCAGTACCGGCCGTCGAGCGGCAAGTGGACC…	MRMRIGLMSGLALATAAVMTVSGCSDSGSDSGTDSGGANQITVYNAQHESLTQEWADAFTAETGIEVELRNGSDTELGNQLVAEGDQSPADVFLTENSPAMTLVENAGLFADVNQDVLDQVPSQYRPSSGKWTGIAARSTVFAYNKDMLPQDQLPKSLLDLQDPAWKDRWAASPSGADFQAIVSALLELKGEDATRQWLAGMKDNVRTYKGNGAVMKAVNAGEIPGGVIYHYYWFGDQAKTGENSNNVALHYFKNEDPGAFVSVSGGGVLKSSTKQDAAQQFLKFVTGQKGQEVLQTGTSFEYTVGSGVPANPKLVPLAELQAPQVDPAKLNSPQVTELMTEAGLL	go_component: periplasmic space [goid 0042597] ;
RHA1_ro08624	603.416	1563.01	2.59026	1.3731	4.85e-22	YP_707826	111025406	603163	604167		probable acetoin dehydrogenase beta subunit	ATGCCTGACACCAAGAACCTCAGCTACGCCGGCGCCGTGAACGAAGCCCTTCGCCAAATCCTCGACGACGACCCCAAGGCGCTGGTGTTCGGAGAAGATGTCGCCGCTCCCGGCGGCGTCTTCGGAGTCACGAAAGGCCTGCAGAAGACTTTCGGTAGGCGGGTATTCGACACTCCGATCTCCGAATCGGCCATTCTCGGTGGCGCGGTCGGATCCGCACTATTCGGAATGCGTCCCATCGTCGAAATCATGTGGGCCGACTTCACCCTCGTCGCCTTCGATCAACTCGTGAACCAGGCCGCCAACGTCCGCTACGTGTCACAGGGAGCGCTCACCGCCCCGATCACGGTCCGCATGCAGCAGGGGAGCGCGCCCGGCGCCTGCGCGCAGCACTCCCAG…	MPDTKNLSYAGAVNEALRQILDDDPKALVFGEDVAAPGGVFGVTKGLQKTFGRRVFDTPISESAILGGAVGSALFGMRPIVEIMWADFTLVAFDQLVNQAANVRYVSQGALTAPITVRMQQGSAPGACAQHSQSLEALFAHIPGLQVCMPATHQDAYDLLLTAAASPDPTIVIENRTLYHRDKQPVTLGGPVAPLGGAVVRREGTALTAVTWGAMQFQVLEAADALASRGIDIEVIDARWLRPLDMGHILSSVARTRRLAVIHEAHTIGGVGAEIVAAVAAAGIELDQPPLRIGTPDARIPAAPSLAQALIPNADRIIREIDSAFAAHAAKVSV	go_function: oxidoreductase activity [goid 0016491] ;
RHA1_ro04475	4536.43	11743.1	2.58861	1.37218	1.24e-107	YP_704419	111021447	4716998	4717411		hypothetical protein	ATGGCGGGGCCAGAAGCACCGGAAGCCGGATGGAAGGCTTTCACCGAGAACATCACCGGGGGAGGCAGGCTCGAACTCGACCCCGCAGGCATTGAGCAGTGCATCAAGCTGTGCCAGGAGCATGCGGATCTGATGGGCGACTTGGCTGACAACGCTCGTCAGAAACTTCGCGCTGCTGATCTGGGAATTGGAGAGCAGGACATCGACTCGGCGAAGCAGCTGGCACGCAAATTCGACGAGAAGGCCATCGGAGGCGGCGACATCGAGTTCGCGAATACCGCGGTGGGGCTATTCGGTGCGCATCAAACGTATGCGAAGGACATGAAGTCGATGTTCGAGGCGGTCCTCGCGCGATACAACGAGCAGGATGCGGCCATCGCGTCGAGTCTGGGGTCGGTC…	MAGPEAPEAGWKAFTENITGGGRLELDPAGIEQCIKLCQEHADLMGDLADNARQKLRAADLGIGEQDIDSAKQLARKFDEKAIGGGDIEFANTAVGLFGAHQTYAKDMKSMFEAVLARYNEQDAAIASSLGSVGGNL
RHA1_ro00331	4290.63	11100.6	2.58718	1.37138	4.19e-104	YP_700325	111017353	400638	400312		hypothetical protein	ATGATCGAGGACAGCATCGAACCACTCACTCCGACTCCCGGCCCGACACGCCTGATCCCTCGTAGGCGTCCCGACGGACGCGAATTACTCGGCACGGCGAAGGGAATCCTGATCGCCGGTCGCGGCTGCAGTGACGCCCAGGCGTTCGACGAACTCCTCGACGTCGCGCGGCGTCATCACCTGACCGTCCTCGGCGCTGCCCGGAGCCTGGTCGACCTCGCTGCCGGACCCTCGCCCCGTCGTCGCTCGCCCGAAGCTGCCCGATTCGAAGAGTGGGAGCAGCTGGTCAACCAGCTTCCGCCCCGCCGACACGCACAGGCGAGCTGA	MIEDSIEPLTPTPGPTRLIPRRRPDGRELLGTAKGILIAGRGCSDAQAFDELLDVARRHHLTVLGAARSLVDLAAGPSPRRRSPEAARFEEWEQLVNQLPPRRHAQAS
RHA1_ro05438	12093.4	31152.7	2.57601	1.36514	7.15e-162	YP_705376	111022404	5805477	5807000		undecaprenyl-phosphate galactose phosphotransferase	ATGGTGACGTCGTTCGGTGTCTCGCTCGACTCCGCACCCCCCGCTGGGGGTACCACGCCCGCATCGGGTCTCGAAGGCAGACTCAGCGGCAGGCGTGCCTGGCAGGCCGCGTACATCCGGCGGTTGTGGGTTTCGGACACGGTGATCGTGATCGCGGCAGTAACGCTCGCGCAGTGGGTCCGGTTCGGCGACAGCGGCGTCCTGCACACCTCGGCCTTCCCTCAGGCACTCAGCTATGCGCTGGTGTCTGCTTTGCTTGCGTTGTCGTGGCTCGCCACGCTCATCATCTTCCGGACCCGCACGACCCGTGTGATTGGTAGCGGCCCGGATGAGTACCGGCGCATCTTCGTCTCCACTGTCAGGCTGTTCGGCCTGATAGCTATCGTGTCGCTTCTTTTC…	MVTSFGVSLDSAPPAGGTTPASGLEGRLSGRRAWQAAYIRRLWVSDTVIVIAAVTLAQWVRFGDSGVLHTSAFPQALSYALVSALLALSWLATLIIFRTRTTRVIGSGPDEYRRIFVSTVRLFGLIAIVSLLFRLDLARLYLAIAFPVGLVGLLVSRWVWRRVIARKRSRGEFQTSVLVVGGERAVRSLAESFERGTGDGYRVVGMCIPGHTGARNDKIVVGDRDIPVYGDEGDVIRALGFCNADTVAVTATEHLGHEGMRSLAWDLEPHHVDLVVSPGMMDVSGPRLSMRPVAGLPLIHVEKPRYHGAQKFSKISFDFVFATLALVLVSPVMLAAALAIKLTSKGPVFYKSERMGLDGRPFPMLKFRSMIVDADKQVASLTGANEGAGVLFKMREDPR…	go_function: transferase activity [goid 0016740] ;
RHA1_ro08947	1511.98	3890.58	2.57316	1.36354	3.35e-47	YP_708149	111025729	914135	914716		hypothetical protein	GTGAAGTCGCGTTTCCCCTTATGCCCCCTCGCTGAATTGAGCGGTCTTCCTGATGACGTCGCGGCCAGCATTCTCAAGATTCAGGAGAAGTCTGGGTTCGTTCCCAATGTGTTTCTGATGCTCGCTCGCCGACCGGCGGAATTTCGGGCGTTCTTCGACTACCACGACGCGATCATGTACCGCAGCGAATCGTCTCTCACAAAGGGAGAACGGGAGATGGTCATCACCACGATCTCCGCAGACAATCACTGTCTCTACTGTGTTGTCTCGCATGGTGCCATCCTCCGGGTGTATGAGAAGAATCCGATTGTCGCAGATCAAGTTGCGGTGAACTATCGGCATGCGGACATCACTCCTCGGCAGCGCGCGATCCTCGATTTTGCGGTCAAGGTCAACAAG…	MKSRFPLCPLAELSGLPDDVAASILKIQEKSGFVPNVFLMLARRPAEFRAFFDYHDAIMYRSESSLTKGEREMVITTISADNHCLYCVVSHGAILRVYEKNPIVADQVAVNYRHADITPRQRAILDFAVKVNKSAWEIADSDFESLHHYGLDDEDAWDIAAITALFGLSNRMATVGKLEPNLEFYILGRTPRD	go_function: catalytic activity [goid 0003824] ;
RHA1_ro04147	1677.88	4317.05	2.57292	1.36341	2.93e-51	YP_704099	111021127	4359957	4359688		hypothetical protein	ATGATGATCCGCCGTATCGTCGCGGCGGCCTCCATTGCGTTTGCAGCAGCGGCCGTCCCACTCGTCGGTCCGGCGACCTTTGCCGTGGCTGCCCCAGGCGACACCTACATCAGCAACCCCCCAGCCAACCCGACGGACCAGAGTTTCTGCGACGACCAGGCCGCCCTCGCCAACAACCTTGCATCGAAGGGCGACTACGCCCGTGCCGACGGGGTCGTGTCGGCGGCGAACATGAGCGGTTGCCGCATCTACACATTCCCCAGCCCGTAG	MMIRRIVAAASIAFAAAAVPLVGPATFAVAAPGDTYISNPPANPTDQSFCDDQAALANNLASKGDYARADGVVSAANMSGCRIYTFPSP
RHA1_ro05359	1253.65	3224.22	2.57186	1.36281	2.87e-40	YP_705297	111022325	5710501	5710833		possible DNA-binding protein	ATGCGCATCGGCGAGGCGGCGGCATACCTGAACATGTCGGTGGTGGGGGTCCGGAAGGCCGCGTCGGAGGGCCGGTTACCCTCTCGGCGGACAGGTTCCGGTCAGCGAGTCGTCGATCGGCAGGATCTCGACGTCTACCTGGGTCGACCTACACCGGAGAGTGTTCCAGCCCCGGCGGGGTGGAAGCGTTGTACTGCCGGGTGTCCGGCTCGACCGGTCAGGATCCAAGCTCGCCAATTAGGAAAAGATGCTGCGTGCGAGTGCCACCGGCACCGTGTACCGGGTCAACCACGGATCGTGGTTCAGGTCTGCGGGAGACCCGAGCAGGACTGA	MRIGEAAAYLNMSVVGVRKAASEGRLPSRRTGSGQRVVDRQDLDVYLGRPTPESVPAPAGWKRCTAGCPARPVRIQARQLGKDAACECHRHRVPGQPRIVVQVCGRPEQD
RHA1_ro05199	4373.92	11236.2	2.56892	1.36116	1.88e-103	YP_705138	111022166	5545645	5544299		3-oxoacyl-[acyl-carrier-protein] reductase	GTGGCAGCCAGCAAGGGAGCTCCCGACCTCTATTCCCAGTTCCTCTCATCCGCACCCGGCGCGTTCATCGCCGCGAAAGCGGGACTGCCGCGACCCGAGAACCTGCGGCGATACAAGCACGGCGAACCGCCGCTCGCCGGCCCGGTCCTGATCGGCGGCAAGGGCCGTCTCGTCGAGCCGTTGCGCGAACTGCTGTCCGACTACCCCGCCGCGGGATCGGGTGACGACACGTACGGCGCTTTGGTGTTCGACGCCACCGGCATCGGTTCGGTCACCGAGCTCGAGCAGCTGTTCGAGTTCTTCCAGCCGGTCATCCGCAAACTCGCGCCGTCCGCGCGCGTCGTCGTCATCGGCACCCCCCCCGAGGAGACGTCCGGCGTCGACGAGCACATCGCCCAG…	MAASKGAPDLYSQFLSSAPGAFIAAKAGLPRPENLRRYKHGEPPLAGPVLIGGKGRLVEPLRELLSDYPAAGSGDDTYGALVFDATGIGSVTELEQLFEFFQPVIRKLAPSARVVVIGTPPEETSGVDEHIAQRALEGFTRSVGKEVKRGATAQLVYVSPKASAGVSGLESTLRFLLSAKSAFVSGQVIRVGAEDSVAPADWDKPLDGKVAIVTGAARGIGATIAEVLSRDGAHVICADIPAAGEALSETANKVGGTSLALDVTADDAADKLAEFVLERHGGADIIVHNAGITRDKTLANMDEGRWNMVIGVNLLAPQRITDVLVAKGALKEGGRVIDVSSIAGIAGNRGQTNYGTSKAGVIGLVQASAPVLAAKKITINAVAPGFIETAMTAAIPFAT…	go_function: alcohol dehydrogenase activity [goid 0004022] ;
RHA1_ro11231	409.548	1051.69	2.56793	1.3606	7.48e-15	YP_709036	111027058	229074	229433		hypothetical protein	ATGACCCTGACCGGTCGGCTGCTGCCGCATCGCCGCAGGAAGGACCCGGCCGTCGACGTCGGACTGCAGGCCGAGCGGACCGCCATGGCATGGCAGCGGACCGCCCTCGGCGTCGGTGGCGTGTCGGCGTTGCTGCTACACCTGGCCGCGGGCCGATTCCCGGCGGCTGTTGCAGGGCTCGCCGGGCTGTCCGCCTCCCTGCTTCTGCTCCTGCTGTCGGAACAGCGGTACGTGCGGCTGGTCAAGAAGGTGGCGGCCGGCGAGCCGCCGCCGGCCCCCGGCCTCGTACGCCTGCTCGCAGCCGGTGTCGTCATCCTCGCGGTGTCCGCCCTGGCGCTGCTGCTCCTCACCGACGCCTGA	MTLTGRLLPHRRRKDPAVDVGLQAERTAMAWQRTALGVGGVSALLLHLAAGRFPAAVAGLAGLSASLLLLLLSEQRYVRLVKKVAAGEPPPAPGLVRLLAAGVVILAVSALALLLLTDA
RHA1_ro08097	551.757	1416.78	2.56775	1.36051	7.51e-20	YP_707302	111024882	95456	94833		hypothetical protein	GTGAACGCGATCACAGAGCGACATCGGTGCGAGTGCTGGAGTCGACGCCCACTTCCCCGGGCGCCCCGAGAGCGCACTGTTTCGAGACGAGGAAGGTTTCACCCCATCATGGCTATCTACCTGAGCATGCAGCGCGTGCGGTTCTCCAGCCCGGACGCGTACGAGAAGTTCAAGGTGGTCTTCGCCGACACCCGGCACCACCTGATGAAGCTGCCCGGCTTCTTGCACCTGACCTGGTGGGAGCACCCGGACGACCGCATGTGGTTCAACGAATGCAGCTTCTGGGCGAGCAAGGAAGCACTCTACGACTGGCACACCGACACCTATCACAAGCATGCCAAGGCGTGGGCGGCGAACGGCGCCATCATGGAGGACATCATCACCAACTTCGAGTTGGTA…	MNAITERHRCECWSRRPLPRAPRERTVSRRGRFHPIMAIYLSMQRVRFSSPDAYEKFKVVFADTRHHLMKLPGFLHLTWWEHPDDRMWFNECSFWASKEALYDWHTDTYHKHAKAWAANGAIMEDIITNFELVGTRLLRICPCCNELQDKPYDLGQEQAVLREQCPNCGFHFPYMTEQESSFGVFKDLAPGPVSTNGKEPAAAQANA
RHA1_ro10026	1049.06	2688.45	2.56272	1.35767	3.73e-34	YP_708377	111026094	25131	27641		hypothetical protein	ATGGAACAGCCGACACTGTCAATGGCCGCGAACATCCGGTGGACGAAGTCCGGCGTTGTCTGGGCGGACTACGTGCTCACGGGCATCGACTACGGTTACCGCCCCGACGTGGACAAGCGCACTGCTCGTACCCTGCACACGATGCTCGTCCGCGCCCTGCCGGGCGAGTCACTGTTGATGGGCATCGCAGCATCGTTGAGCGCCGAAGCCGTCGTTTCCCGAATGACCGAAGGCGTCGATCTCGATGCACACCCGGACTGGGCAACCGAATGCGAAGCGACTCTCGACTCGATCGAGCTATACCGCCCGGGGCAGAGGATCTACTGGCTGAGCATTCCGCTGACCACACCCAAGGTCGTCGATCAGGTCAAGGCCGCGGCTCATTCGGCCTGGACCACA…	MEQPTLSMAANIRWTKSGVVWADYVLTGIDYGYRPDVDKRTARTLHTMLVRALPGESLLMGIAASLSAEAVVSRMTEGVDLDAHPDWATECEATLDSIELYRPGQRIYWLSIPLTTPKVVDQVKAAAHSAWTTLSDYIGLPRTAIDDDEIRARVRQANRIMADIPGVFDAQPATPAQMVWLWQHAMTRGLHVDPDLPDAAVTPGAKSGAALSACRIDEGAQSDREKASGWRGKVPTFSRVLKVDQPYEFVDHPASYQVLLALADTPAGGVYFPGSEFFTLADDFGDIDVDFAVRLKVTAGADVMRANKRALENLKEQYEQREGELAGGQGVLDLAAAALTEYTSLLETNRDEVEVAWTALFAVGADSEERALADAKALVKAFEQQEYKVVAPVGYQEDL…
RHA1_ro00043	1181.74	3025.34	2.56007	1.35618	7.68e-38	YP_700037	111017065	48797	48504		hypothetical protein	ATGTCGACTCCTTCTGAGGTTGGGGGCTCGGCGCCGCGATCTGGGCCCGAGCGTGTTCTGGCCGACGGTTCACGTCGACGGGTGCGCGCCGAACATCACGCGCGCCCACCAGTCGGCCAGCGGGCTCGGATCGGGCCAGTCGATTCGGTCGTCATCCGTCTCCGGCACTGGCGGCTGTGTGTGTCTCGTCGTCGACCGAGATCCCTGTCGACGACGTTGAGGTGGGGGATTCATGGCGAACTCCGAGGGGTCGTGTCACTTCGGATTCAACCAACGATGGCGACCACCGAGTAG	MSTPSEVGGSAPRSGPERVLADGSRRRVRAEHHARPPVGQRARIGPVDSVVIRLRHWRLCVSRRRPRSLSTTLRWGIHGELRGVVSLRIQPTMATTE
RHA1_ro06926	2121.08	5419.58	2.5551	1.35338	1.3e-60	YP_706850	111023878	7438593	7437508		hypothetical protein	ATGGCCGACCAGGGGAAGATTCGGACAGTGGTGTGGGGCACCGGGAATGCGGGGCGGGCCGCGATCCGCGCGATCGATGCACACCCCGGACTCGAGCTGACGGCGGTGATCGTGGCCAACCCGGAGAAGGTCGGACGCGATGCCGGCGACCTCGCCCGCCTGGGCCGCTCGCTGGGGGTGGCGGGAACCGACGACGCCGACGCTGTGCTCGCGACCTCACCGGGCGCTGTCGTCTACGCCGCGTCGGGCGACATTCGCCCGGACGATGCGGCGGCGGACATCACCCGCGCACTCTCCGCCGGGGCCGTCGTCGTGACCCCGTCGATCTATGCGCTCTACGACCAGCGCAACGCGCCGGCCGAGTTGCGCGACCCGATCGAGGCGGCCGCGAAGTCCGGC…	MADQGKIRTVVWGTGNAGRAAIRAIDAHPGLELTAVIVANPEKVGRDAGDLARLGRSLGVAGTDDADAVLATSPGAVVYAASGDIRPDDAAADITRALSAGAVVVTPSIYALYDQRNAPAELRDPIEAAAKSGGGALFVSGVDPGWGNDVLPILMTGLAGTIDQIRCQEIFDYTTYDQHDSVRYLVGMGQPMDYEPPMVAATVPTMVWGGQIRLIARALGVELDEIRETLLRRPLDETITTDLMGEFESGTQGALRFEVQGIVGGEPLIVIEHVTRIHPSCAPDWPVPPDGGDGAHKVIIEGRPRIEVNVEATDEGGNRAAGGNATAVGRLVNAIPWLRTAAPGLYDALDVPLTPGRGKLG	go_function: dihydrodipicolinate reductase activity [goid 0008839] ;
RHA1_ro11171	3204.42	8185.92	2.55457	1.35308	3.54e-83	YP_708976	111026998	170357	168720		possible monooxygenase/ hydrolase	ATGGCTGAGACGTATGACACGCCGGTGCTGATCATCGGTGGTGGGCCGGTCGGCTTCGCCACCGCGCTCGATCTCGCGTGGCGTGGCTGCGAAAGCATGATCGTCGAGCGCGAAGCGGACGGGACGCAGGAGTTCCGGGCGAAGGCAACAGGCCTTGACGAACGGTCCATGGAACAACTGCGCCGCTGGGGCCTGCACGATCAGGTGCTCGAGGTGGGCTTCCCCGTCGACTTCCCCTTCGACACGGTCTACTGCACGTCGCTGACCGGCTACCCGATGGGTCGTAGTCTCAATCCCTCTATCCGGGAGGAGATCCCGCCGGTCGGTTCATCGGAGAAGCGGTATGCGTGCCCGCAGTGGGAGCTCGATAAGCTGCTAGTCGAGAGTGCCACCGCGAGC…	MAETYDTPVLIIGGGPVGFATALDLAWRGCESMIVEREADGTQEFRAKATGLDERSMEQLRRWGLHDQVLEVGFPVDFPFDTVYCTSLTGYPMGRSLNPSIREEIPPVGSSEKRYACPQWELDKLLVESATASGLVEVRWNSAYGKITQDADGVTTEIIDAATGESSTIRSKYVVASDGAGSAVRRSLGIPFEGPQLDFSLNITIRIPKLELPEELARAQRYLLIDEDGTWGVLTHIDGREIWRLTVVGAQDELDADTYDHMATVRRALGSGDIPFEVIRCVPWRRSQSVAATYRQGRVFLAGDSAHTMSPTGGHGLNTGLGDVSDLGWILEAALSGWGGKGLLDAYERERRPIGLRNGRKATGHYRQWVDSSNYVGVTQEGPEGDVTRKRVGDMLVEA…	bifunctional ;
RHA1_ro05411	574.171	1465.2	2.55185	1.35154	2.48e-20	YP_705349	111022377	5764734	5765135		hypothetical protein	ATGACTACGCCGGAACAGAACATCGACTTGGCCGACAACTTCGCAAAGGTCTTCTCCACGGGCGACGTGGAACAGATTCTCGACACTCTCCATCCCGATGCGACCTACTGGGTCTCGGGGCGGATCGACGGGATGTCGGGCAGCTATAACAAGGAAGGTCTCGGCGCGTTGCTCGGCGGGGTCACCTCCGTGTACGAGAACGGCGCGCTCGAAATCACCCCGACTTCGGCAATCGCGCAAGGCGACAAGGTGGCTGTCGAGGCGACGTCGTACGCGAAGTTGAAGAACGGCAAGGTCTATCAGAACGCGTACCACTTCCTGTTCGAGTTTCGCGACGGCAAGATCCTGTCCGTCAAGGAGTACATGGATACCCAGCACGCATACGACATCTTCTATGCC…	MTTPEQNIDLADNFAKVFSTGDVEQILDTLHPDATYWVSGRIDGMSGSYNKEGLGALLGGVTSVYENGALEITPTSAIAQGDKVAVEATSYAKLKNGKVYQNAYHFLFEFRDGKILSVKEYMDTQHAYDIFYA
RHA1_ro01190	1679.33	4282.77	2.55028	1.35066	3.47e-50	YP_701175	111018203	1263844	1263656		hypothetical protein	ATGCCCAGGTACAAGGTGACGCTGCGCAACGGCACGTCGAGCGACAAGACCTTCGAATCAGACTTCCAGGCCGTCAACGAGACGCACCGGCCCACCGAAACCGGGGCGGGCATCGTGAAGATCGACCGCTACGAGGACGACGGGGAAGTGACCGGCGTCTGGTCCGCTCCCACCACGAGCCGCAGGTAG	MPRYKVTLRNGTSSDKTFESDFQAVNETHRPTETGAGIVKIDRYEDDGEVTGVWSAPTTSRR
RHA1_ro04189	14712.4	37513.9	2.54981	1.35039	4.16e-167	YP_704140	111021168	4398075	4397116		probable antigen 85 complex protein	ATGGCGATTCGTCGCACCCGCGCACTGATCGTGGGTTTGGTCGCAGTGTTGGCATCGGGCCTCGTGTCCGTATTGGCCGGAACCGGCGTCGCGCACGCCGACTCGGCCCTGATCTCGGTGTATTCACCGTCGATGGACAAGGACATTCCCGTCAAGGTGCTCAAGGCCGCGGGCGGCGGCCCCGCGCCGACCCTGTACCTGCTCGACGGTCTGCGGGCACCGGACGACAACAACGGCTGGCTGATCGAGACCGACGTGGAGAGTTTCTTCGCCGGCAAGCACGTCAACGTGGTCATCCCGTTCGGCGGCGGCGGAACCTTCTACTCCGACTGGCAGCGCGACGACCCGAAGCTCGGCCGCGTCAAGTGGGAGACGTTCCTGACCAATGAGCTGCCCCCG…	MAIRRTRALIVGLVAVLASGLVSVLAGTGVAHADSALISVYSPSMDKDIPVKVLKAAGGGPAPTLYLLDGLRAPDDNNGWLIETDVESFFAGKHVNVVIPFGGGGTFYSDWQRDDPKLGRVKWETFLTNELPPVMASQFGSDGVNNAVAGLSMSGTSALNLATHRPDFYKAVASYSGYPTASSPGFAQGIQVSVAQMGGNALNMWGFWPSGAWLRNDPLLNVGALRGKSVYISSGAGSTASDPTVDPDSASFDPVKFSQTVPLETASGLSSKVFVPAAQRAGANLQTHITDDGLHTWNYWQDRLHESWANTLAPALGTS	go_function: catalytic activity [goid 0003824] ;
RHA1_ro00028	1268.12	3231.83	2.54851	1.34966	9.23e-40	YP_700022	111017050	35940	35002		possible universal stress protein	GTGACCGATGCCAGGACACGGTCTCTCGCCCCGGTCGTCGTCGGAGTCGACGGCTCGGTGGCAGCGAGAGGCGCGGCGCGCTGGGCCGCCGCGGTCGCGGACAAGCAGGGAGCAACCGTGCACCTGATTCACGTGCTGCCCTCACCCCCGGTCTTCTACACGGAACCCCGGCCACTTCCGTCGGAAGACGAGGACCGCATCGCCGGGGAACGGTTCCTGGCCGATGCGGTACGCAACATCAGGAGCGACCGGCACACCGTCGCCGTGGAGTGTTCGCTACCTACCGGGTCGACGGCGGCGGACGTCCTGTTGCCGTTGGCGGATTCGGCGTCGATGGTGGTGATCGGGTCGACGGCACGGGGCCCCGTGGAGGGGTATCTGAACGCTACGGCGCTGCGA…	MTDARTRSLAPVVVGVDGSVAARGAARWAAAVADKQGATVHLIHVLPSPPVFYTEPRPLPSEDEDRIAGERFLADAVRNIRSDRHTVAVECSLPTGSTAADVLLPLADSASMVVIGSTARGPVEGYLNATALRLAHHSPCPVVVWRGAEEHAIPDRRAVVVGVDGSRCSVAAVADAADFAGRFAAPLVAVHSWKSRVPPDAENAPDGAAARPRERAVLAESLAGLADRYPDLAVREIVESGGAGEVLLRWCVDAQLLVVGNHGHGALGRAVLGSTSQDVLHRARCPVMISKVQRDTGTVPDQAVEFGDRGHR	go_process: response to stress [goid 0006950] ;
RHA1_ro02258	80748.1	205428	2.54406	1.34713	7.53e-203	YP_702223	111019251	2387596	2388546		acyl-[acyl-carrier-protein]desaturase	GTGAGCCGCGTACTCACGGACCGCGAACTGCTGCACGAACTCGAGGACGTCGCCGAAGACAACGTCAACCGGCACCTCGTCATGGCCAAGGACTGGCATCCCCACGACTACGTCCCGTGGGACGACGGCCGCAACTTCGCGGCGCTGGGCGGCGACGACTGGAATCCGGAGCAGTCCCAGCTCAGCGACACCGCGCGGGCGGCGATGATCACCAATCTGCTGACCGAGGACAATCTGCCGTCCTACCACCGCGAGATCGCCCAGCACTTCTCACTCGACGGCGCCTGGGGCACGTGGGTGGGCAGGTGGACCGCCGAGGAGAACAAGCATTCGATCGTGATGCGGGACTATCTGGTCGTGACGCGAGGGGTCGACCCGGTAGCGCTCGAGCAGGCCCGA…	MSRVLTDRELLHELEDVAEDNVNRHLVMAKDWHPHDYVPWDDGRNFAALGGDDWNPEQSQLSDTARAAMITNLLTEDNLPSYHREIAQHFSLDGAWGTWVGRWTAEENKHSIVMRDYLVVTRGVDPVALEQARMDHMTQGFDPGGGSMLDSVSYVTFQELATRVSHRNTGKACGDPIADRMLARVAADENLHMMFYRNIVGAALDVAPDQAIAAIHKVVTNFQMPGAGMHRFRRNAVLIAKGGIYDLRQHLDDVVLPVLRKWNMFERNDFGPDGERCRDELAAFLQNLEGKAARFEESRDRALAREARRGERVAAR	go_function: acyl-[acyl-carrier protein] desaturase activity [goid 0045300] ;
RHA1_ro03328	5399.74	13717.8	2.54046	1.34509	1.87e-113	YP_703289	111020317	3524058	3524300		hypothetical protein	ATGCTCAGGACGGTCACCATGCGTTCACCCGCGCCCTGCATCCGGGACTGCGGTGATCACTTTGGGGCGGGCTGGGTCTTCGAGGGCGCGAAGCGCTGGTCATGGCTCTCTCTGTATTCGGGATATGAAACATTCATAGTAAAGGACTCTTTACTTTGGCGACCGGCGGGTGCGCAGAGTCACACGGTCGGTGTTACGACCGGATTTCCGGATTCGGGCCGCGGTGAGGGTTACGAAACCTGA	MLRTVTMRSPAPCIRDCGDHFGAGWVFEGAKRWSWLSLYSGYETFIVKDSLLWRPAGAQSHTVGVTTGFPDSGRGEGYET
RHA1_ro00508	313.826	795.945	2.53626	1.3427	6.4e-11	YP_700502	111017530	586384	586752		hypothetical protein	ATGAAAAGGACCCGCCATGTTCCCCAAACCGTCAAGTCCGTCAAGTCCGCCGCTCGCGTCGCCACCGTCACCGCCGTGCTCGGCGTCGCCGCCGTGGGTGGGGTCGGGGTCGCCAACGCCACCAGCTATGCGCCGGAGGAGGTGTACCTCACCGCCCTCGACGAAGAAGGCATCCCCTACGACTCGGCCTACTACGCGGTGGCGCTGGGCTACGCGGTCTGCGGGGACTTCGAGAGCGGCTACGACTTCTACGACATCGGACTGGATTTCCTGAGCGAGTCCTCCTACTCGCCGTACGAGGCGGGCTTCATCATCGCCGACGCCGTGACGGTGTACTGCCCGCAATACACCTACGCGCTCCCAGCTTGA	MKRTRHVPQTVKSVKSAARVATVTAVLGVAAVGGVGVANATSYAPEEVYLTALDEEGIPYDSAYYAVALGYAVCGDFESGYDFYDIGLDFLSESSYSPYEAGFIIADAVTVYCPQYTYALPA
RHA1_ro09108	2363.23	5991.05	2.53511	1.34205	1.16e-64	YP_708309	111025889	1061529	1061888		hypothetical protein	GTGCGAACGTACAACGGCGCACCCGCGCACACCGACACCATTTCGGCCGGCACCGAGTTGTGGCGGATCCACCGCACCGACAGCCCCTTCCCGCCGAACAGCTTCAACTCCACCGCCATCGCCCCGCTCGAGGACGGCTTGACGATCAACACCCGCACCACGCGAATTCCGCGGCAGGGCCGGTTCGACCCGGTCGACGACGACCTCGTCTGCCCCGGCGGATCACTGCTCGGTGGCTACCTGTACGTCGGGTTATCGGTGGGTGCGGTGGTCGCCGAGGGGATCCTGCGCGGCACCGCCCGCAACCGGGTCATCGACTCCCTCCGCGACGACTTCGGGCTCGTCCTAGATATTCGGTGA	MRTYNGAPAHTDTISAGTELWRIHRTDSPFPPNSFNSTAIAPLEDGLTINTRTTRIPRQGRFDPVDDDLVCPGGSLLGGYLYVGLSVGAVVAEGILRGTARNRVIDSLRDDFGLVLDIR
RHA1_ro00058	1972.91	4983.02	2.52572	1.3367	1.27e-55	YP_700052	111017080	65552	64497		3-oxoacyl-[acyl-carrier-protein] synthase III	ATGCCGTTCGCTACGCGTCTCGCCGGGGCCGGCCGGCATCTACCCACGACACATCTCACGACCACGGACCTGATGTCGACCACCCGTCACTCGACTCACATCGACCTCGAGCGGCTCACCGGGATCCGCGAGCGCCGGGTATCGGTGGGGGACGAAGACTCCTACACACTGGCGATCTCGGCGGCACTGGATTGCCTGGAACGGTCGAACCGGGACGCCGCGTCGATCGATGTAGTGGTCAGCTGCAGCATCACCAAGTTTCACGGCGGTCTCACCCAATGGCTCGAACCGACGATGAGTAGTGCGGTCGCCCAGGCGATCGGCGCGCCGGGGGCGATGACCTTCGATCTCTCGAACGCGTGCGCCGGCATGTTGACCGGTGTGACGGTGATGAACAAC…	MPFATRLAGAGRHLPTTHLTTTDLMSTTRHSTHIDLERLTGIRERRVSVGDEDSYTLAISAALDCLERSNRDAASIDVVVSCSITKFHGGLTQWLEPTMSSAVAQAIGAPGAMTFDLSNACAGMLTGVTVMNNWIRQGIVERALVVSGEYISQLGQNAAQHIRNIMSKELACLTLGDAGAALLLERAPAGSAGIGLAGFTTVADYSRLCLAYPKGDDPGARMFTNSRGIQRAAIADTPLLLHEVLDAAGISLHDIDHVITHQTSARAIRKGMAEVTATLGDSPRHDAVITVDRYGNTASTTHTVALVEELEAGRIRAGETVALIALASGLEIGVVLLTLDEELVARYGHSH	go_function: acyltransferase activity [goid 0008415] ;
RHA1_ro01703	5445.02	13741.8	2.52373	1.33556	4.33e-112	YP_701674	111018702	1801912	1801460		hypothetical protein	ATGGTCGATTCCACCGAGGTGCCCGAGGTTTCGTGGGCGGGAATGGTCGAGTGGTTGACCGGCTCGCTGGTCGATCAACCAGTTGCGCTCATCGTCGAGATCGGCCCGAACAGTTACGTCGGTGAGGACGACGACGAAGAAGTTGTCTGCGCGCAGATTCAGGTACTGGCGGACGGTGTGTTGATGCTCCGGCGATCACGCGTCGAACTCGGGCACCTGCTGCTCGCCGACTATTCCGCCGAGCACCTGACCCTCGACAGGTGGCATTTCGACGGCCATTTCGAAGACTGCACCGACGGCTATCTCTTCAGTCGCGATGTGAACCTGATCGCGAACACGTGCGTAGCCTGGTTCCGGGACAATTGGGGCACCCGGTCCACCAGTGAACTCGGATGCTCG…	MVDSTEVPEVSWAGMVEWLTGSLVDQPVALIVEIGPNSYVGEDDDEEVVCAQIQVLADGVLMLRRSRVELGHLLLADYSAEHLTLDRWHFDGHFEDCTDGYLFSRDVNLIANTCVAWFRDNWGTRSTSELGCSYRFPDELIPSVDADDVF
RHA1_ro06929	1237.3	3120.93	2.52238	1.33478	5.99e-38	YP_706853	111023881	7442270	7443406		serine-type D-Ala-D-Ala carboxypeptidase	ATGGGGAGCGGGGTGTCACAGATATTCGCGGGACGCCGAATCGTCGCGGTCTTGGCGATCTCGATGACCGGACTGGTGGGATGCGGTGAGTCGGCAGTTCCACCAGCCGTGCCCGACGCACAGCTCGACGACACGATTCCGGCGGCGATGGAGCACGCCTCGATTCCCGGGGCCATCGTCGGTGTCTGGCAGGACGGCGCCGCGCCCTACGCCGAGGCGTTCGGGGTGGGCGACACGGCCACCGGGGAACCCATGGCGCCCGACCTGTTCATGCGCGTCGGCAGCGTAACCAAGACCTTCACCACCACCGCCGTGCTGCAACTGGTCGACCAGGGAAAGGTCGGCCTCGACGATCCGATCGACAGGTACGTACCCGACGTCCCCAACGGGGACACGATC…	MGSGVSQIFAGRRIVAVLAISMTGLVGCGESAVPPAVPDAQLDDTIPAAMEHASIPGAIVGVWQDGAAPYAEAFGVGDTATGEPMAPDLFMRVGSVTKTFTTTAVLQLVDQGKVGLDDPIDRYVPDVPNGDTITIRQLAAMRSGLPDYSEVVIPALPSQPQRQWTPQELLEISFSRPPLFTPGTEFDYSNTNTALLGLVVEKVSGQPLNAFIDEFITRPENLGHTSVPTDAALPSPHAHGYTKKTDGETVDATDWNPSWGFGAGNMISTLDDLRGWVRDLATGTLLSPATQREREQFQPAPSEGAGSLYGLGVENQNGWIGHNGNIAGYQTYAYYLPPEGKTVVMLVNTNVDPLGVWNFFAEIVKIVSPDHPWPAPPS	go_component: cell wall [goid 0005618] ;
RHA1_ro03144	7422.58	18709.5	2.52062	1.33378	1.82e-129	YP_703105	111020133	3328017	3326977		ABC Fe(3+) transporter, substrate binding protein SfuA	ATGAGGATGCGGATCGGACTGATGTCGGGGCTGGCACTGGCCACCGCCGCGGTGATGACGGTGTCGGGATGCTCGAACTCCGGTTCGGATGGTGGGACGGACTCCGGCGGAGCCAACCAGATCACCGTCTACAACGCCCAGCACGAGTCGCTCACCCAGGAATGGGCCGACGCCTTCACCGCGGAGACCGGCATCGAGGTGGAACTGCGCAACGGCAGCGACACCGAGCTCGGCAACCAGCTCGTGGCCGAGGGGGACCAGTCGCCGGCCGATGTGTTCCTCACCGAGAACTCCCCCGCGATGACGCTGGTCGAGAACGCCGGGCTGTTCGCCGACGTGAACCAGGACGTCCTCGATCAGGTTCCGAGCCAGTACCGGCCGTCGAGCGGCAAGTGGACC…	MRMRIGLMSGLALATAAVMTVSGCSNSGSDGGTDSGGANQITVYNAQHESLTQEWADAFTAETGIEVELRNGSDTELGNQLVAEGDQSPADVFLTENSPAMTLVENAGLFADVNQDVLDQVPSQYRPSSGKWTGIAARSTVFAYNKDKLPQDQLPKSLLDLQDPAWKDRWAASPSGADFQAIVSALLELKGEDATGEWLAGMKDNVRTYKGNGAVMKAVNAGEIPGGVIYHYYWFGDQAKTGENSNNVALHYFKNEDPGAFVSVSGGGVLKSSTKQDAAQQFLKFVTGQKGQEVLQTGTSFEYTVGSGVPANPKLVPLAELQAPQVDPAKLNSPQVTELMTEAGLL	tc: 3.A.1.10.1 ;
RHA1_ro08400	1509.34	3801.15	2.51843	1.33252	1.33e-44	YP_707602	111025182	373848	373504		hypothetical protein	GTGGAGAAACGCTGGTCGGACCGGTCCGCTTTCCGTAGTGCCGCCATCTATGCAGGTGTGGTGATCGCGGTGGCGCTGGCGGCGATGGGGCTGACCGTGGGGTGGGCGGCCACCGGTCGGCGCGAGTGTGCCGACGACGGACACACCCTGCTCTGTTCCGGCCCGGCCCGGATGGTGCTGGCGTTCGTGGCGACAGCAATCTTGCTGCTCGGCGGCCTCGGGGCGTTCGTGGTCGCGTACCGGGTCTGGCGGCGGGTGGCAGCTGGCCAATCTGGCAGGGGCGCCGGGTGGGTGGTGTTGGTGTTGATCTACCTCGGCGTGTCCGCCCGCGCGGCCACCTCCTAG	MEKRWSDRSAFRSAAIYAGVVIAVALAAMGLTVGWAATGRRECADDGHTLLCSGPARMVLAFVATAILLLGGLGAFVVAYRVWRRVAAGQSGRGAGWVVLVLIYLGVSARAATS
RHA1_ro05349	998.885	2515.57	2.51838	1.3325	2.57e-31	YP_705287	111022315	5702332	5700647		ABC oligopeptide transporter, permease component	ATGAGGATTCGTTCGGCGCGCACCCGCCTCGCGGTATCGATCCTGGCCATCGGACTTGTTCTCGGTGGCTGCGGCGGTTCGGACACCGGTGATGTCGAGGCCGGATCCGGATCGATCGGCACCACCAACGACATCAACCCGCACGACCCCAGCGAGCTGCGCGACGGCGGAAACCTGCGGTTGGCGTTGTCGGGCTTCCCCGCGAACTTCAACACGCTGTCCAACGACGGCAACGACACCGAGATCGGCGCCATGCTGAAGCCGATGATGCCCCGCGCGTTCAGCACCGACGCCTCGGGAGCGCTGTCGGTGAACCACGACTACTTCACCGACGTCGCGCTCACCGGCACCGACCCCCAGCAGGTCACGTACACGATCGACCCGAGGGCGGTGTGGTCC…	MRIRSARTRLAVSILAIGLVLGGCGGSDTGDVEAGSGSIGTTNDINPHDPSELRDGGNLRLALSGFPANFNTLSNDGNDTEIGAMLKPMMPRAFSTDASGALSVNHDYFTDVALTGTDPQQVTYTIDPRAVWSDGTPITWADIQSQAAALSGENKDFLIANTSGFERVDRVERGVDDRQAVITFAEPYAEWKGQFAGNSMLYPKSVTATPEAFNESLRDGVTLTSGPFRIASIDRAQNRITLGRNPAWWGDTPKLDTITYSVLDDAARIPALQNNEIDASGLGTIDEVKTAQGSEGIAIRRAPGNQFSHITFNGAEGSILADPELRVALSKGIDRQGIATAIQNGLVDDPQPLNNHVYLNGQEGYQDNSAAVSYDPEEAARRLDELGWTLDGEFREKDG…	tc: 3.A.1.5 ;
RHA1_ro02652	383.655	966.013	2.51792	1.33223	3.23e-13	YP_702615	111019643	2807411	2807605		possible ferredoxin	ATGAAGATCTGTGTCGACCGCACCAAGTGCACCGGCCTCGGTATCTGCGAATCCCTCGCCCCGGACATCTTCGAGATCGACGATGCCGGCGGGCTGCTGCTGCTGCGCGAGGACGCCGATGACAGTGTCATCGACGACGTCCGCGCCGCCATCGAGGGGTGCCCCACCGAGGCACTCACGCTCATCGAGGACTGA	MKICVDRTKCTGLGICESLAPDIFEIDDAGGLLLLREDADDSVIDDVRAAIEGCPTEALTLIED	go_function: electron transporter activity [goid 0005489] ;
RHA1_ro08003	2239.25	5630.94	2.51465	1.33036	9.78e-61	YP_707208	111024788	2331	1531		hypothetical protein	GTGGTCCAAGCGTTAGGTTCCGCGGCTCACACCCGCACTTGTGAGAAGACCGGACTAGCTCTTGTGGCCGCTACCGGCTCGCGTGCGTGGCGGATAGCGAAGACCTCCTACGGTCCGATGAACCCACCCCTGCGCGAGTTGGACGGTTCCCCCGAGTCCTGGGGACGCTACGACGTCGCGGGGCATCGGACGATCTATTGCGGAGCCCCGCGCGAGGCTGCATACGGGGAATCGATCGCCCAGTTCAGACCCGCGATCGAAGTGCCGCTGACCGATCTGTTCGACAATGACCCCTCCGACACTCGAAGCCTTGCCCAGGTGGTGGCGGAAGAATGGGCTGACCGCCAGCACATGCCGCAGGGAAAACTGGCGGCGGGCTGGCGGCAAGAGCGTTTGATT…	MVQALGSAAHTRTCEKTGLALVAATGSRAWRIAKTSYGPMNPPLRELDGSPESWGRYDVAGHRTIYCGAPREAAYGESIAQFRPAIEVPLTDLFDNDPSDTRSLAQVVAEEWADRQHMPQGKLAAGWRQERLIHEVTLPRQGWFVDMERARSTTAVAAVMPQELLDRDVEQLTIGYLRSEDRILTTGIAGWIHAQVLDDGSLPHGIYFGSKHDRKWDCWAIWLRAIDDGHPAHSEPTTCREGQIIGKPSVNRPLDCVARDFNIHCH
RHA1_ro01583	8769.89	22039	2.51303	1.32943	2.11e-137	YP_701554	111018582	1670259	1669147	pntA1	NAD(P) transhydrogenase alpha subunit	ATGGATACATCGCAGAGCGCGTCCACTGCGCGCCCGACGGTCGGCGTCGTTCGGGAGTCGAACGACGGTGAGCGTCGGGTCGCGTTGGTGCCCAAAGTCGTGGCGTCGTTGATCGCCAAGGGCGTCGACGTGGTGGTCGAGTCGGGTGCCGGTTTGGGCGCGCTGATCCCGGACGAGTCGTACAAATTGGCAGGAGCCGCCATCGCCGATCCATGGGCGGCGGACGTGATCGTGAAGGTCGCGCCGCCGTCGGACGAGGAGGTGGGCCGGTTGCATGCCGGGCAGACCCTGATCGGGTTCCTCGCCCCCCGTAACCAGGACAATCAGGTCGCCGCGCTGAAGGCGGCCGGGGTGCAGGCGTTCGCGGTCGAGGCGATCCCGCGGATTTCCCGTGCCCAG…	MDTSQSASTARPTVGVVRESNDGERRVALVPKVVASLIAKGVDVVVESGAGLGALIPDESYKLAGAAIADPWAADVIVKVAPPSDEEVGRLHAGQTLIGFLAPRNQDNQVAALKAAGVQAFAVEAIPRISRAQVMDALSSQANVSGYKSVLLAASESTRFFPMLTTAAGTVKPATVLVLGVGVAGLQALATAKRLGGRATGYDVRPEVADQVRSVGAQWLDLGIDAAGEGGYARELTEAERAQQQQALEDAIKGFDVVITTALVPGRPAPRLVTAAAVEGMKPGSVVVDLAGETGGNCELTEPGQTVVKHGVTICSPLNLPASMPEHASELYSKNISALLELMLVDGALAPDFSDEVLAASCVTREEGVS	go_function: NAD(P)+ transhydrogenase (AB-specific) activity [goid 0008750] ;
RHA1_ro02350	3225.71	8104.86	2.51258	1.32917	3.65e-80	YP_702314	111019342	2479631	2480965		hypothetical protein	ATGGCACCGAAGGACCCGCTCGCTCCCTTCTTCGATGCCGTGCTGCCGAATGGCGCCGGCGATCAACACCGCAGCAAGCTGCAGAGGTCGGCGGAGCAACTTGGATCGGATGCGATCGATCCGCCTTATATCACCGCGATGGAGAGCTTCGAGGGCTGGCAGCACTCGGATATTTATGCGAAGACTCAGGATATGGATCCGAGCATCATCGGGGATCTCGCTCAAGCTTGCCATGCCATCGTCGGCTCCCTACCTATCGGGTTCGGGTTTGCCCTGCTCAAGAACACGATTGCCGAAAAGTGGGAGGGCGCTGCCGCCGACGCGGCGCTCGCGGCGACGGATACCCTTGCGGGCGCGAGTGACCAATTGACCTCGGGGGTTCAAGCAATTGGCGTGAAG…	MAPKDPLAPFFDAVLPNGAGDQHRSKLQRSAEQLGSDAIDPPYITAMESFEGWQHSDIYAKTQDMDPSIIGDLAQACHAIVGSLPIGFGFALLKNTIAEKWEGAAADAALAATDTLAGASDQLTSGVQAIGVKLDILSSAAQDVKNSIPAPTSEQPLSLLPLTPTAAEAQEAARDATREEAIRKLQNIYVPNYQDVGTNVPVLPAPHSPNGKIDSVDPNVTVPSSGSPGSNPWGTADSNTSSAWGEGDSSADGENPADGDSAVDDAAATSAANAEAAANQGAGAGSGSAAQTAAANAQNAAGAGSQSGTGAGAAGYGGGLVGGSRSGAGGSGVGGSASSARRKNDKRDFESTSSGVVPGGPILSGGAATGAGAAAAAAAATPVKPSMSRPGMGMAPGMM…
RHA1_ro11135	1679.25	4218.39	2.51207	1.32888	2.61e-48	YP_708940	111026962	128681	130621		hypothetical protein	ATGATGGCGGCGTTGATGATCGCGACGGGCGGAGGGTTCGCCGCGGCACAACCGACCACCACTCCCACGCCGAGCGCCAGTGCCCCCGCCACGACCACACCTGCCGCGCGGACGACCGAGGCGAGGCCCGCAGAGCGATCCGCGACGAGCAGCAACGCCACATCCCCGGCAACACCGCCAACGTCATCGTCCCTCGCGCCGCCGACTACCGAGGTCGTACCGCCACCCGCAGCCAGCTCCGCGCCGACCACCACGGCATCCACTGAGTCGTCCCCGAGTGCAGCTCCAACGCCACCGGCGAACGGCAAGAAGATCCCGTATACGGGCAAACCGACCGAGAACCCCAACGCAACCATTATTCCAGGCAAAATGCGCTCGGATCGCGAAGAACTGCCCGAG…	MMAALMIATGGGFAAAQPTTTPTPSASAPATTTPAARTTEARPAERSATSSNATSPATPPTSSSLAPPTTEVVPPPAASSAPTTTASTESSPSAAPTPPANGKKIPYTGKPTENPNATIIPGKMRSDREELPEGFTKEDADKAEIAEAKILAASKPRNARTATTATNAIAAAAPTDCMTYFPQWMYQVCGAIRVKYDSLGGPASFLLLPTSNELVNPDGYGRRNTFQNGPIYWSAASGAHPVVNHFFAAWQRNGWEAGPLGYPTTDEIVNPDGLGRRQEFQNTAAIYWKLNEAYAVRGAVRDKWNTVGAEQGFLGYPSSDELGTPDGIGRFNRFANGAIYWTAGTGAQAMSTTFFTKWGSLGYETGSLGYPIAGDLLNADNVGRRQQFQRGYIYWHPSV…	go_function: catalytic activity [goid 0003824] ;
RHA1_ro08829	909.669	2282.57	2.50923	1.32725	1.1e-28	YP_708031	111025611	798225	799226		hypothetical protein	GTGCCACGAAAATCGCGCTCATGCAACATGATACGGGCAGAGTTGAACCGAGCCGCCGAGGCGGCGGGCTGGGTCATCGTCACGCCATATCGACTCCGGCACGGCTACGCCACTAGTTTCAACTCGCGCATCAAGAAGAGCAAGGACACGTCGTGCTCAATCAAGACGAGGGACTCTCTCGGACTGTGGGCGGGTCGCGGGCTCGGCGATGAAATGCCTCGGTCATGCACCACCTGGAGCCGACCTTTCGGTCTCGAGCGACTTCAGTGCATCGCGCACCGGGCCGGTTGGCCCAAACCACCTCGGCCAGACGGCGGCCGGATTCCCGGTGTGAGCGCGCGACCTTTGATCACACGGAGGATCTCCTCCCGGATGCGACGAGTCAGGCGCCCTTACCCG…	MPRKSRSCNMIRAELNRAAEAAGWVIVTPYRLRHGYATSFNSRIKKSKDTSCSIKTRDSLGLWAGRGLGDEMPRSCTTWSRPFGLERLQCIAHRAGWPKPPRPDGGRIPGVSARPLITRRISSRMRRVRRPYPSFAQCLGGRPEASSIPADANPLTTRVSNLTVSRTGQGKTTDQRDPMSNQSPDLLAHSDGDAVAVGARDLSTGPVPVEDLESTQTEHVDLADAVPLGHKLALRDVAEGEPVIDYGLAVGAATTDTPAWRQGTHPQGQEFSAGKQARPERQSPTRRSGRRPIPRSHSSRRRVRRGRDLCPHNTAKQVSKVHLVKATLGSMTC	go_function: hydro-lyase activity [goid 0016836] ;
RHA1_ro05547	800.863	2006.08	2.5049	1.32475	9.23e-26	YP_705485	111022513	5966460	5966732		hypothetical protein	ATGAGTACGTTGCAGGGCAACGACTTCGAGGACGGGAACGTTCTCGGCGGGCCGTTCGCGGAGATCTTCGTTCACGACCTCACCGCGGCGACCGGACAGTGCCGGTTCTGCGGTCTCGACGGGCCGATGGCGGCCGTGCACGTCTATACGCGTGCGCCCGGTGTCGTCGTGCGGTGCCCGGGGTGTCAGGAGGTGCTGCTGCGGCTGGTGTCGACTCCGCGTGGGCTCGAACTCGACGCCAGCGGGCTGTCGCACCTGTCCTGGAAGTTGTAG	MSTLQGNDFEDGNVLGGPFAEIFVHDLTAATGQCRFCGLDGPMAAVHVYTRAPGVVVRCPGCQEVLLRLVSTPRGLELDASGLSHLSWKL
RHA1_ro04702	662.924	1658.91	2.50241	1.32332	5.26e-22	YP_704646	111021674	4956174	4957391	mce4E	MCE family protein	ATGACGAAGCACACACGGGTGCGTCGCGGCGGTATCGCGGCCGTGGCGATCACGTTGTCCCTCACCCTCACCGGGTGCGAGTGGGAAGGGCTGAACTCGCTTCCCCTCCCGGGCACCGAGGGACAGGGCGACGACGCCTACACGGTCGAGATCCAGATGCCCAATGTCACGACGCTGTCGCAGAACTCGCCCGTCCGCGTGAACGACGTGACGGTGGGCTCGGTGACGGGCATCGACGTGCAGGACTGGCACGCACTGGTCACCGTCTCGATCAACGGCGACGTCCAACTGCCTGCCAACGCGACCGCCAAGATCGGCCAGACCAGCCTCCTCGGCTCGCAGCACCTCGAACTGGCTCCGCCGACCGACGCCGAGCCCGAGGGCCGGCTCGAGAACGGC…	MTKHTRVRRGGIAAVAITLSLTLTGCEWEGLNSLPLPGTEGQGDDAYTVEIQMPNVTTLSQNSPVRVNDVTVGSVTGIDVQDWHALVTVSINGDVQLPANATAKIGQTSLLGSQHLELAPPTDAEPEGRLENGDVIPIERAGAYPTTEQTLSSLSVVLNGGGIAQVRDITTELNAALDGREDSIRDLLPQLDQLVTSLDRQRGDIIGAMEGLDRLAGTVNEQKATLDAALDGIPPALEVLVTQRQNLTTALVEVGKLSDTASRLVESSGEELKANLANLTPVLRELANSGSALTEVLTLMLTYPFPMKTMDKAIQGDYANLMMTIDMTNERLDNNFLTGTGLGGSLGGVEGAVGSLAGVAGQSGDPLQAPLQPAPAPPVIPGLPQIPGLPQIPGLPPQL…	go_process: transport [goid 0006810] ;
RHA1_ro08803	2070.78	5171.79	2.49751	1.32049	3.49e-56	YP_708005	111025585	777556	778785		probable tartrate dehydrogenase/ 3-isopropylmalate dehydrogenase	ATGCTGCCCCGAAATCGTGAATTCGCCACCGAAACAACGACTCTGCCGATAGTCAATTGGAGTGTCCACCAGATGGCACGCAAAACCCCCCAAGCGGATGTCACCCACTGCATCACCGTCATCCCCGGTGACGGCATTGGACGAGAGGTAGTGCCGGCGGCCATCACCGTCCTGGACGCAGTCTCTGCCCAGTACGGATTCGGGCTCTTCTGGGACGAGAAGAACTGGGGAAGCGGCTTCTACAAGAGGTATCGCCGAATGATGCCCATCGACGCCCTCGATCAGATTGCCAGAACAGACGCGGTGCTGCTCGGCGCCGTCGGGGACCCCGATATCAGCGACAGCGAGACCCTATGGGGGATGCTCATCCCGATCCGACGACAGTTCGATCAGTACGTC…	MLPRNREFATETTTLPIVNWSVHQMARKTPQADVTHCITVIPGDGIGREVVPAAITVLDAVSAQYGFGLFWDEKNWGSGFYKRYRRMMPIDALDQIARTDAVLLGAVGDPDISDSETLWGMLIPIRRQFDQYVNLRPIRSLPGARSPWSSGADIDFVVVRENVEGEYSEVGGRSYRGTDHESAYQQAIFTRHGIGRLTHYACRLASQRRGRVTSATKSDGLIHTMTFWDEIVQEVAAQHPELQLNSAHIDALAASILTDPEQFDVIVASNLFGDILSGIAAAVVGSVGVSPSANLNPERRYPSMFEPVHGSAPDLVGRGIANPTGAIWAGSMMLEHLGHRQAAEAVVDALTAVIAAGTCTPDLGGTATTSDFTAAVVAELQDGRQSLIIAPSKRAAEFG…	bifunctional ;
RHA1_ro00489	2157.21	5377.04	2.49259	1.31764	1.05e-57	YP_700483	111017511	571198	571818		probable 3-hexulose-6-phosphate synthase	ATGACGAAGCTGCAGGTTGCCGTCGATCTACTCACCACCGCCGACGCGCTGGCCCTGACCAACAAGGTGGCCCCGTACGTCGACATCATCGAACTCGGCACCCCACTGATCAAGAGCGCCGGCCTCAGCGCCATCAGCGCGATCAAGGCGGCGCACCCGGACAAGGAGGTCTTCGCCGACCTCAAGACCGCCGACGCCGGCTTCCTCGAGGCCGACCTGGCCTTCTCCGCCGGCGCGGACCTGGTCACGGTCCTCGGCGCCGCCGGTGATGCCACCATCAAGGGTGCGGTCGAGGCAGGCCAGAAGCACGGCAAGAAGGTCGTCGCCGACCTGATCGGCGTGGAGAATCGGGTCGAGCGGGCCCGCGAGATCGCCAAGCTCGGTGTCGCGTTCGTCGAG…	MTKLQVAVDLLTTADALALTNKVAPYVDIIELGTPLIKSAGLSAISAIKAAHPDKEVFADLKTADAGFLEADLAFSAGADLVTVLGAAGDATIKGAVEAGQKHGKKVVADLIGVENRVERAREIAKLGVAFVEIHAGLDEQAQPGYSIQTLLDDGKIAGVPFSVAGGVKVDTIAAVRDAGADVAVAGGAIYSAEDPPRPRRHSRKH	go_function: orotidine-5'-phosphate decarboxylase activity [goid 0004590] ;
RHA1_ro06294	4242.44	10567.7	2.49095	1.3167	2.82e-94	YP_706229	111023257	6786908	6787465		hypothetical protein	ATGAGTACCTCAATTCCGGAGTCCTCCGTCACCGCAGCCCGGCGCACGTTGACCGGTCTCACGGTGGTGCTCGGTCTGCTCACACTGGGTCTCGGCATCGCGGTGCTCGTGTGGCCGCACGTGACGCTCACAGTGCTGGCGGTCCTGATCGCCATCCAGTTCTTCGGCTTCGGGATCGTCCAGATCATCCGGGCGTTCGCCGACGTCGAGGCCGGGGCAGCCGCGCGGACCCTGGTGGGCGTATCCGGCGCCCTGGCAATACTTCTGGCGTTCCTCGTGCTGAGGAGCCCCCTCCAGACCGTCGTGATCATCGCGCTCGTCGTCGGTGCGTGGTGGGTGTTCCGGGGTGTGCTCGAGATCGTGGAAGGCGCCTCGGGTTCGGTCGCGGATCGTGGGCTG…	MSTSIPESSVTAARRTLTGLTVVLGLLTLGLGIAVLVWPHVTLTVLAVLIAIQFFGFGIVQIIRAFADVEAGAAARTLVGVSGALAILLAFLVLRSPLQTVVIIALVVGAWWVFRGVLEIVEGASGSVADRGLTIVLGVISVVAGGFVLLQPELSLEVFVIVVGVWMVLYGIIIVITPIVLSRMR
RHA1_ro03171	1594.61	3968.78	2.48888	1.3155	2.67e-45	YP_703132	111020160	3355105	3355479		hypothetical protein	ATGTCGTGGCACATAGGGATGCTTCCGCCGGAAACACCCGACCTCGGCGCCATCGCGCACGGGCCTGCCATTCTGGCGCGCAGCCAAGGCTTGCAGGTCGGGCTTCGCACGATCATCGCCTACAAGGGTGGGCTCGAAATCGCCGTGATGGTCGTCGCGACCGGCGCGCATGCCGACGTCGCCGAACGCCAGTATAAGGGCGCCGGCCGAGATCGACCCGGTCACCGGACGCCCGAACCCCCACCCGGTCCTGGGGGTGGCCTTCCGGTTCAGTGCTGCCGACGACTCGACCGAGCAACCATTTCCCCGCCGCAGCACCGCCGCACGATCGAAACCCGGCATGTTCCGGCGCGAATTCTTGTACACCACGAGTGA	MSWHIGMLPPETPDLGAIAHGPAILARSQGLQVGLRTIIAYKGGLEIAVMVVATGAHADVAERQYKGAGRDRPGHRTPEPPPGPGGGLPVQCCRRLDRATISPPQHRRTIETRHVPARILVHHE
RHA1_ro10058	4235.53	10536.3	2.4876	1.31475	7.74e-94	YP_708409	111026126	59910	60773		possible prepilin signal peptidase	ATGACCGAACCGACTTCCGAGCTTGCGGGCAGTGGTTCAAGTGAGGAGCCACAATCGCCGGCCGTCGGTGCTGGAACTGCGGCAGGGCAACGAAGTGACCAGCTGTCGGCGGCGGTGTATGCGCCTGCTGGGCTTGTCGTCGTCGCGAGTGTGGTGGTGTGGTTCGCGGCGCGGTGGATTGATGCCGAGTACGGCACCGCCGGGCTGTGGTGGCCGGCCGTCACCAGTGCCGCGGCTGGCGCGGCGTTGAGCGTGGCGACGGCACCGATGATGGCCAGGCTGTGTGCTGCCGTCGAGATCCCGACAGAGGGCTGCTCCCGGCGGTTCGGTCCCGCGGCTCTGACCGCAGGAATGTGGTTCGGCGCCGTGCTGTTCGTCGGCGGCGACGCGATCTTGCCT…	MTEPTSELAGSGSSEEPQSPAVGAGTAAGQRSDQLSAAVYAPAGLVVVASVVVWFAARWIDAEYGTAGLWWPAVTSAAAGAALSVATAPMMARLCAAVEIPTEGCSRRFGPAALTAGMWFGAVLFVGGDAILPAWLALSLLCVWTAWIDHFTLRFPLTLIRLTTAVGLMLGAFAVAMDQDPAAGGRALLAGALVFTFNLAFAIITRGYPGLADVRLSFILGAALGWVGWMNVLAGMLLPNVLALLVMAGVKSIRRQKDLGEFGFAPFLIAGTALAMAVPPLWWIVWI	go_component: membrane [goid 0016020] ;
RHA1_ro08571	1159.28	2882.4	2.48637	1.31404	1.71e-34	YP_707773	111025353	545015	545452		hypothetical protein	ATGCGAACCACCGTTTGCGATCCTCATAACTCCCAGCACATCGACGAACTCGACGCGGTACACCACCACCTCAACCCGCGAGGCCGGAAATCGGACATCACCGGGTCAACCCAACGTCGATGCCAATCCGGAGCGGTGACCACCCAGCACATGCCGATGCACCGGACTGCAGCACCCACTAAGGGAGCGGTCGTCGAACTCCAGCACCGCCGCCGCACCTCGGGCATAGGCGTCGCGGAATGCCCCGGTGCAGCGCCTGCCCAGGGGTGCGATGATGAACTGATGCTCGCTCTCATCGGTTTTCTACTGGTGGTGTGGTTGGTGTTCGTCGTCCTCGGCCTCGTGGTCAAAGGATTTTTGTGGCTTGCGGTCATCGGGATTGTGCTGTTCGCCTTGACC…	MRTTVCDPHNSQHIDELDAVHHHLNPRGRKSDITGSTQRRCQSGAVTTQHMPMHRTAAPTKGAVVELQHRRRTSGIGVAECPGAAPAQGCDDELMLALIGFLLVVWLVFVVLGLVVKGFLWLAVIGIVLFALTAGWGWLNRNTRT
RHA1_ro05442	2892.47	7190.14	2.48581	1.31372	6.69e-72	YP_705380	111022408	5811218	5810070		probable glycosyltransferase	GTGAAGGTCGCCCTAGTCCACAGCTTCTACACCAGCGCCCAGCCGAGTGGTGAGAACACCGTTGTGCAGGCACAGGCCGAGGCGCTGCGCCGGGCCGGGCACGAGGTGTATCTGATTGCTCGGCACACCGACGTCGAGGCCGCCAAGCCGCTGTACAAAGCTCGTGCGCTATTTTCGGCTGCCCACCTGACCGGCCCGGACCCGGGGCCCGCTTTGGACGAGTTCGAGCCCGAGGTGGTCCACGTCCACAACCTGTTTCCGAACTGGGGCACCTCCTGGCTTGACCGATGGGGCCAGAGGACCGTCGCCACCCTGCACAACTACCGCACCGTGTGCGCGGCCGCGACGTTGTGGCGGGATGGCGGCGACTGCACCGAATGCCTCGATCATGGCTCAATT…	MKVALVHSFYTSAQPSGENTVVQAQAEALRRAGHEVYLIARHTDVEAAKPLYKARALFSAAHLTGPDPGPALDEFEPEVVHVHNLFPNWGTSWLDRWGQRTVATLHNYRTVCAAATLWRDGGDCTECLDHGSIRAVENKCYRNSTIATLPLAWSTRSKGTKSPVLMNSKALVVLNSAAHDKFSALFPNAEVNLIPNFATEIGDHTRTDGGENWIYVGRLVPEKGILWLLENWPSDRQLDIVGAGPLTDTVAQAAKSQPERFRFHGALDHSAVQQQISNARGLVLPSLWSEGIPTVALEALHAGTPVVISDRCASADELTAGGSGEIFSLDGGNLSLTAALARVELDEDIRTRAYTAYQRQYSEDAWIQRIDEVYRRIADAAK	go_function: transferase activity [goid 0016740] ;
RHA1_ro05409	861.796	2141.37	2.48478	1.31312	9.46e-27	YP_705347	111022375	5761716	5760271		riboflavin biosynthesis protein	ATGGATGGTCCAACAACCCGCGTGCAACGAGCGCTGTCGGACATGAGCGCCGGACGTCCAGTCGTGCTGACCGGCAGCTCCCCCACCAGCGACGCCCACATCCTGATCCCGGCCGAGAAGGCAACCGTGGAATCGATCGCATTTCTTGTTCGCCACAGTTCGGGGCTGGTCTGCGCCGCCATGGTCGGCGCGGACTGCGACCGCCTCGGGCTCCCGAACATGGTCGGCGCGGACAGAGATCATGCCGGAACGGAGTTCACGGTCAGCATCGATGCAATCGGACCCGGCACCGGAATTTCGGCGTCCGACAGGGCGGACACACTGCGCCTACTCGCCGACTCGGCGAGCACCCCCGACGCGTTCACCCGGCCCGGGCACGTGCTTCCGGCACGGTCCGTA…	MDGPTTRVQRALSDMSAGRPVVLTGSSPTSDAHILIPAEKATVESIAFLVRHSSGLVCAAMVGADCDRLGLPNMVGADRDHAGTEFTVSIDAIGPGTGISASDRADTLRLLADSASTPDAFTRPGHVLPARSVPGGVLEFRGPAEAAVDLMSVAGLHRTCAYSALVSELDPTAIADSAEAETFARAHELGHLSIDDVATYRRMAEPHMLTQFTFERDSVHGPVRCVGYRSDVTGSEYLTYSIGPAVAGTTPLVCFQQESDPAPHLCQDGPIGVALAQVAEHGYGAVVVARYAPNNYISADTHGDLAEVVRECGYHSPSLSNFPPESRTMMWHIGLSISAGGSASLARGNAPAPFGFENPSIVGTVVHGDQRGRELGFRTANLELEDSNSVADGVWAGRC…	go_function: GTP cyclohydrolase II activity [goid 0003935] ;
RHA1_ro08416	2150.36	5325.12	2.47639	1.30824	1.34e-56	YP_707618	111025198	389966	390319		hypothetical protein	GTGACCGAACCCGACGGGCCCACCGTGCCCGCTGAGGACGATGTCACCGCCCGGGACGACACGACCGTCGACGAGGTCAACGTCGGCAGCACCGACCCCCAGGTGACCGAACAGCCCGAGGTCACCATCCGGCGCCTCGACGAACGCCAGGAGGACACCCGTAAGGCCCTGGCGATCGGCCTGTCCGTGGCCACCTTCCTCGTCGGCCTGATCTACCTGCTGGTGCCGCTGTGGGCCGGCACCGACAAGTGGGATCGCGCCAGCAGCCCATTCCAGGTGGTCTTCACCGCGATGGTGGGCCTGACCGGCAGCGCAATCGGCTACTACTTCTCCTCGCGCAATCCCCCGTCGTAA	MTEPDGPTVPAEDDVTARDDTTVDEVNVGSTDPQVTEQPEVTIRRLDERQEDTRKALAIGLSVATFLVGLIYLLVPLWAGTDKWDRASSPFQVVFTAMVGLTGSAIGYYFSSRNPPS
RHA1_ro01878	1378.08	3411.72	2.47571	1.30784	1.13e-39	YP_701847	111018875	1998433	1996874		amino acid permease	ATGGCTACTCGGCACGGAGCAGTGGGTGACGGAGGTGCGCCGGGGGACAGTGGACTCGGCGAACTGGGGTACAAACAGGAATTGGACCGCAGCCTCGGCAAATTCGCCAGTTTCGCGGCGGGAGTCAGCTACATCTCGATTCTCACCGGCACGTTCCAGCTGTTCTACTTCGGGTTCGGCACCGCCGGACCGGCGTACCTGTGGTCCTGGCCGATCGTGTTCGTCGGGCAGATGGCCGTCGCCCTGTGTTTCATGGAGCTCGCCGCCAAGTACCCCGTCGCCGGCTCGGTCTACAACTGGGCCAAGCTGCTCGGCAGCAGGATCGTGGGATGGTCGTCGGGCTGGCTGATGCTCACCGCGTCGATCGTGACCCTCTCGGCCGTCGTGCTCGCCCTGCAA…	MATRHGAVGDGGAPGDSGLGELGYKQELDRSLGKFASFAAGVSYISILTGTFQLFYFGFGTAGPAYLWSWPIVFVGQMAVALCFMELAAKYPVAGSVYNWAKLLGSRIVGWSSGWLMLTASIVTLSAVVLALQLNLPRLWSGFQIIGDGSGEYDFATNAVILGTIMIAFTTAVNAFGVKLMALINSTGVFVELIAAVLIAIILAANITRGPDVFFSTHGYGAGESGGYLTVFLVASLASGYVMYGFDTASSLGEETVDPRRTAPKAILRAILASFVIGGAILVFAVMAAPDLEDPLIGSSEGGLQYIVEQVMWGPLGKIFLVCIVVAVTVCSLAVHAAAIRLTFAMARDNALPFGERLAHVNPKHQTPVVPAIVIGVLAAFILVINIGQPQIFTVLTSI…	go_component: integral to membrane [goid 0016021] ;
RHA1_ro08508	345.928	856.336	2.47547	1.3077	2.26e-11	YP_707710	111025290	481845	481063		3-oxoacyl-[acyl-carrier-protein] reductase	ATGTCCACCCTCGAGAACAAGATCGCCATCGTCACCGGAGCCAGCCGCGGACTCGGTGAGGGCATCGCCGTCGAACTCGCCGCACGCGGGGCCACCGTCGTCTGCGCCGACCTGCACAGCGCCGAGGACACCGCCACCACGCTGCAGTCCGCCGGCAGCCCGAAGAGCAGCTCCGCCAAGGTCGACGTGTCCAGCGCGGCGTCGGTGGACGAGTTGGTCGGTTCCACTGTCGAGACGCACGGGCGCCTGGACATCATGGTCAACAACGCCGGCATTTACACCTACGGTGCAATCGCCGACGTCACCGACGACGACTTCCGCCGCACCATGGACGTCAACATCGGCGGCGTCTTCAACGGATCCCGTGCGGCCGCCCGGGTGATGAAAGAGCAAAAGTCG…	MSTLENKIAIVTGASRGLGEGIAVELAARGATVVCADLHSAEDTATTLQSAGSPKSSSAKVDVSSAASVDELVGSTVETHGRLDIMVNNAGIYTYGAIADVTDDDFRRTMDVNIGGVFNGSRAAARVMKEQKSGRIINTASQLGKLARPNEGVYSASKAAVILMTQALGLELAPYNITVNAICPGCMHTEMMEKSFAEIAQSEGITLEQKLQDYLDAKIPTGRFGTLEDVGRMVAWLASDEASFTTGSALNLTGGEQVFF	go_function: alcohol dehydrogenase activity [goid 0004022] ;
RHA1_ro02893	2167.48	5360.16	2.47299	1.30626	9.12e-57	YP_702856	111019884	3054014	3054433		possible transcriptional regulator, WhiB family	ATGAAGTCCACCGCCCTGACCACACACCTCTACGCGCCCTCGACCGAACTGTGGGATTGGCAGATGAACGCCACGTGCCGGAGCATGGGAACCGATCTGTTCTTCTCCCCCGAAGGTGAGACACGGGAGGCCCGGCGATACCGGGTAGACTTCGCCACCCGGATCTGCCAGACCTGCCCGGTCCTCGAGCAATGCCGCACTCACGCGCAGACGGTGCGCGAGCCGTTCGGGATCTGGGGTGGTACCACGGAGTCCGAGCGCCGGTACGGTGACGCCGGCAGGCCCGGATCGGTGAAGGCGGACGGCGCCGCGGGTGGGCGCACAACCCGTCCGGCCGCAGGGCGCCTGACAGTCTCCGGCCGGCACCCCGGGCCGGGAAGACGTCACCGGCAGACTTCG…	MKSTALTTHLYAPSTELWDWQMNATCRSMGTDLFFSPEGETREARRYRVDFATRICQTCPVLEQCRTHAQTVREPFGIWGGTTESERRYGDAGRPGSVKADGAAGGRTTRPAAGRLTVSGRHPGPGRRHRQTSSPSTVR	go_function: transcription factor activity [goid 0003700] ;
RHA1_ro06596	1093.81	2702.59	2.4708	1.30498	2.98e-32	YP_706527	111023555	7092300	7090879		cationic amino acid transporter, APC family	ATGGGATCGACAGCGGACGCCACGAGTTCGAACGCACCGGATTCGAATTCGCCCGAACAGCCGAGCCTCAAGCGGGTGATGGGCCCGGGGCTGCTCCTGCTGTTCATCGTCGGAGACATCCTCGGCACCGGCATCTACGCGCTCACCGGAAAGGTGGCCAATCAGGTCGGGGGCGCGGTGTGGCTGCCGTTCCTGGTGGCGTTCGTCGTCGCGATCATCACCGCATTCAGTTATCTGGAGCTGGTCACCAAGTTCCCGAAGGCCGCAGGCGCCGCGCTGTACACGCACAAGGCGTTCGGGGTGCACTTTCTCACCTACATGGTCGCGTTCGCGGTGATGTGCTCGGGAATCACGTCCGCATCGACGGCGTCGCGGGCGTTCGCCGCCAATTTCGTCGAG…	MGSTADATSSNAPDSNSPEQPSLKRVMGPGLLLLFIVGDILGTGIYALTGKVANQVGGAVWLPFLVAFVVAIITAFSYLELVTKFPKAAGAALYTHKAFGVHFLTYMVAFAVMCSGITSASTASRAFAANFVEAFDLDFSTGIGITLLGLGFMTLVGLVNFRGVSESVKTNVVLTCVELSGLLIIIMIGLWALGVGDGDFSRVATFDTGDRSALGAVVAGTALAFFAMVGFEDSVNMAEECKEPSRIFPKVLLTGLIITGCIYVFVSITAIALVPVSELGEGDTPLLKVVEAGAPGFPIGIFAFITMFAVANTALINMLMASRLLYGMSREGVLPPPLGKVHATRRTPYVAIVFTTILAFGLITFVGEVPELGGTTALLLLGVFTIVNITVLVLRKQPV…	tc: 2.A.3 ;
RHA1_ro08652	293.999	726.239	2.47021	1.30463	1.67e-09	YP_707854	111025434	630961	631329		hypothetical protein	ATGACCACAGACTCGGTCACCCAGGGCGTCGCTCACAGTGTCAACGGAAGACTGCCGGAACTGGACTTCGAGAACAGGCCCTCGGGCGCGAAACTCGGAATCTTCGATCTGCCGAAGCTCGAGGTTTCGGTGGCGCCATTCACGCTGGCACACATCCGTGTGCCCGGGGGCGTCACCACCGCCGAGGATCACCATGAGGTGCGCGAGATCTGGCTCGTCCAGTCCGGATCGGGGATTCTGACCCTGGACGGAGTCCGGTCGAGGGTGCGGGCCGGCGACACGCTGTACTACGAGAGCTATCGACGCCACCAACTGCACAACGACGGCGACTCTCCGGTCGAGATCGTGTCGATCTGGTGGCGTCCGTGA	MTTDSVTQGVAHSVNGRLPELDFENRPSGAKLGIFDLPKLEVSVAPFTLAHIRVPGGVTTAEDHHEVREIWLVQSGSGILTLDGVRSRVRAGDTLYYESYRRHQLHNDGDSPVEIVSIWWRP	go_function: methionine-tRNA ligase activity [goid 0004825] ;
RHA1_ro02487	1210.51	2984.13	2.46518	1.30169	4.65e-35	YP_702450	111019478	2635336	2634545		transcriptional regulator, IclR family	ATGACGACGACACTCAGCCCCACCCCCACCGCCGGCCTCGATCGCGCCGCCCTTCTCCTCGACGCCTTCGACGGCCCGGGCAGGCTCACGCTCGCGCAGATCGTGCGCCGCACGGGGCTTCCGCGCTCCTCCGCGCACCGGATGCTCGAACGTCTCGTCCAGCTGCGTTGGCTCCGCCGGGAAGGCCGGGACTACGAACTCGGCATGCGGCTGTTCGAACTCGGGTCGCTGGCCGTGCACCAGGACCGTCTGCACCGGGCCGCCCTGCCGTTCCTGCACGAACTCCACCGGCTCACCGGGCACGCCGTGCACCTCGCGGTGCTCGAGGGGATCGATGTCGTGTACCTGGAGAAGATCGCCGGACGGTTCGGGGTCGGGTTGCCGTCCCGCGTCGGCGGC…	MTTTLSPTPTAGLDRAALLLDAFDGPGRLTLAQIVRRTGLPRSSAHRMLERLVQLRWLRREGRDYELGMRLFELGSLAVHQDRLHRAALPFLHELHRLTGHAVHLAVLEGIDVVYLEKIAGRFGVGLPSRVGGRQPAHCTSVGKVLLAHSPESVVDRVVEAGLPRSTRFSIDSPAAFRAELQKTRERGAAYDREEDLVGVSCVAVPVGTEDNVVAAISVCGPSSQIKLDHRLTAPIRMSAKGTWRNYMSTATPAAGRADRYSA	go_function: DNA binding [goid 0003677] ;
RHA1_ro02799	1567.38	3862.64	2.4644	1.30123	1.57e-43	YP_702762	111019790	2954070	2954648		possible transcriptional regulator, TetR family	ATGACCGTGACCGGGCGCAGCCGCGACACCGACATCGACACCCGCGTGCTGAAAGTGGCGGGCAGGCAATTGTCCCGGGTCGGATACGACGCGATGTCGATCGCCGCGATCGCCGCGGAGGCCGGCACCACCCGGCAGGCGCTGTACCGGCGGTGGGCGTCGAAGTCGGAGCTCGCCGCGGCCGTCGTGGCGCAGTTGGCCGACGAACAGCCGGGGCGGTCGTCGGCCGATCCCTTCGGGGATCTGGTGCGCGAGTTGACCGACTTCCAGCGCGGGGTGTCGCGGAGCGGCCGGTTGTCGCTGGTCGGCACGATGCTCCAGGACACGACGGACGCCGACGTCCGCGCGCAATACCGCGCCCGGGTGGTGGCGCCGCGCCGGCGCCGCATCCGCGCCATC…	MTVTGRSRDTDIDTRVLKVAGRQLSRVGYDAMSIAAIAAEAGTTRQALYRRWASKSELAAAVVAQLADEQPGRSSADPFGDLVRELTDFQRGVSRSGRLSLVGTMLQDTTDADVRAQYRARVVAPRRRRIRAILDRAAELKLIDADADLDVAVTMTTGSWYGRALAGDRPPADWPARTATLIWRAVGGVPPT	go_function: transcription factor activity [goid 0003700] ;
RHA1_ro09139	1597.22	3933.61	2.46278	1.30029	3.77e-44	YP_708340	111025920	1096215	1096430		hypothetical protein	ATGAGCAAGGACGACGTCTCCAAGGTCACCGCGAACCTGCCCAACGACGACATCAAGACGCTCGACGAGATCGCCAAGCGGCACGCCTCGACCAAGACCAGTGCCCTGGTCCGGGCCATCCGCACCACCGCCTACATCGACGAGGCCGCCTCCAAGGGCGCCAAGGTCTTCATCGAGGAGCCCGACGGCACCAAACGGGAGGTCGTCTTCAAGTGA	MSKDDVSKVTANLPNDDIKTLDEIAKRHASTKTSALVRAIRTTAYIDEAASKGAKVFIEEPDGTKREVVFK	homologs found only in other rhodococci ;
RHA1_ro04516	585.655	1441.4	2.46117	1.29934	6.75e-19	YP_704460	111021488	4762245	4762808		possible transcriptional regulator	ATGGACGAGGATCAACACCTGCTGGCCGTCGCCATCGGCACCGCGATCAGATCGGCCCGGCATGACGCGGGGCTGACGCTGCGCGACGTGGCGGCCAAAACGGGACTGTCGCAGCCGTTCCTGAGTCAGGCCGAGAACGGCCACTCGGTGCCGAGCGTCATGAATCTGCACCGGGTGGCCCAGGTACTGGGAACCACGGCGCACGCCCTGCTCGAACAAGGTGCGCGCACGCCGACGAGTCTGGTGCGCAGCCGCGAGGGCAGACGCTTCGCACTGTCGGACGGAGCCGTGCTCCGGTTCTGTTCCACGGGGGTGCGCGCGATGGAACCGAACGAGGTGACGGCGCAACCGGGTTCGCAGGCCGGCGAGCACACCGAACACGCCGGCGAGGAGTTCATC…	MDEDQHLLAVAIGTAIRSARHDAGLTLRDVAAKTGLSQPFLSQAENGHSVPSVMNLHRVAQVLGTTAHALLEQGARTPTSLVRSREGRRFALSDGAVLRFCSTGVRAMEPNEVTAQPGSQAGEHTEHAGEEFIYVIDGSVRVEVGVEESYVLDKGDTLYYPATVPHRWFNDAAEPARFLITSTPPSF	go_function: DNA binding [goid 0003677] ;
RHA1_ro08762	4720.86	11603.5	2.45792	1.29744	3.42e-97	YP_707964	111025544	737685	737972		hypothetical protein	GTGACGGCCACGCCGCTTGCTGGGTCCACACACCGCCGCCGGTTGTGCCATGCTGGGGGCAGCAGAGAGTCGACGTCGGGGGACAACATGACTGTTCATACATTGGTGCGATCCACAGGCCGGCGGGGCTGGACGGTGCGGTGCGATCTGTGCGAACACACCTTCGCCGCCGCCGTCGCCAGTCGAGCCCAGGCGGTCGCCTTCGCCGAGTCGACCGGGTGGATCGTCGGCGAGCGCACCTGGTGCCCGATGTGCGCAGCGGCCCACACCGCCCGCCGCACAGCCTGA	MTATPLAGSTHRRRLCHAGGSRESTSGDNMTVHTLVRSTGRRGWTVRCDLCEHTFAAAVASRAQAVAFAESTGWIVGERTWCPMCAAAHTARRTA
RHA1_ro02452	3702.92	9100.58	2.45768	1.29729	1.8e-83	YP_702415	111019443	2603066	2603821		hypothetical protein	GTGACCGCCATCCACAATCCGTCGACTCTCGGCGCCAGCGACAACATTCCCGACAACAGCTACGCATTCTGCATCGACCTCACCGCGCCCTGGTTCATCCGCAAGGGTGCGATGATCGCCTACTACGGGCAGATGCAGTTCCAGGCACTGACCCACGGATTGCACGGCGCCGCACTGCACATGGTCGCCAACCAGTTCTCCGCGCCGCTGTACATGGGCGATTACGCGGTGGCCGAAGGATTCGGGAAGTTGATCATCGGCGACCGCGGTTACGACATCAACTCGTACGACCTCGACGACGGCAACCTCACCATCCGGGCGTCGAATCTCCTTGCGTTCGAACCGGGTCTGGCCCTGAACCAGTCCATCGTGCCGGGCTTCCTGACGCTCATCGGGACC…	MTAIHNPSTLGASDNIPDNSYAFCIDLTAPWFIRKGAMIAYYGQMQFQALTHGLHGAALHMVANQFSAPLYMGDYAVAEGFGKLIIGDRGYDINSYDLDDGNLTIRASNLLAFEPGLALNQSIVPGFLTLIGTGKFLASSNGPVMFAEPPLRIDPEALVGWADCPSPSHHYDQGWISNFLAAGAHMMGINSGEERQFDFTGAGTVLIQSSEKVLSDTHVVRSIEGQIHGITPSGLQRLNGVIAAKLAEQPR
RHA1_ro08886	453.441	1113.34	2.45531	1.29591	1.1e-14	YP_708088	111025668	854200	853943		hypothetical protein	GTGGCGAAAGTAGCGAACATCTTGCGGACTTTTTTCTCTACCGTTGATTCCACGGATGATGCCGCTCACGGATTGCCGAGCACCAAGCTCTGCCGGGTAAGGGCCCCGGCGGGCAAACCTTCTCGGTCCGCCGCGCCCGCAAATTGCCTAAATCATCTGTACTACAACTTCATTGAATCCAGATCGGCATCGGTTCGAACACCGGGAACGGTCGCTTCCATACCGTACGACGACACACAGACGAGGACCTTCGCATGA	MAKVANILRTFFSTVDSTDDAAHGLPSTKLCRVRAPAGKPSRSAAPANCLNHLYYNFIESRSASVRTPGTVASIPYDDTQTRTFA
RHA1_ro03761	780.615	1916.32	2.45489	1.29566	4.93e-24	YP_703719	111020747	3970835	3971062		hypothetical protein	ATGACCGGCGATGACGAACTGCTTCAGATCGAGCGGGTCATCGAACGCCTGACCACTCGGTATCCGGCCGCCTCACCCGTGGACGTCGAGCACATCGTGCGTACTGTCCACAAGCGCCTCGCGGAGTGCAGGATCCGTGATTTCGTACCCCTCCTCGTCGAGAAGGCGGCACGGCGTGAACTGTCGGACCGCGCAGCGGCCGAAGCGACTGGTGACCTTGTTCTCTAG	MTGDDELLQIERVIERLTTRYPAASPVDVEHIVRTVHKRLAECRIRDFVPLLVEKAARRELSDRAAAEATGDLVL
RHA1_ro08521	610.003	1496.61	2.45344	1.29481	1.85e-19	YP_707723	111025303	491876	491220		hypothetical protein	GTGCTCAGGATCGGAGGGACCACGGCCGCCAGCGCCCATCTGTCGGCGGCTGCACCGGTCTGGCACGCAGCTCAGCGGCCTGTGCCGCGGACAGTCTCGTCTTGTGCCGCTCCGAACCCAGCCTTCGCCGTCCCAGGAATGCTCAAGGATCGGCCGGAATCTACCGGTGATCCGTTCGGACAGCTGCCCGGCAGTCAGCGCCTCGGAATACTCGGCCAACTCCCGCAAGACGTCCTCCGCGGACTCATCACACGCGTCACACCCGCACGCGGGAAGCGCGATGTGCGCCCATGCGCCCGCGTCGAGATACAGACCAGGAAACGAAGTGAAGGTGATCGCCAACGGCGCCTGGTCTACGCGAATAGGAGTGATCTCCACCAACTCCACCAACTCGACTGT…	MLRIGGTTAASAHLSAAAPVWHAAQRPVPRTVSSCAAPNPAFAVPGMLKDRPESTGDPFGQLPGSQRLGILGQLPQDVLRGLITRVTPARGKRDVRPCARVEIQTRKRSEGDRQRRLVYANRSDLHQLHQLDCRRLRRRRGTTGDTDIEPALQVGDQILGSRKQRGEPFRVRHPPVCLCRWIFHHRSVPVPIAAFAASRSIVLGNSDQRQRNYLAQIE
RHA1_ro05446	4756.11	11668.5	2.45338	1.29477	3.71e-97	YP_705384	111022412	5814296	5815621		UDP-glucose 6-dehydrogenase	GTGAGCACACGTATCGCCGTCTTCGGCACCGGATACCTCGGCGCCACCCATGCGGCCTGCATGGCCGAACTCGGCCACGAGGTCCTCGGCGTCGACGTCGACCCCGCGAAGCTCGCCAAACTCACGGCGGGCGAGGTGCCCTTCTACGAACCGGGTCTGGACGAGGTACTGCGCCGCAACATCGCCGCCGACCGCCTCAGGTTCACCGACTCCTACCAGGAGGCGGCCGACTTCGCCAACGTGCACTTCCTCGGCGTCGGTACCCCGCAGAAAAAGGGCGAGTTCGCCGCCGACCTGACCTATGTCGACGCAGTCATCAACACCCTCGCACCGCTGATCAACGCTCCGGCGGTAATATTCGGCAAGTCCACGGTGCCGGTGGGCACCGCTCAACGACTG…	MSTRIAVFGTGYLGATHAACMAELGHEVLGVDVDPAKLAKLTAGEVPFYEPGLDEVLRRNIAADRLRFTDSYQEAADFANVHFLGVGTPQKKGEFAADLTYVDAVINTLAPLINAPAVIFGKSTVPVGTAQRLQARAHELSPAGHDLEVAWNPEFLREGFAVQDTLHPDRLVLGVDRDRPGRAETVAREVYAQLIDEDIPFLVTDLATAELVKTSANAFLATKISFINAIAEVCEAAGADVTVLADAIGHDARIGRRFLNAGLGFGGGCLPKDIRAFMARAGELGADQALTFLREVDNINMRRRTRMVELAREACGSLLGARVAVLGAAFKPDSDDVRDSPALNVAGQIQLQGAAVTVYDPKANNNSRKLFPTLGYADNVLDACEGADVVLVLTEWPEF…	go_function: UDP-glucose 6-dehydrogenase activity [goid 0003979] ;
RHA1_ro03719	13321.8	32645.9	2.45056	1.29311	8.81e-149	YP_703677	111020705	3927146	3928060		hypothetical protein	ATGAAACGGGTTATTGCATTTCTGACCGCAGTGGCTGCTGCGGCAGCCATCCCGGTGGTATCGGGTGTGGTGGGCACGAGCGCAGTAGCGAACGCGGACCCCTGCCCGAGTCTGTACGTGGTCGCGATTCCTGGGACGTGGGAAACGTCCACCAAGGACAATGTCAGGCCGACGCCGGGTCTGTTGTCCGCGGTGACGAACGGTCTGCCGTCGTCGATCCGCACCGACTACGTCACGTACGCCGCCACGGCCTTCCCGTGGGAGTCCGAGGTGTACGGGCGCTCGAAGGCGCAGGCGGTCAGCAATGCCAAGGGCATGCTGTCGTCGATGTCGCAGCAGTGCCCCGACACCAAGCTGTCGATCATCGGTTACAGCCAGGGCGCCGACGCCGCAGGTGAT…	MKRVIAFLTAVAAAAAIPVVSGVVGTSAVANADPCPSLYVVAIPGTWETSTKDNVRPTPGLLSAVTNGLPSSIRTDYVTYAATAFPWESEVYGRSKAQAVSNAKGMLSSMSQQCPDTKLSIIGYSQGADAAGDLAAEIGTGLGVVPADKIAAVGLVSDPRRSPTDALVGPPVAGSGAGGPRIGGFGWVSQNTRTFCAYGDLYCSTPKEDFVTRLAGFLAQTSDPTPTLFGRYQQEALAIWNDILAVGGVPALMAQLDEQSNERRIDELEQFYKSQAHQDYTRYAVDGSGTPATAWLRNWLRDIA	go_function: hydrolase activity [goid 0016787] ;
RHA1_ro10117	901.304	2206.96	2.44863	1.29197	8.96e-27	YP_708468	111026185	105595	104747	bphE4	2-hydroxypenta-2,4-dienoate hydratase	ATGAAGGCAACAACGACCAACGTACCCACGCGAACGAGCCTGAACCCGGCCGTCAACGACACACCGGTGCAACGCGCCGCTGACCGACTGGCGGAGGCTGCACACGAGTGCCGGCCATGCCTGCCCGTGCGGGACTTACTCTCCCCCGGTGACATCTCCGCCGCGTACGCAGTCCAACAGATCCTGACGGAGAAGGCGCTCGCCTCGGGCCGGCGGATCGTCGGGCGGAAGATCGGTCTGACCTCGCGTGCTGTTCAACAGCAACTCGGCGTCGACCAACCCGACTTCGGTGTGCTCTTCGCTGATATGGCCCGGAAACAGCACATACCGATCGCAATCGACCGACTACTGCAACCAAAGGTCGAGGCCGAGATCGCGTTCATGCTGTCCGAAGACCTG…	MKATTTNVPTRTSLNPAVNDTPVQRAADRLAEAAHECRPCLPVRDLLSPGDISAAYAVQQILTEKALASGRRIVGRKIGLTSRAVQQQLGVDQPDFGVLFADMARKQHIPIAIDRLLQPKVEAEIAFMLSEDLADGNFDLARIRSAAGTAVAALEIVDSRIRDWDITIVDTVADNASSAQYVIGDDVVTVGDLDLTQMTMTMAADGAQVSSGTGADCLGDPMHAVQWLARTVYEYGSPLRAGDLVLSGALGPVVPVESGRSYTATISGLGSVKATFEKGEMQ	go_function: 2-oxopent-4-enoate hydratase activity [goid 0008684] ;
RHA1_ro10083	17174.5	42004.1	2.44573	1.29027	4.08e-158	YP_708434	111026151	80554	79925		hypothetical protein	TTGATCTTGGACTCCGCTTCCACGCTTTCCGGCCAAGCCAAGCTTGCCGAGTTGGACATCGATGTTTCGACCATTCATGAGGTGCTCCTGTACGGCGACGCGGAGCGCATGACCTATACCGCCCTGGACGCTAACGGTGCCGGCGAAATGGCTCGTTGGTCACGCCATGTCCGGCGCCTAAGCGAAATGCTGATCCCGAAAGGTTGGACGCGGGTCGACTACTGGAACCAGCCGACGCTCGTACACCCCAGTGGGAGTCGGTGCCTGATCGTCACAAGCGGCGACGGGTTCACTGGCACCGACTACGGAGTCCCTAGCACGAAGAACCCCAAAGGTCGCACCGTCCGCGACGCGGTTGAGAAGAATGCGCAATTCGCTCTGATGTCCCGCGACGAGGTC…	MILDSASTLSGQAKLAELDIDVSTIHEVLLYGDAERMTYTALDANGAGEMARWSRHVRRLSEMLIPKGWTRVDYWNQPTLVHPSGSRCLIVTSGDGFTGTDYGVPSTKNPKGRTVRDAVEKNAQFALMSRDEVDPAFASFRETWMLLTNAHPDGQLYAEVSQPIDMEGDQISKWSYRLLISPIDPSASPEEQGNDDTGADYDFSVTRKV
RHA1_ro04715	1299.48	3177.85	2.44548	1.29012	1.42e-36	YP_704659	111021687	4970833	4987611		non-ribosomal peptide synthetase	ATGTCTCCGGACCACTCGGCGGCTGCTCGCCCACAGCGCATTTCGGCTGAGGGCACTTCTTCCTCGGCTCGCGTCGGTTCGACGCCTGTCGCGTTGCCGGCGACGGCCGCGCAGTCCGAGGTGTGGGTTGGGCAGCAGTTGAACCCGGGCAGCCCGGTCTACAACCTCTCGCTCGTCGTCGAGGTCGCGGGCCGGATCGACCTGGACCGTGCCGCCGAGGCGATCCGGAAGACCGTCGAACGGGCCGAGGCCCTGCACGTGCGTTTCGAGCGCGGTGCAGGCAACGAACTGCTGCAGGTGCCGACAGCCCCCGACAGCTGGACCCTCGCGGTCGTGGACCTGCGCGGCGACGAGGATCCCGAAGCGTGTGCGCGCGTGTGGATGGACCGCGACATGGAG…	MSPDHSAAARPQRISAEGTSSSARVGSTPVALPATAAQSEVWVGQQLNPGSPVYNLSLVVEVAGRIDLDRAAEAIRKTVERAEALHVRFERGAGNELLQVPTAPDSWTLAVVDLRGDEDPEACARVWMDRDMETVVDIEGDEPLFRHALLRTGDESVIWYQRYHHSLIDGYGITLLVADVVDRYEHPELETSTAPWPLDTLVASDRDYRASTRFESDRDFWVQQVIDAPEPPRLLPQVVDHTGAPISALVEIDGDDADAIYAFASDAGIRRTRLPLAAVVAYIHRFTGRRDLTLSLPMTARVGRELRRIPGMCSTILPLRVQVDPEMTVGELATRIDTTLISVLRHGRYRGEDLARDLRSIDPDRQIFGPGINSMMFEHSLTFGGFPVWVRGSATGPVR…	go_function: molecular function unknown [goid 0005554] ;
RHA1_ro04977	1317.05	3214.63	2.44078	1.28734	9.12e-37	YP_704916	111021944	5257998	5257465		carbon monoxide dehydrogenase small subunit (ferredoxin)	ATGCGCATCACTGTCACCGTCGACGGAACGGCATACACGGACGAGGTGGAACCGCGACTACTCCTCGTCCACTATCTTCGGGATCGGCTCGGCAAGGTCGGCACCGTCATCGGCTGCGACACCGGAAACTGCGGGGCGTGCACCGTTCATCTGAACGGTCACAGCGTCAAGTCCTGCTCGGTGCTCGCCGTGCAGGCCGACGGCGGCGACGTCCTCACCGTCGAGGGCCTGTCCCGGGATGGGACGTTGCACCCCGTGCAGCAGGCGTTCCGCGACAACCACGCCCTGCAGTGCGGTTACTGCACCCCCGGCATGATCATGCAGACCCTCGACCTGCTCGCCGAGGAACCCGATCCGGACGAGCGGACGGTGCGGCTGGGGTTGGAAGGCAACCTGTGC…	MRITVTVDGTAYTDEVEPRLLLVHYLRDRLGKVGTVIGCDTGNCGACTVHLNGHSVKSCSVLAVQADGGDVLTVEGLSRDGTLHPVQQAFRDNHALQCGYCTPGMIMQTLDLLAEEPDPDERTVRLGLEGNLCRCTGYQNIVSAVQDAAQRLRGGGTTETPATADAPKTDSAQGGVR	go_function: electron transporter activity [goid 0005489] ;
RHA1_ro08763	2477.37	6038.41	2.43743	1.28536	1.2e-60	YP_707965	111025545	738073	738552		hypothetical protein	ATGGGGGAGCTGGCCGCGGCGAGCAAAGTACGCGTGATGGTGTCGTACTGGTGGAGCCGCGGGGACGGTCTCGCCAACCACCAACTCGGCCAGATCCTCACCCGCGCATCAGGTGTGGACCAGGATGATCTCACCGATCCGCAGTCGCTCGACCGCGCGCTGCGGATCGCGGTCGCCGATCCTACGGCGCTGGCCGAGCTGGATGGGTGGTGGCAGATGGTCGAAACCCGCAGAGCCGGAAACGGCACCCGCAACCCGGGACTGGGCCTGGAGCAGTCGATTCGGTACCTCACCGACCGGCTCGACGCCGCCACCGTCACGCCGGAGGCGCTCGACGAATGTTGTCGGCAGGTCGCCGCCGTGGACCAGACGATCATCAGCGCGAAGGACCTTCCCGAA…	MGELAAASKVRVMVSYWWSRGDGLANHQLGQILTRASGVDQDDLTDPQSLDRALRIAVADPTALAELDGWWQMVETRRAGNGTRNPGLGLEQSIRYLTDRLDAATVTPEALDECCRQVAAVDQTIISAKDLPELTHPDAETLDLLARYLEARSRVLALA
RHA1_ro11169	3272.4	7967.29	2.4347	1.28374	1.02e-74	YP_708974	111026996	167376	166558		carveol dehydrogenase	ATGGGTGTTGGTCGAGTCGAAGGGAAGGCCGCGCTGATCACCGGCGCCGCACGTGGGCAGGGCCGGGCCCACGCGGCCAAACTGGCGGAGGAGGGTGCTGACGTCGTCGTCGTCGACGTGTGTGCGCCCTTGCCCAGCGTGTCGTACGCGGCGGCGACAACCGAGGACCTGGCAGAGACGGTCCGACTGGTCGAGAAGTTCGGGCGCAGAGCAGTGTCAGCTCGGGTGGACGTACGTGACCTCGCGGCACTACGTACCACGGTGGATGCGGCCGTCGGCACGCTAGGCCGACTCGACATCATTGTCGCCAACGCCGGCATCTGTGTGCCTCGGGCCTGGGAGCGGGTGACCGAACAGATCTTCGAGGACACAATGAGTACCAATGTCACCGGTGTCTGG…	MGVGRVEGKAALITGAARGQGRAHAAKLAEEGADVVVVDVCAPLPSVSYAAATTEDLAETVRLVEKFGRRAVSARVDVRDLAALRTTVDAAVGTLGRLDIIVANAGICVPRAWERVTEQIFEDTMSTNVTGVWNTVMAGAPHLIRAGGGSIILISSVAGIKAQPFMVPYTTSKFAVRGMAKAFAAELSAHGIRVNSVHPTGVNTPLASEEMQAELAAAIATNPRLGNMLLNMLPVRGTDPEDVANSVLFLASDESRFVTAHELAPDAGNSEF	go_function: alcohol dehydrogenase activity [goid 0004022] ;
RHA1_ro07029	4669.42	11363	2.4335	1.28303	3.67e-94	YP_706953	111023981	7531005	7529965	sfuA1	ABC Fe(3+) transporter, substrate binding protein SfuA	ATGAGGAAGCGGATCGGACTGATGTCGGGGCTGGCACTGGCCACCGCCGCGGTGATGACGGTGTCGGGATGCTCGGACTCCGGTTCGGACAGCGGCACCGACTCCGGCGGAGCCAACCAGATCACCGTCTACAACGCCCAGCACGAGTCGCTCACCCAGGAATGGGCCGACGCCTTCACCGCGGAGACCGGCATCGAGGTGGAACTGCGCAACGGCAGCGACACCGAGCTCGGCAACCAACTCGTGGCCGAGGGGGACCAGTCGCCAGCCGATGTGTTCCTCACCGAGAACTCCCCCGCGATGACGCTGGTCGAGAACGCCGGGCTGTTCGCCGACGTGAACCAGGATGTCCTCGACCAGGTTCCGGGCCAGTACCGGCCGTCGAGCGGCAAGTGGACC…	MRKRIGLMSGLALATAAVMTVSGCSDSGSDSGTDSGGANQITVYNAQHESLTQEWADAFTAETGIEVELRNGSDTELGNQLVAEGDQSPADVFLTENSPAMTLVENAGLFADVNQDVLDQVPGQYRPSSGKWTGIAARSTVFAYNKDTLPQDQLPKSLLDLQDPAWKDRWAASPSGADFQAIVSALLELKGEDATRQWLAGMKDNVRTYKGNGTVMKAVNAGEIPGGVIYHYYWFGDQAKTGENSNNVALHYFKNEDPGAFVSVSGGGVLKSSTNQDAAQQFLKFVTGPKGQEVLQTGTSFEYTVASGVPANPKLVPLAELQAPQVDPAKLNSPQVTELMTEAGLL	go_component: periplasmic space [goid 0042597] ;
RHA1_ro05256	2638.99	6419.85	2.43269	1.28255	2.19e-63	YP_705195	111022223	5600952	5602073		synthetase	GTGAGTTCCGAACTCGGCGGCTCCGGCGATCAGCCTGCTCTCGATTTCGAAGACCGCACCTACACGTACGCCGAACTCGACCGTGCCATCGACCGATGGATCCTCGAGCACGGCTCGGGTGCGTCAGCCTACGACGCGTCGACGTTGCCGGTCCCGGACGCCCTGATCTGCGTGTGCGCGGCGGCGCGGCGGGGGACGGCGGTGATCGTCGAGAACCCCGACGCGCGCCCGGACCGCACGGTGATTCCACCGTCCGCGTTTCTGCTGGTCGCGACGTCCGGCTCCACCGGCAGCCCGCGTCCGCTCGCGCGCACCGCGGCCTCCTGGTTCGACAGCTTCCCCGCCTTCACCGCGATCACCGGCATCGACGCGACCGACCACGTGCTGATCACCGGCCCG…	MSSELGGSGDQPALDFEDRTYTYAELDRAIDRWILEHGSGASAYDASTLPVPDALICVCAAARRGTAVIVENPDARPDRTVIPPSAFLLVATSGSTGSPRPLARTAASWFDSFPAFTAITGIDATDHVLITGPLHATMHLFGAVHALWRGACVTDDPSRATVVHAVPAVLREVVGKAPKLRTAIVAGTALDDGARAVAEGIEIVEYYGAAELSLVAARRVPEPLRLLDGVDADIRDGLLYVRSPYSVIGVPEWFGVGDLAELGNDGELTVRGRGESAINVGGTTVVAEDVERILETVDGIAAAAVVGSPHSVLGETVTAVVELDGAAEIGDVRSRARRMLTKEALPRRWVPIESMPRTASGKVARGRVRDWLA	go_function: binding [goid 0005488] ;
RHA1_ro08816	4427.59	10764	2.43112	1.28162	4.98e-91	YP_708018	111025598	788482	790377		electron transfer flavoprotein alpha/ beta subunit	ATGGACATGAACGAACACAGCAAACCCCTGCGCATCCTGGTGTGCGTCAAGCAGGTTCCGGTGGCAGCCATGCTCGAGTTCGACCAGGAGACGGGCACCATGCGGCGCGATGGCGTCCCCTCTGAGGTCAACTCCTTCGATGCACGAGCTCTGCTCGCGGCACTGGAGCTGAGGGAGCGTACCGGCGGTTCGGTCGTGGCGATCACCATGGGACCACCCGCCGCCGAGGAGGCACTGCGATACTGTCTCGCGCTCGGGGCGGACGAGGCGATCCATCTGTCCGACCCCGCGTTCGCCGGGGCGGACACGCTCGCCACGGCCCGGGCGCTCGCCTTGGCGGTCGGGCGAGCGCCGCACGACCTGGTGATGTGCGGCAGGAGCAGCACCGACGCCGAGACG…	MDMNEHSKPLRILVCVKQVPVAAMLEFDQETGTMRRDGVPSEVNSFDARALLAALELRERTGGSVVAITMGPPAAEEALRYCLALGADEAIHLSDPAFAGADTLATARALALAVGRAPHDLVMCGRSSTDAETGNIGPQLAELLCLPQITNVSGFDLVENSSTLRATRNTEDGHEVVQVQLPAVLTVSEDVAHERFPSRSQREAVAERSVNVVRAQDLTEDLSVLGSAGSPTRVARVMATEVKRVGTILEEDDPAEQVSAIVDWLTVNDVLVDDALSTREQVLPDDVREREASVCVYAEIAPGGIRRVSLELLGKAVELAHALEAEVIAVAVGANAGEYASELGYYGADRVVIADHPAFAQYSSERFCSALETVLTTVEPRVMLFPSTVQGRDLAPRLA…	bifunctional ;
RHA1_ro01285	63802.3	155067	2.43043	1.28121	7.18e-183	YP_701267	111018295	1354573	1354833	rpsT	30S ribosomal protein S20	GTGGCCAACATCAAGTCCCAGGTGAAGCGGATCCGTACCAACGAGGCGGCCCGACTCCGTAACCAGTCGGTGAAGTCCTCGCTGCGCACGGCGATCCGCTCGTTCCGCGAGGCTGCGGCGGCCGGTGACAAGGACAAGGCCAACGAGCTCCTCGTCGCCACCAGCCGCAAGCTCGACAAGGCAGCCAGCAAGGGCGTCATTCACGCCAACCAGGCTGCAAACAAGAAGTCTGCTCTCGCGCAGGCCATCAACAAGATCTGA	MANIKSQVKRIRTNEAARLRNQSVKSSLRTAIRSFREAAAAGDKDKANELLVATSRKLDKAASKGVIHANQAANKKSALAQAINKI
RHA1_ro08218	4875.43	11829.9	2.42644	1.27884	8.19e-96	YP_707421	111025001	218110	217808		hypothetical protein	ATGGTTGGCCAACAGCAAACCCTCGAGTCACACGAGCCGGAGCCCTTCGTCCCCTCCGTCCCCGTGGTGGACTTGACTGCTCCGGGCGGTTTCGTCGGTGTGCCGCCGCCGCGGCCACCGTCGCCGCTTCCGGTGAACTACACGCCGAACATCGTCGCCGGGTTGGTTGCGTGCTTGGCGATCGTTGTCGGCAGTCTCGGTCCGTGGGCGACCTCCCTCAGTGTCGGGGTGGCGGGCACCGAGGGTGACGGGAAGATCACGTTGGTGTTGGCTGTGCGGACCGACACCGAGCCGTGCAGGTAG	MVGQQQTLESHEPEPFVPSVPVVDLTAPGGFVGVPPPRPPSPLPVNYTPNIVAGLVACLAIVVGSLGPWATSLSVGVAGTEGDGKITLVLAVRTDTEPCR
RHA1_ro10283	754.114	1825.7	2.42099	1.2756	1.35e-22	YP_708632	111026349	271753	271277		hypothetical protein	ATGCAGCACAACATAGCCGCCGACCGCCCCTCCGCCGATCCAGCCGAAGAGTGCATCCGCGAGATGTTCTCCCGATGGGAATCCCTCGACGCCGAAGCAATCGCGGAGCTTTGGGAGGACTCCTCCGATGTCACCTACCTTGTCCCGGAGCTCGACGCAGTACTGGTCGGACGATCGGCGATCGCCGCGCACCTCGCCCGCACCAGCACCCGTTTGACCAGCGCTCAGGTCGACGTCCCAGTCCTGGCCTGCCGACTCCTCGGCCCGGACATCGCGCTCGGGGTGCTCGCGGTGCGCTGGCACACGACGAGCACCGACTCTCCCGAGGCCCGCAGCACCGGAGCGCGCATCACGGTCGTCGTGCGTCGCCGGGAGCTGGACTGGCGAGTCGTGCATTAC…	MQHNIAADRPSADPAEECIREMFSRWESLDAEAIAELWEDSSDVTYLVPELDAVLVGRSAIAAHLARTSTRLTSAQVDVPVLACRLLGPDIALGVLAVRWHTTSTDSPEARSTGARITVVVRRRELDWRVVHYMEEAYHFSPGVDHFEFLDDIEAPFH
RHA1_ro07015	124864	302255	2.42067	1.27541	1.75e-183	YP_706939	111023967	7516965	7517546		hypothetical protein	ATGAGCGGACGCCATCGCAAGCCCACCAACACCGGCCGCACCGTCGCCAAGGTCGCCGTCACCGGCGCCATCATGGGCGTCGCCGGAGCAGCCTTCTCGGGCACCGCGAACGCGGCACCCGACTCCGACTGGGACCGCCTCGCGCAGTGCGAGTCCGGCGGAAACTGGGGAATCAACACCGGAAACGGCTTCCAGGGCGGACTCCAGTTCTCCCCGAGCACCTGGAACGCACACGGTGGAACCCAGTACGCGGCCACCGCCAACCAGGCCTCGCGTGAAGAGCAGATCGTCGTCGCCGAGAAGGTCCTCGACTCCCAGGGCTGGGGCGCATGGCCGTCCTGCTCCTCGAGCCTCGGCCTGAGCAGCGCACCCACCCAGCGCACCGCCCCCGCAACCGTG…	MSGRHRKPTNTGRTVAKVAVTGAIMGVAGAAFSGTANAAPDSDWDRLAQCESGGNWGINTGNGFQGGLQFSPSTWNAHGGTQYAATANQASREEQIVVAEKVLDSQGWGAWPSCSSSLGLSSAPTQRTAPATVPEAPAAPALPDLTGGVPSTNGTSQYAGVVDNAIEAVKAQGIAIDPQILQLIDANKGLLPQ	go_component: extracellular region [goid 0005576] ;
RHA1_ro05007	2717.72	6568.61	2.41696	1.27319	9.52e-64	YP_704946	111021974	5288343	5287306		possible antigen 85-A precursor	ATGAGCGCGATCGGACACTGTCGGGCACTCCTGGCGGTCGCCGTCGTTGCGTCGTCGGCCATGTTCGGTCAGGTGGCAGCGGCGTCGGCGGACGAGTGGCGGGCCCTTCCCGCCGACAAGCCGGCGTCGGCAGACGGATCCGTCCTCGACCACATCGAGGAGATCGACGACCGCCAACTGAACATGTTCGTCTACTCGGCAGCGATGGAGAAAGTGATTCTCCTCGAGGTGATCCGCCCCGCCGACACGAGCGTGCCCCGGCCGACTCTGTACCTGCTCAACGGTGCCGGTGGCGGCGAGGATTCGGCAACCTGGCAGGCGAGGACCGACGTGGTCGACTTCTTCGCCGACAAGAACGTCAACGTCGTCACTCCCGTCGGCGGGGCGTACAGCTACTAC…	MSAIGHCRALLAVAVVASSAMFGQVAAASADEWRALPADKPASADGSVLDHIEEIDDRQLNMFVYSAAMEKVILLEVIRPADTSVPRPTLYLLNGAGGGEDSATWQARTDVVDFFADKNVNVVTPVGGAYSYYTDWEKPDPVLGVNKWTTFLTEELPPIVDATLGTNGENAIAGLSMSGTSVLSLAEAAPSLYRAVGAFSGCAETSTKPGRDYVTFVVSFRGGDVENMWGPPDDPAWVANDPVVNAEKLRGIDLYISNATGLPGIHENLNGPDINGDVGVLANQVIIGGIIEAGTNECTHRLADRLNALGIPATYDFRPTGTHSWGYWQDDLHNSWPMIAGSLGL	go_function: acyltransferase activity [goid 0008415] ;
RHA1_ro02429	1861.41	4492.2	2.41334	1.27103	2.88e-47	YP_702392	111019420	2582074	2581040		possible membrane protein	ATGACCACCTCGGATACCGGGACACTCGCGCCGCACACGGAGCCCGCCGGGCGGTCGGCGCACGGCCCGTCCGATCCCGTGAAACTGACCGCTGTCGTGCTGGGGCTCACCGCGGTGATCGCGCTCATGCTGCTGGCGTTCGCGTTGCCGGCCGTCAACAGCGGCCCGCGCGACCTCCGGCTGGGCGTCGCCGGACCCGACGCGGCCGTCACCCGGATCGACAGCGCGCTCGCCGCGGGACACCCGGGCGCGTTCGTCACCGAGCGCTTCCCCGACGCCGATGCGGTCCGGACGGCGATCGAACACCGGGAGGTGGTCGGCGGAATCGTCGCGACACCGGACGGCATGGCGGTCCTGTCCGCCGGCGCAGGCGGGGCGCCCGTCGCGCAGACGATGAAC…	MTTSDTGTLAPHTEPAGRSAHGPSDPVKLTAVVLGLTAVIALMLLAFALPAVNSGPRDLRLGVAGPDAAVTRIDSALAAGHPGAFVTERFPDADAVRTAIEHREVVGGIVATPDGMAVLSAGAGGAPVAQTMNGLAAGMSKTAGQPVPVEDVVPLTVDDPAGVGLGALALPLVFGGMIPALALMRLFPRSVGRRVAGAVLFAVSAGAVLTAILQFGLGSVDGNYWTTTGAVVLGIAAISLTVLGLESVLGTAGFALGAVTMIFLANPLSGLATSAAWLPSGWGALGQLLPPGAAGTVVRSTAFFDGHGAGAAVLVLTCWVLFGLGLCLASGLRERRAREEPAVA
RHA1_ro02806	2327.02	5610.06	2.41083	1.26953	3.53e-56	YP_702769	111019797	2962544	2961579		ABC sugar transporter, permease component	ATGACAACCATTGCCGAGAAACCCACCGCGAACGACACCGCCGACCGGGTGCGGGAACTGCGGGAGGCCAAGGACGACAGCGTCTCCCGCGCCGAGGGATGGCGTCGCCGGGGGCCGTTGCTGCCCGCTCTGATCTTCATGATCGTGGTGACCCAGATCCCGTTCCTGTTCACGCTGTACTACTCGACGCAGTCCTGGAACCTGGTGCGTCCGGGCTCCCAGGCGTTCGTCGGACTGCAGAACTACGTGGACGTGTTCCAGGACAGCCAGTTCCGTGAGGTCGCGGTCAACACCGTGATCCTGATCGTCGGTACCGTGCTGATCTCGGTGGTGCTCGGGTTGCTGCTCGCCCTGCTGCTCGACCGTGCCTTCCTGGGCCGCGGCATCGTGCGCACGCTC…	MTTIAEKPTANDTADRVRELREAKDDSVSRAEGWRRRGPLLPALIFMIVVTQIPFLFTLYYSTQSWNLVRPGSQAFVGLQNYVDVFQDSQFREVAVNTVILIVGTVLISVVLGLLLALLLDRAFLGRGIVRTLLITPFLVTPVAGALLWKTTMFDPVFGIVNFVLSPFGVGQVDWVSKFPLAAVMVNLIWQWTPFMMLLILAGLQSMPRDILEAARVDGAKPIAMFRELTLPHLRRFIELGAVLGAIYLINTFDAIYMMTQGGPGTASANLPFYIYQRAFLGFDIGQAAAMGVIVVIATIVVATLALRLIFKSFTGNEEAA	tc: 3.A.1.1 ;
RHA1_ro01448	5271.38	12696.8	2.40862	1.26821	2.81e-98	YP_701424	111018452	1526967	1528985		probable alpha amylase	GTGACAGGTCGACTCGGTATCGACGACGTGGAACCGAACATCGGGTGCGGCCGGTACCCCGCCAAGGCCGTTGTGGGTGAGGTGTTTCCCGTCCGGGCAACCGTGTGGCGTGAAGGTCACGACGCCGTGGCCGCCACGCTCGCGGTGCGGGGACCGCGCAGTGCCGCGTCGGGCGGCTCGGCGACCTTCCGCATTCCGATGACCGGCGGTCCGGTACCCGACACCGTCGACGGTTCCTTCACCCCGACCGGCGAGGGTGTCTGGACGTTCCGGATCGAGGCCTGGAGCGATCCGGTCACCACGTGGAAGCACGCGGTCGAAGCCAAGCTGGCGGTGGGGCAGGGGCCGGCCGAACTGGCCAACGACCTCGAGATCGGTGCGCGGTTGTTCGAGCGTGCC…	MTGRLGIDDVEPNIGCGRYPAKAVVGEVFPVRATVWREGHDAVAATLAVRGPRSAASGGSATFRIPMTGGPVPDTVDGSFTPTGEGVWTFRIEAWSDPVTTWKHAVEAKLAVGQGPAELANDLEIGARLFERAAKGVPRADRSRLAGVAASLRSDHHLSERVAPAFGSDVTELLRAHPLRDLVTKSEPHTVLVDRTRALFGSWYEFFPRSTGGWDENGKPRHGTFATSVAALPRIASMGFDVVYLPPIHPVGKINRKGPNNTLTPGPDDVGSPWAIGSDEGGHDAIHPQLGTMRDFKAFIAAAEKLHMEVAIDLALQAAPDHPWAKKHPEWFTVLPDGTIAYAENPPKKYQDIYPVNFDDDRDGIYAEVLRVVRHWVAAGVKIFRVDNPHTKPPDFWEW…	go_function: alpha-amylase activity [goid 0004556] ;
RHA1_ro08943	1323.57	3187.58	2.40833	1.26803	1.15e-35	YP_708145	111025725	910140	910391		hypothetical protein	ATGTGTCAGTGTGATACCGGGCAACGCGATCACCTGAGAAGCAGATCCGCTGGTAGACAGATACCAGGACATCATCACCACACGCTCGCCGTTTGGTGGTGTGCTCGATCATCTCCTGGGAAGGTGGGCATCGACCGTGATCACCGCGGCGATCAAGTTGAGAACGCCGACCTAATCCTGGCCCCTGAGTCGGGGGATCTCATTTGTCCTCACTGCCACGTCGACTGTCCGACGATGGCGCCACTCGAGTGA	MCQCDTGQRDHLRSRSAGRQIPGHHHHTLAVWWCARSSPGKVGIDRDHRGDQVENADLILAPESGDLICPHCHVDCPTMAPLE
RHA1_ro08963	1604.6	3851.13	2.40006	1.26307	1.99e-41	YP_708165	111025745	926683	925490		possible flavin-dependent oxidoreductase	ATGGCAAGAAAACTGATCGTCCCCGACGGGATTCCCAACGATCCCGGTGGGCAGCCGGACAGCCGTAGAGGTAAAGCCCTCGAACTCGGCTTCTTCGGGTGGAACATTCGCGGCGGCATGACCATGTCCAAAGCAACGCTCCGCAACAACGACCGCGAGCGCGACTACTGGAAGTGGTCGAATTCCCGCAACCTCATCGAGCAGGCGGAATACATCGGATACGACTATCAGGTTCCGTTCGCCCGCTGGCTCGGCTCAGGTGGTGACATCGACTTCAACGGTGCGTCGCTAGACTTTCTCACCACGGCGGCCGCTACCGCACCGATCACCGAGAACATGGGTGTGTTCTCCACCTGCCACATCACCTTCCGGTTTCATCCCCTCCACATCGCGAAAATC…	MARKLIVPDGIPNDPGGQPDSRRGKALELGFFGWNIRGGMTMSKATLRNNDRERDYWKWSNSRNLIEQAEYIGYDYQVPFARWLGSGGDIDFNGASLDFLTTAAATAPITENMGVFSTCHITFRFHPLHIAKIGASIDHISNGRWGLNIVTGYQAQEMAAFGMEHIDHDVAYDMAEEFTVLLKHLWTEPEPFDFEGKYYQSYGAVVKPGPTRSPRPILMNAGMSDRGVLFGARNVDWLFTVGLTVPELRAKVDRAHSLAESFGRSIRAATMCWVVAEATDELAAEKFAELQSEIDREALLGYARQLGGMEMYKDRDVDALSQDPYAGLGKEFYEGYSHGFMSPQLVGSPETIAEKLRELNQEGGAESILTCFLDPQKGLHAMQDDIFPILEKMGLRG	go_function: catalytic activity [goid 0003824] ;
RHA1_ro10302	2791.11	6693.39	2.39811	1.2619	9.33e-64	YP_708649	111026366	290426	288939		possible aldehyde dehydrogenase	ATGTTCGACACCCTGCCCGAAATCGACCGCAGCGGCCCGAAGGTCCACCTGCACATCGGCGATCGCAGCCTTGACACCGGCTCCGCCGGCGTCCACCGGCGCGTCAACCCGTCCACCGGCGAGGTCGACGGCGAGATCCCGCTCGCCGGCGCAACCGAGATCGACGAGGCCGTCCGTGCCGCGCACGCGGCCTACCCCGCCTGGCGGCGAACTCCTGGTCCAGAGCGCCGTCGGCTGCTCCTGAAGCTGGCCGATCTACTCGAAGCCAACGGTCCCGAGTTCGGCCGCCGTACGACCATCGACATGGGCATGAACTACGTTCCCCATCTCGGGATGCTCGGCGAGTGGCCGCGTTACTACGCGGGCTGGGCAGACAAGATCGTCAGTGACGTCACCGGT…	MFDTLPEIDRSGPKVHLHIGDRSLDTGSAGVHRRVNPSTGEVDGEIPLAGATEIDEAVRAAHAAYPAWRRTPGPERRRLLLKLADLLEANGPEFGRRTTIDMGMNYVPHLGMLGEWPRYYAGWADKIVSDVTGLGASGGEFSYTIAEPYGVIGVIITWNGPVGSMCMKLPPALAAGNTVVVKPPELAPYGPELFAELVKEAGFPPGVINIVPGGREAGEALVTHPLVQKISFTGGPATAKAILRSTAETMKPTLLELGGKSANLIFEDADLDSACTHAAVMSVGFLAGQGCAFPTRMLVQDTIYEDVVQRIEKIVSGFVVGDPFDPRTTTGPVVNQAAVDRILGFIEGAKRDGARLVIGGKRAGGELAQGCFIEPTVFADVDPDSELAQGEVFGPVLSI…	go_component: cytoplasm [goid 0005737] ;
RHA1_ro05626	132215	316750	2.39573	1.26046	2.67e-179	YP_705564	111022592	6052149	6052832		hypothetical protein	ATGAGCGAGAACCGCAAGTCCGGCCTGCGCCGTGGCGCCCGTATTGCAGGCCTGGGTGCTGCTGCGGCTGTTGCACTCGGTTTGATGTCTACTGGTGCGGCGAGTGCGGATACCTTTATCCCGCTGCCTGATGGTTCGAAGGTCGGTCCGAATGTGACGTTGACGCGGACGGCGGAGAGCGCTCTGTCGTCGCCGTCGTTGGCTGCCAATGGCGCCGGTCGTGTGGCGTGGGTGTCGGGCACCGTCGTTGCCGATGTCAAGGGCATCAAGGAGGTCACCGACGTTCCGGAGGCGAACTCCACGACGAACAATGCGGGTACCTACAACGGTACGAATGCGGCAACGACGCATGGTGTTTCGCGGGTGTCGACCGGGTACATCGTGGGTTGCCAGGTGGAT…	MSENRKSGLRRGARIAGLGAAAAVALGLMSTGAASADTFIPLPDGSKVGPNVTLTRTAESALSSPSLAANGAGRVAWVSGTVVADVKGIKEVTDVPEANSTTNNAGTYNGTNAATTHGVSRVSTGYIVGCQVDITGLSANPSFSLGLDSLSTSAGLTVPLASGEVKYVPLGGKDIKKDGVYALQYQDAELQVQKCGGFAQARSYSVVEIVGNDYSKTVLYGAPFSIG
RHA1_ro08294	1458.15	3486.83	2.39128	1.25778	6.06e-38	YP_707496	111025076	279672	279496		possible transposase	GTGACCGGCTCGTGCGAAAAGGTCACACGTGCGATCCGATGGCGCATCGAGCGCGACTACCGGGAACTGGAAACCGGGCTCGGACTGGACCATTACGGCGAGCCCACCTGGCTCGACAGGCACCACCACGCCACCCTGGTCACCGCCGCCGCCCACCTCTTACCGCCCTGCGATTGA	MTGSCEKVTRAIRWRIERDYRELETGLGLDHYGEPTWLDRHHHATLVTAAAHLLPPCD
RHA1_ro04476	4481	10711.1	2.39033	1.25721	7.85e-88	YP_704420	111021448	4717408	4717935		hypothetical protein	GTGAAGCGTCGGTCCGGCGGAATCGCCTTCGTAACCGGCCTAATGGGTATTGGCGCAATTGCAGGCTGTTCAACTCCGGTGGATGGCGCAGCTGCGCAGCAACCGGCGAAGGCGATCGCGTTCCACCCCTGTGACGGTCTTACCCAGGAGGCACTCCAAGCGGCGCAGATCGACGTGCGCGCAGGATCGCGGCTTTCGGATGAGCCGGCGAATCGTTCATGCTCATTTCGATCGCGCAATCCTGACTACGGCGTTGTCATTTCCGCGCTTGCTGAAACCGTCAGCAGCGTGGAGTCGAGCGACCGCTTCCACGTCCTGAGTGAGACGGAGATCGGCGGGCGGCGTGCTCTGGTGTCGGATTTCCGTGGCGGGAGTGCGTGCACGGTGTCGGTGGCGATC…	MKRRSGGIAFVTGLMGIGAIAGCSTPVDGAAAQQPAKAIAFHPCDGLTQEALQAAQIDVRAGSRLSDEPANRSCSFRSRNPDYGVVISALAETVSSVESSDRFHVLSETEIGGRRALVSDFRGGSACTVSVAIEPGILEFMIGYSELEDFTTVDAACDQATKVATTLAPYFPDHL
RHA1_ro02015	144.931	345.997	2.38732	1.25539	0.000294386
RHA1_ro00195	895.176	2131.35	2.38093	1.25153	8.68e-25	YP_700189	111017217	251801	252727		5,10-methylenetetrahydromethanopterin reductase	ATGCGTGATTTCAGATTCTCGTTCAACATCTTCGGCTTCGAATCCCGCGACGCCCTTCTCGACCGTTGTCGACTCGGCGAGAGCGCCGGCTACGACACCGTGTTCGCCGCGGACCATCTCGGCGCCCCGGCCCCGTTTCCGCTGCTGGTGGCCGCCGCCGACGTCACCTGCTTACGTGTCGGAACCCTGGTGCTCAACGCACCGTTCTGGAATGCCGCCCTACTCGCCCGTGAGATCGCGACGACGGACGTGCTCACCGACGGAAGGCTCGAGATCGGACTTGGCGCCGGACACATGAAGTGGGAGTTCGACGCTGCGGGTATCGAATGGAAAGCCCTCGGCGGACGGGTCGAACAGTTGTCCGAGATGGTCGATGGCCTACGCACCTTCTTCACCGCG…	MRDFRFSFNIFGFESRDALLDRCRLGESAGYDTVFAADHLGAPAPFPLLVAAADVTCLRVGTLVLNAPFWNAALLAREIATTDVLTDGRLEIGLGAGHMKWEFDAAGIEWKALGGRVEQLSEMVDGLRTFFTADLDELPEGRALPRPLQRRGFGGSGPPLIVGGTGDRVLRIAAAHADIVGVAGAFQIPGRPPGTFRLATANETAERIRFVRTHAGARAEDIEWHLLVQLVVETDDRRAAANEIADRLGGTMTVDDVLDTPYVLVGTVDEMAAQLRRHRERYGFSYITVHEPYLELFAPVIRQLREQS	go_function: monooxygenase activity [goid 0004497] ;
RHA1_ro10292	2840.45	6760.25	2.38	1.25096	2.47e-63	YP_708641	111026358	280145	278883		probable FAD-dependent oxidoreductase	ATGACGTTGACTGGGACCAAACAGTCCACCGAACACTACCGTCCATGGTCGAACTGGGCGGGCAACATCACGTCCACCCCGGCGATCACCGTCACCCCCTGCACCGACGACGACGCCGTTGCCGCCGTCCGTGACGCTCGCAGTCGCGGCATCGGCGTCCGGGTGTGCGGGAGCAGCCTGTCCTTCTCCCCCTTGGTCGCGACCGGCGGCATGCTGCTGGACCTGCGCCACCTGACCGGCATCACCGGCGTCGACCGGGACCGGCAGCGCGTGCGGGTCCGCGCCGGCACCGTGATCCGCGACTTCGCCGCCGAGCTATGGACTCACGGTTTCTCCCTCGCGAACCAGGGCATGATCTGGAACCAGACCGTCGGCGGTGCGGTCGGCACCTCGACTCAC…	MTLTGTKQSTEHYRPWSNWAGNITSTPAITVTPCTDDDAVAAVRDARSRGIGVRVCGSSLSFSPLVATGGMLLDLRHLTGITGVDRDRQRVRVRAGTVIRDFAAELWTHGFSLANQGMIWNQTVGGAVGTSTHGTGRTLCGMSSMVTWVRLIDGRGEIVEIGEDEPDRLHAVQTALGVMGIFLEVEMAVVPAFYAEEKFRFEAWESAERNWLTNIDAHRNLSVMWLQSNAAAEAYSVPVPPGMSLANQVLHFAIDAIDPLPESEWCQDIGARRGPAYGVLSGENIVDTFCELEYMVPFDDGLEAVQRVQELLLGKHADQLHPMFIRFIKADEAWMSPFYQRDTVTVSVAGHPGADYWPFFTDVDQILREYDARAHWGKLHLFDRDYLARVYPRHGDFVR…	go_component: mitochondrion [goid 0005739] ;
RHA1_ro05013	1120.71	2664.14	2.37718	1.24925	8.19e-30	YP_704952	111021980	5295161	5297878		bifunctional: xanthine dehydrogenase/ 4-hydroxybenzoyl-CoA reductase	ATGACGTACATCGTGAACGGCAGGGCGTTCGACGAGGAACCGAATCCAGGGCAGTGTCTGCGCACGTTCGTGCGGTCGCTCGGTCATCACGGCGTGAAGAAAGGTTGCGATGCAGGCGATTGCGGAGCCTGCACGGTGTGGCTCGACGGCGATCCCGTGCACAGTTGCATCACGCCCGCGTTCCGCGCGGAGGGGCGGGAGGTGACCACCATCGAGGGCCTCGGTTCGCCGGACGACCTGCATCCGCTGCAGCGGCAGTTCCGTGACGCCCCCGGGTTCCAGTGCGGATTCTGCACCGCGGGCATGATCATGACGTCGGCGACGTTCACCGACGCCCAGAAGGAAGACCTGCCACGCGCGCTGAAGGGCAATCTCTGCCGCTGCACCGGCTATCGGGCC…	MTYIVNGRAFDEEPNPGQCLRTFVRSLGHHGVKKGCDAGDCGACTVWLDGDPVHSCITPAFRAEGREVTTIEGLGSPDDLHPLQRQFRDAPGFQCGFCTAGMIMTSATFTDAQKEDLPRALKGNLCRCTGYRAIEDAVNGVAAVEVAEPGRAVGASVGAPAATDVVTGRAEFTMDTEIEGMLHLKVLHSPHAHARIVSIDTTAALAVPGVHRVYTWEDVPRKRFTTAIHTDHLVDPDDTYILDDTVRFAGQRVVAVLADTVGAAEEGCREVVVEYDVLPAVFDPEEAMADGAPQLHGSDDPFVRDPVHNILLELHGEVGDIEAGFAEADVIHEGTYFTPRVQHAHLETHGSIAWMEDGRLHVRTSSQSPSIAKVKLAHLFDLRPDQLRVFCKRVGGAFG…	bifunctional ;
RHA1_ro03488	863.828	2052.43	2.37597	1.24852	5.75e-24	YP_703449	111020477	3692139	3691483		possible carbon monoxide dehydrogenase protein G	ATGAGAATCGCCGGCACCGCCCTACTGACGGCCCCACCGGAGGCCGTGTACGACAACCTGCAGGACGGACGGGTCCTCGCGGCGACGATCCCCGGGGTGCAGTCCCTCGAGCAACTCAGCGACAACCATTACAAGTTGTCCATCACCGCGGGTGTCGCGTCCATCAAGGGCACCTATGACGGCGAAGTGATTCTGTCGCAGCAGAATCGGCCCGAGTCGTTCGTGATGACGGCGTCGGGTGCGGGCGCTCCCGGCACCGTCAAGGCCGACGTGACGGTGCGGCTCGAGGAACGCGACGGCGGCACCCTGCTCAGTTACGACGCGGACGCCGTCGTCGGAGGCATGGTCGGCGGCGTCGGGCAGCGGATGATCACCGGCGTCGCGAAGAAGATGGCCGGG…	MRIAGTALLTAPPEAVYDNLQDGRVLAATIPGVQSLEQLSDNHYKLSITAGVASIKGTYDGEVILSQQNRPESFVMTASGAGAPGTVKADVTVRLEERDGGTLLSYDADAVVGGMVGGVGQRMITGVAKKMAGVFFKGIDGVIANGIPAAEVAAAAGEAPAVAGVAEAAAAPAAAAARVRAPEGASTTTVLASAALGAGIALAGVLVGGILVRGTCSK	go_process: one-carbon compound metabolism [goid 0006730] ;
RHA1_ro04302	1931.64	4586.66	2.37449	1.24762	1.17e-46	YP_704251	111021279	4531363	4533156		possible oxidase	ATGGATCGACGGATTCCGCGTAGGTCGTTCGTGCGTGGATTGGCGCTGACGGCCGGGCTCGGGGCCGTCGGGGTGGGATCGGCGAGCGCCTACCCGTTCGGGATCGATCCGTTGCGGCCGTTCGTCTTCTCCTCGCCGCCGCTCCAGCCGTTCCGGGAACAGTTGCCGCCGTTGCCGATGATGGGTGGGAGCGCCGTCGAGGTGCACGCGAGCAGCACGACGCACGTGTTCCATCCCGATCTGCCCGCGTCGCCGGCCCTCGGCTACGGCGGCATGGACTACCTCGGCCCGACGATCGAAGCCCACGTCGGCGAGCGGACCTCACTGACCTACCGCAACGACATCGCGAGCAACCCCCTCGCCGCCGACGTCGACCCGCGGATCCACGGCGTGAGCGAG…	MDRRIPRRSFVRGLALTAGLGAVGVGSASAYPFGIDPLRPFVFSSPPLQPFREQLPPLPMMGGSAVEVHASSTTHVFHPDLPASPALGYGGMDYLGPTIEAHVGERTSLTYRNDIASNPLAADVDPRIHGVSEQDRTQVPTSLHLHGGRTPPEFDGHPEDTMRPGQGMVHEFPNRQEACALWYHDHAMGVTRLNIYAGLAGMYLLRDEYDTGRSGNPLGLPSGEFELPLVLQDKNFTDDGRQSVRSNPLNPQGSWEAATPGDVGVVNGKVWPEMSVARGLYRLRMVNAASFSVWNLFFENRMRFWVIGAEGGLLDAPVATDHVRLGPGERVDLLVDFGTLAPGTTVELRNDEPIPAQVAQRGVQIMPRFCRFRVGTAAGFTGGVPETLRGGSRGLTVLP…	go_component: mitochondrion [goid 0005739] ;
RHA1_ro05444	18027.4	42779.9	2.37305	1.24674	3.84e-149	YP_705382	111022410	5812149	5813279		GDP-mannose 4,6-dehydratase	GTGTTCCCGACGGGTCTGAGTAGCCCTGCGGTAGCAAGGATTCGGGAGGCCAGTTATCGTAGGACAGTCCGATCGGGCGATTTATCGACTAGGGAGCCGACTTTGAAGCGGGCACTGATCACCGGCATCACGGGACAAGACGGGTCGTATCTCGCGGAGCTGCTGCTCGCGAAGGGATACGAGGTGCACGGGTTGATCCGCCGGTCCTCGACGTTCAACACCTCGAGGATCGAGCACCTCTACGTCGACCCGCACGACCCTGCCGCCAAGCTGTTCCTGCACTACGGTGACCTCAGCGACGGCGCCCGCCTGGTGACACTGCTCTCGCAGATCCAGCCCGACGAGGTCTACAACCTCGCCGCCCAGTCACACGTACGGGTGAGCTTCGACGAACCTGAA…	MFPTGLSSPAVARIREASYRRTVRSGDLSTREPTLKRALITGITGQDGSYLAELLLAKGYEVHGLIRRSSTFNTSRIEHLYVDPHDPAAKLFLHYGDLSDGARLVTLLSQIQPDEVYNLAAQSHVRVSFDEPEHTGNTTGIGSVRLLEAVRLAGLNCRYYQASSSEMFGATPPPQNEDTPFYPRSPYGAAKVYSYWVTRNYREAYGMFAVNGILFNHESPRRGETFVTRKITRAVARIKAGVEDHVYMGNLDAIRDWGYAPEYVEGMWRMLQADQPDDYCLATGGRYSVRDFLTVAFEHAGLDWEKHVRFDDRYLRPTEVDALIGDASKAEVKLGWKARVHTPELARIMVDADIQALAHEGRPWIDSPAHPDWEIL	go_function: GDP-mannose 4,6-dehydratase activity [goid 0008446] ;
RHA1_ro05637	14436.7	34244	2.37201	1.24611	4.73e-141	YP_705574	111022602	6060599	6060312		hypothetical protein	ATGTCGGGGAACCGGCACCACCAGCGGTGCCCGAGCCAGGTGGGACTCGAGCAGCTTCCGAGAACCCCTGCGGGTTCGGCGTTGCGGCCTGGAGGTGCTGAGCGGTCAGCGGAAGGTCGGCGTCTCCGACGCGGCCCTCGCGACGTCGGTTGGTCGGCCGGAGTTCACAGGACGTTCACCAGCAACATCGTCGCGGTGATGGTCGCGACCACCGTCGCCGGTTCCAAGAACTTCGAGATCTTGTCCATTGCCTGCATGTATTTCCACCCCGTGCGATCGACCCCTTGA	MSGNRHHQRCPSQVGLEQLPRTPAGSALRPGGAERSAEGRRLRRGPRDVGWSAGVHRTFTSNIVAVMVATTVAGSKNFEILSIACMYFHPVRSTP
RHA1_ro08339	1757.2	4161.07	2.36802	1.24368	5.33e-43	YP_707541	111025121	321152	321685		hypothetical protein	ATGGTCTATCTTCGTTCCGTCATCGACAGCCCGCAGCATCTGCGGCTTGCCCTGTCGCAGACCGCGTTCTTCGACCAGGCCGATCCCGACGAAGGCGGTTTCGCCCTCGAGGTCGACGAACCGGCCGGCGGCCCGATCGTGCTCCGGGTGAGCGGCGACCTCGATATGGTCACCGCACCGATTCTGGCGGCCTGCCTCGACGAGGTCGTGTTGCGCGGGCGCTGCGCCGTCGTCGACCTGCTGCCCGCCGGGTTCGTCGGCTGCGCCGCACTGGCCGTCCTCGCCGACGCCGGCACCCGGCTCCGTGAGCAACGCAGCCGACTGACCGTCGCCGCATTCGGACCCCTGCGGCACATCCTCGACGACGCCGGGATCGATGCGGTGCAGTGCTGCGGCACC…	MVYLRSVIDSPQHLRLALSQTAFFDQADPDEGGFALEVDEPAGGPIVLRVSGDLDMVTAPILAACLDEVVLRGRCAVVDLLPAGFVGCAALAVLADAGTRLREQRSRLTVAAFGPLRHILDDAGIDAVQCCGTLPDAFTAAHTGSASVVELVRPRPGRPAAPRRRPFGARRPTPSIG
RHA1_ro08414	304.994	721.943	2.36707	1.2431	7.12e-09	YP_707616	111025196	389353	389030		hypothetical protein	ATGGTCCGTCGTGGTCGTGGCTGGTCCCTGGCCTGGAAGCGTCGCGAAACCGCCGTACGCCGGTTCGTCACCAGCCGTGCCGATACGGGGGCACAGTTCCTCACGCGCACGGTTCCAGAACGGGAACAGTTCCGGGCTGTCGGCGTCGGGGTGGGCGGGTTGGCTGACGTCGACGAATTCGAGGAACGTTTTCCGGAGGTCCGAGCCAGCACGCAGGCCCGCAGGGAGAGCTTCGCCGAGGCGGCGTCTCCGATCCGGTCGGCGTACGGGCCCAAGTCCGCGGTGTGCACGAAACCCTCGAGTCGCCCGCCGACGTCGTTGTAG	MVRRGRGWSLAWKRRETAVRRFVTSRADTGAQFLTRTVPEREQFRAVGVGVGGLADVDEFEERFPEVRASTQARRESFAEAASPIRSAYGPKSAVCTKPSSRPPTSL
RHA1_ro08668	12966	30688.4	2.36683	1.24296	4.69e-136	YP_707870	111025450	646494	646754		hypothetical protein	GTGAAACTTGTCTGGGACGAGTCTGCGTGGGAGGACTACGTCTGGTGGCAGGCGCAGGATCGGAAGATCGTCAAGCGGATCAACACATTACTCAAGGATGTCGAACGCAACGGGAACGACGGAATCGGCAAGCCAGAGCCCCTCAAGGACGGTTTTCAGGGCTACTGGTCCCGGCGTATCACCGATGAGCACCGGCTGGTTTATAAGATTGTCGATGATCAGATCCGCATTGCTGCCTGCCGTTACCACTTCGGACACTGA	MKLVWDESAWEDYVWWQAQDRKIVKRINTLLKDVERNGNDGIGKPEPLKDGFQGYWSRRITDEHRLVYKIVDDQIRIAACRYHFGH
RHA1_ro11005	917.782	2171.92	2.36649	1.24275	6.74e-25	YP_708810	111026832	2379	1672		hypothetical protein	ATGTCTGTGGACGTTGCAGTTATCGAGAACGTGACGAGCGGGGCGGGTGTAGCCGCCCCTGCCGGTGGGGTGTTCCCGGCGGATGGGGTGTTCGTCGAGGTGCGTGAGGGTGAGGCGTGGACGGCTGGCTGGCTGGTCGCGGACCGCATCGACGTGTCGGCGTTGTCGGTGAACGGTGTCGCCGAGGACAAGCGTCTGGTGTCGGTGGCGTTGGTGCCGCTCTCGCCGGATGCGCCGGTGTGGCAGGGCCGGGTCCATCCGGATCAGGTGGTGGTCGCGTCGGTGCAGCGCCCGGTGCCGGTGTTCTGGGATCGGGTGGCGGGTTCGCTGGCTGCGGTGATGATCTCGCGCCGGGAGGTGGCGACGCTGCGGGAGCGCCTCGAAGGGGCGCATGCCGAT…	MSVDVAVIENVTSGAGVAAPAGGVFPADGVFVEVREGEAWTAGWLVADRIDVSALSVNGVAEDKRLVSVALVPLSPDAPVWQGRVHPDQVVVASVQRPVPVFWDRVAGSLAAVMISRREVATLRERLEGAHADHMKWIDAVATSAHQWADENNLCSEFDQFMEEHGLPPRSREFTVEALVTITTKVSVPVSARSEEVAEDEVDGEVLARALGRRIGGFRRHGLDLREYTVTEVQA
RHA1_ro03612	587.548	1388.85	2.36382	1.24112	4.38e-17	YP_703573	111020601	3817941	3816742		probable butyryl-CoA dehydrogenase	ATGGAATTCGCATACAGCCCCCGCCTCGCCGACCTCAAGGAGCGCGCACGCGCCCTGACCGACACGATCATGCAGTTCGAGGACGAGTGCGAAAGAAACAACGGAATTTCCGACGAATCCCACGCCACCATCAAGGCGGCCGTCCTCGCATCGGGACTGCAGGCGATCAACACCCCCGTCGAATACGGCGGTGCCGGACTGACGGTGCTCGAGCAGGCCGTCGTGCAGGACGAACTCGGTAAGCTCACCAACGCGCTGTGGGACACGGTGTGGCGGCCCGCGAACCCGCTGACCCATGCGACCCCCGAACAGCGGGAGCGCTACCTGATTCCCGGTGCCCGCGGTGACCGCCGCGACGCCGTCGCGATCTCCGAGGCCAACGCGGGCTCGGACTTCTCC…	MEFAYSPRLADLKERARALTDTIMQFEDECERNNGISDESHATIKAAVLASGLQAINTPVEYGGAGLTVLEQAVVQDELGKLTNALWDTVWRPANPLTHATPEQRERYLIPGARGDRRDAVAISEANAGSDFSAASTTATPDGNGGYIINGEKWFVTVGDVADYLIVLANVEPEHAATIFLIDVDTPGVKIKHIPRYTHTFVYEHPEFTFENVRVGEDAVLGGIGQGHDLTRDWFTEERLMIGARTIGAAERALTLAVDWARERVQGGEPLINRQLIQGMIADSVVDITTNRALTHQVAWEFDQADPHDADLRKTLHAKAATVKLAASEASNRVADRAVQIFGGRGYIRDYPVERLWRELRVDRIWEGTSEIQRLVIANEANKRGLDNLLSFRYEAGEK	go_function: acyl-CoA dehydrogenase activity [goid 0003995] ;
RHA1_ro08976	404.598	956.009	2.36286	1.24053	7.28e-12	YP_708178	111025758	939649	939137		possible sugar kinase	ATGGAATCCCATTGTAGGCGTCGGTGTTCCAGACTTCGTCGACCATGCCTGACCGGCTCCGCTGTAGAGGACGCGCCCGGGGTGCCCGAGGCACTCAGCTACTTCGAGGCGGCGCTGCCTCACATCGACTACTTCTTGCCCAACGACGAGCAGGTGATCGGCTGGACCGGTGCGTCGTCCGTGGAGGACGGGTGTCGTCGCCTCCTGGACCGCGGGGCCCAGTGTGCAGTCGTGACCGCGGGCCCGAATCCGACCGTGGTCGCCACCGAGTACGGGATCACCGAGGTCCCCGCGTTCACCGTCGACGTCGTCAACACGACCGGCTGCGGGGACGTATTCTCGGCCGGATTCCTACGCGGCGTATCCCTCGGAATGGATCCCGCGGCGGCGGCGCGACTC…	MESHCRRRCSRLRRPCLTGSAVEDAPGVPEALSYFEAALPHIDYFLPNDEQVIGWTGASSVEDGCRRLLDRGAQCAVVTAGPNPTVVATEYGITEVPAFTVDVVNTTGCGDVFSAGFLRGVSLGMDPAAAARLGNATAAQVAQGLGSDFGDYDLDVVKRFSSSHTAREVR	go_function: ribokinase activity [goid 0004747] ;
RHA1_ro08968	366.128	864.792	2.36199	1.24	1.09e-10	YP_708170	111025750	931048	931335		hypothetical protein	ATGACCGCAATCGTCGTTGCCCGAATCCGTGTAACCGACGCAGACAAGTACGAGTCGTACAAACCTCTCTCCAAGCAAGCGATAGAGGAATTCGGAGGACGCTACTTAGTCCGTGGCGCCGCTCCGACCACTTTGGAAGGTAAATCCGACGATGTACGTTATGTCGTCGTGGAATTCGCATCCGTAGAGGCCGCAACAAAGTTCTACGACTCACCAGGTTATCTCCGTGCGCGCCAGGCGCGTGAGGGTGCCTCAGAAACCGTCATCGACGTCGTCGAAGGCGTATGA	MTAIVVARIRVTDADKYESYKPLSKQAIEEFGGRYLVRGAAPTTLEGKSDDVRYVVVEFASVEAATKFYDSPGYLRARQAREGASETVIDVVEGV	go_function: DNA-directed RNA polymerase activity [goid 0003899] ;
RHA1_ro08756	962.224	2272.23	2.36144	1.23967	9.83e-26	YP_707958	111025538	732997	733266		hypothetical protein	ATGACCACCTGGACCCTCTGGATCGGCGCCCTGTTGGTCGTCGGCGGCTCGGCCGCCCAACTCACACATCACACCGCGGCGGCCCGCGCCCTCTGGGTGCTCGCCGTGCCCGCCTTCATCGCCACGACAGTCGGGGCGGTGACCGCTGCCGAGTTCTCACTGCCGTTGGTGTTGATCCTCGTGGCCGCGATCGCGGCGACCTGCGCCCTGATCACGGTCAGCCGTGAGCCGACAAACGCCAATGCCGCCGCGCGACGGGGCGCGCAGTGA	MTTWTLWIGALLVVGGSAAQLTHHTAAARALWVLAVPAFIATTVGAVTAAEFSLPLVLILVAAIAATCALITVSREPTNANAAARRGAQ
RHA1_ro00685	925.987	2186.42	2.36118	1.23951	6.01e-25	YP_700678	111017706	743615	743361		hypothetical protein	ATGAAGTTCCGAGAACACCTTGCCAGTGGTGTCGGAGTCCTTGGGCTGGCTGTCGACGCGGGTATCGCTCTGGCATCGATCGTGGTCGCAGTCCCGGTCGCGTTCATTGTCAGCGAGGTGGGCAAGGATCGGGCGCAGGCCCGCAGGCAGACTTCGCCCACCGTGCCGCCGGCGTCGACGACGCACGATCTCGGGACGGTCTTCACCTATCGGGAACGGACCGGAGGCGGCCGCTCGTCGCTGGGTGGCAGCTGA	MKFREHLASGVGVLGLAVDAGIALASIVVAVPVAFIVSEVGKDRAQARRQTSPTVPPASTTHDLGTVFTYRERTGGGRSSLGGS
RHA1_ro04222	25758.4	60741.2	2.35811	1.23763	1.49e-157	YP_704171	111021199	4435023	4429537		probable acetyl/propionyl-CoA carboxylase alpha subunit	ATGTTCAAGCGAATAGCGATAGTCAACCGCGGCGAGGCGGCAGTCCGCCTGATTCGTGCGGTGCGCGAACTGAACGCCGAGCACAACTACGGCATCCGCACGATCGCACTGCACACCGAGGCGGAACGCCGCGCGATGTTCGTTCGGCAGGCCGACGAGGGTGTGTGCTTGCGCACAGTCAAGACCGGCACCGCCTACCTCGATCACGCCGAACTGGCCCGCGCGCTGCGCGAGAGCAAGGCCGACGCCGTGTGGGTCGGCTGGGGCTTCGTCGCCGAGGATCCCGCGTTCGTCGAGGTCTGCGAGCAGCTCGGCATCACGTTCATCGGCCCGCCCGCCGAATCGATGCGCCTGCTGGGCGACAAGGTGGAGGCCAAGCTCCTCGCCGAGAAGGTGGAG…	MFKRIAIVNRGEAAVRLIRAVRELNAEHNYGIRTIALHTEAERRAMFVRQADEGVCLRTVKTGTAYLDHAELARALRESKADAVWVGWGFVAEDPAFVEVCEQLGITFIGPPAESMRLLGDKVEAKLLAEKVEVPVAPWSGGPVATRADARRHAQAIGYPLIIKARSGGGGRGIRKVWSEDELELALERTQGEAQRSFGDPVVFIERLVTDARHVEVQVIADNFGNVWAPGVRDCSIQRKNQKVIEESSSPLLTTEQANHLRTVSAELVRAAGYRGAGTVEYLYQPEQKTFTFLEVNTRLQVEHPITEATTGIDLVKLQILVASGEPLVGDCPPEFGHAVEARLNAEDAANGFAPAPGAVQLLKFPLGSGLRVDTGIAQGDVIPPDYDSMVAKVIAWGR…	go_function: acetyl-CoA carboxylase activity [goid 0003989] ;
RHA1_ro05448	6420.65	15135	2.35724	1.2371	4.33e-103	YP_705386	111022414	5816223	5816702		hypothetical protein	GTGAACATAACTGACCGGCATTCGCTCGCCGAACTCCGCGAACGATTCGACTACGTCATCGTCGACGCGTCACCGCTGCTGCCCGTCACCGACGCAGCCGTGCTCACCACGATGTTTGACGGTGCCCTCGTCATCGCCCGGCATGCCGAGACCAAGCGCGAGCAGTTGTCGCGGGCGGTGGGGAACTTGCACGGCGTCGGTGCCACCATCCTCGGCACTATCACCACGATGGCACCGTGCCGTGGCCGCGGAGTGTACGAGTACAAGTACTACTACGAGACCGACACTGCGGCGCCACTTGCGCCGCAGGCCGGGCAACCGCACGACGGGCAGGCCGATGACCGCCAGCACGCATTCGTCGCAGCAGGAGAAGGGGGGCAGCCCACCGCGAATACGTCG…	MNITDRHSLAELRERFDYVIVDASPLLPVTDAAVLTTMFDGALVIARHAETKREQLSRAVGNLHGVGATILGTITTMAPCRGRGVYEYKYYYETDTAAPLAPQAGQPHDGQADDRQHAFVAAGEGGQPTANTSRPIVGSHHGVTLPPARRPRDHVQEED	go_component: signal recognition particle (sensu Eukaryota) [goid 0005786] ;
RHA1_ro10301	1551.72	3650.86	2.35278	1.23437	3.07e-38	YP_708648	111026365	288937	287591		ligase	ATGACGAAACAGGTTGAACTGCCGGGCGCGCCAATCCTGCCCGATCCGGACCCACACCGCTACTTCGAGCCCGAGACCGAACTCATGTCGCGCGCGGACCTCCGCGCGCTCCAGGAGCAGAAGACCCTCGAACTGGTGCCCTACGTCTACGAGCGGTCGGCGCTCTACCGCACTGTCTGGGACAAAGCAGGCGTGCACCCGCGGGACATCCACTCGATGGACGACTTCCGCGAACGTATCCCGGTCATCACCAAGGACACCATCCGCTGGTTCCGGGACACTTATGGCGACCCGTTCGGTGGGCTGCTATGTGTTGAGCCTGATGAGCTGACAGCCATTATGTCCAGCTCCGGAACCACGGGCGACCCGACCTTCTTTCCTGAGCGGTTCAGCCGCTGG…	MTKQVELPGAPILPDPDPHRYFEPETELMSRADLRALQEQKTLELVPYVYERSALYRTVWDKAGVHPRDIHSMDDFRERIPVITKDTIRWFRDTYGDPFGGLLCVEPDELTAIMSSSGTTGDPTFFPERFSRWSPMQTSYVRDLWEHGLRPGDHVVGTSGAFRGGGLPEFRLLGCTALALNAWMGGWEELLDAIEKYDVSAISLIGPVMGELERIAQHRDLTKTFASLKFATFAGEPLGSRMKATVQKEWGVRLVMWSSAGDTGTAWECREHDGYHLWEDTVVPESLDPVTRAAVPDNEVGELVVTDIDNLVAPLVRFGAEDLVRSSSEQCRCGRHHSRIWPLGRSGDVTVVQGRSVMPVEVWSAIEQHDETRAAVFQIVRPQREVDELQIRVGYNHAR…	go_function: catalytic activity [goid 0003824] ;
RHA1_ro02548	388.549	913.921	2.35214	1.23397	3.17e-11	YP_702511	111019539	2697296	2698207		ABC metal transporter, substrate-binding component	ATGCGGCGCCTGCTGCCGCTGACCCTGCTGGCCGCAGTCGTGACGCTGTCCGTGGCGGCGTGTTCCCCGGGCGCCTCCGACGGACCGATCGTGGTCGTGACCACGAACATCCTGGGTGATGTGGTGAAAAACGTCGTCGGCGACCAGGCCGACGTGATGGTGCTGATGCCGAGAGGCGCCGATCCCCATTCGTTCGAGATCTCCGCGTCGGACGCCGCGCGGGTGGAGCGCGCCGACCTCCTCGTGTCGAACGGTCTCGGACTCGAGGAGGGAATCGGCAAGACCGTCGACACCGCACACTCCGAGGGAGTTCCGATTCTGCAGGTCGGTGAGGCCGTGCGGCCGATCGAGTACCGTTCCGGAAAGTCCACGGGCACCCTGGATCCGCACGTCTGGACC…	MRRLLPLTLLAAVVTLSVAACSPGASDGPIVVVTTNILGDVVKNVVGDQADVMVLMPRGADPHSFEISASDAARVERADLLVSNGLGLEEGIGKTVDTAHSEGVPILQVGEAVRPIEYRSGKSTGTLDPHVWTDPDRMREAVALIRDAVIDHVPEIDAGAVRTNSDSYARQLEELTARMSDRFATVPADRRKLVTNHHVFGYLAERFGFDTVGAVIPSGTTLASPSASDLSDLAATITASRVPAIFVDSSQPDRLAQVLASEAGVPVDVVALFTESLGENGSGAGTYIEMMDSNSLAITEGLK	tc: 3.A.1.15 ;
RHA1_ro01054	1649.7	3877.94	2.35069	1.23309	4.17e-40	YP_701039	111018067	1118303	1117152	bioF	8-amino-7-oxononanoate synthase	GTGCCGTGGGTGAGTACCGACCGCACCTTCACCACCTGGCTCGACGACGTCGAGGACCAGCGGCGCGCCGCGGGACTGCGCCGCGAGTTGCGTCCACGCACGCCCGGCAACGCGCTGATCGATCTGGCGTCCAACGACTACCTCGGACTCGTACGGCACCCGGAGGTGCTGCACGGCGCGATGACCGCGCTGCGCCGCTGGGGCGCGGGGGCCACCGGCTCGCGTCTGGTCACGGGATCGACCACCGAACACGAACTCCTCGAAACCGAACTCGCCGAGTTCGTCGGCGCCGAGGCCGGGCTGGTGTTCTCGTCCGGGTACACGGCGAATCTCGGTGCCGTCACCGCACTGTCCGGCGCCGGATCGCTGATCGTCTCCGACGCGGGCAGCCACGCGTCG…	MPWVSTDRTFTTWLDDVEDQRRAAGLRRELRPRTPGNALIDLASNDYLGLVRHPEVLHGAMTALRRWGAGATGSRLVTGSTTEHELLETELAEFVGAEAGLVFSSGYTANLGAVTALSGAGSLIVSDAGSHASLVDACRLSRARVAVAPHSDLDFVRSALATRPEERALVVTDSVFSADGDLAPLVDLHRVCRDHGAFLVVDEAHGVGVRGAGGRGLVHEVGLAGEPDIVVTATLSKSLASQGGAVLASEKVRAHLVDAARTFIFDTGLAPAAVGAARAALAVLRREPHRAESVLNRARDLARFTGAGTPESAVVSVILGDPQRAVDAAAACREQGLHVGCFRPPSVPEGTSRLRLTARATLDEGELSRIEAVLADVLAGASA	go_function: acyltransferase activity [goid 0008415] ;
RHA1_ro08372	2786.9	6547.79	2.34949	1.23235	2.81e-60	YP_707574	111025154	350778	350386		hypothetical protein	ATGAAGTCCGCCCGTGTAATCGGTCTCGCCGCGGCCACGGTCGGTGCGCTGGTGTCCTGCAGCTCCGATACCGATCCCGACGCAACCACGGCCACCTCCGAGACCACCGGTGCCGTGGAGGATATGGACCGGGCCGCGGTGATGGACCGCTACCATGCCGACCTCAACGCTTTCGTCGCGATGTTCCGTGCCCGATACCCGGACCTGGCGGTTGACCGCAACGACGCGTCGATCGAACACATCGCCATCGAACCCTGCATCGACCTCGCCAACGGCGTCGACGAGCAGACCGTCCTCGCGACGATCGCAGAGCAGGCCGAGAACCGGGGCACCGCACCCACCCCGGAGCAGACGCAGCAGATCTACACCCTGGTCGTACCCGTGTGCCCCTGA	MKSARVIGLAAATVGALVSCSSDTDPDATTATSETTGAVEDMDRAAVMDRYHADLNAFVAMFRARYPDLAVDRNDASIEHIAIEPCIDLANGVDEQTVLATIAEQAENRGTAPTPEQTQQIYTLVVPVCP
RHA1_ro08815	9876.76	23146.2	2.34351	1.22867	1.5e-121	YP_708017	111025597	788141	788491		ferredoxin subunit	ATGCGTACGAAGATCGCGGACATCGCAGACCTGGACGCAGCCGACGGCAAGATGCGGGTGCGTTTCGACCAGTACGACATTCTCATCACGCGCATCGATGGCGCCGTGCATGCGATAGACAACCGCTGCTCACATGCCGGCATACCCCTGCACAAGGGCCGAGTCCGCAAATGCGTCGTCACGTGCCCGTCCCACCTTGCCAAGTTCGACGTCCGTGACGGCTCCATCGTGCGCGGACCGGTCGAAGGCCACCCGGACAACGTCGAGCCTCAGGAGGTGTTCCCGGTGGACCTGGAGGACGGAGCCATCTACGCCGACCTGCCCGAGAAGGTGAGCTCACGATGGACATGA	MRTKIADIADLDAADGKMRVRFDQYDILITRIDGAVHAIDNRCSHAGIPLHKGRVRKCVVTCPSHLAKFDVRDGSIVRGPVEGHPDNVEPQEVFPVDLEDGAIYADLPEKVSSRWT	go_function: electron transfer flavoprotein [goid 0008246] ;
RHA1_ro06033	3744.91	8770.83	2.34207	1.22778	3.08e-74	YP_705968	111022996	6489180	6489812		possible lysophospholipase	ATGGCAGCCATGCCTTTCTTCGACGGCCACTCCGGACGAGTCCACTACCGGCACTGGAGCGCGGTGGGAGGACCCGTCGCCCAGTTGGTGTTTCTCCACGGCATGGGGCAGCACACGGGTCACTACCACCGGTTCGCGCGCGGACTGACGCCTGCCGGAATCGGGGTGTGGGGAATCGACCAGGCCGGTCACGGATTGTCCGAAGGCGACCATCCGGGATCGGTGGCGGACCTGGCGGAGGACGCCGCGCTTCTCACCGGCCTCGCCGGCAGGCACGCGCCGGATGTTCCGCTCGTGCTCATGGGTCATTCGCTCGGTGCCGCGGTCTCGATGGAACTTCTCGCGTCCGGTGACTCCGGTTTCCGGGGCGCGATTCTGTGCGGGACACCGAAGACCGCC…	MAAMPFFDGHSGRVHYRHWSAVGGPVAQLVFLHGMGQHTGHYHRFARGLTPAGIGVWGIDQAGHGLSEGDHPGSVADLAEDAALLTGLAGRHAPDVPLVLMGHSLGAAVSMELLASGDSGFRGAILCGTPKTAAVQQTADALGSLGIPLLAVHGVDDRIAPIDPVRDWAAGIGRLEFREFDDAGHDLLHEKVHATVTAVVRDFVLGAAHP	go_function: hydrolase activity [goid 0016787] ;
RHA1_ro05006	2628.71	6153.53	2.34089	1.22706	4.89e-57	YP_704945	111021973	5287163	5285229		probable propionate--CoA ligase	ATGAGCTCCCCGGGAACTCCGCCTTCGAGCGACGACCATGGCCAGAGCTACGCCGAGGTGTACCGCCGGAGCACCGACAGTCCCGAGGACTTCTGGCTCGCCGCCGCCGAGGCCGTGGAATGGGTGAAGCCGCCGACGCGGGCGCTCGACGATTCCGCCGCCCCGATGTACCGGTGGTTTCCGGACGCGTCGCTGAACACCTGCTTCAACGCCCTCGACCGGCACGTCCGGGACGGCAACGGGGATCGGGCTGCGTTGATCTACGACTCGGCGATGGCCCCCGCTGCGTCCCGCACCTACACCTACGCAGAACTTCTGGACGAGGTGTCCCGGTTCGCCGGCGTCCTGAAGGACCAGGGCGTGGTGGCCGGTGACCGGGTGATCGTCTACATGCCGATG…	MSSPGTPPSSDDHGQSYAEVYRRSTDSPEDFWLAAAEAVEWVKPPTRALDDSAAPMYRWFPDASLNTCFNALDRHVRDGNGDRAALIYDSAMAPAASRTYTYAELLDEVSRFAGVLKDQGVVAGDRVIVYMPMIPEAAIAMLACARIGAVHSVVFGGFAAKELATRIDDAGPVVLVTASGGLEPGRTVDYLPMVAKALELSGTPPHTVIVKDREQVPGSAADYQGDGAAWFDWDALMADASPAEPVPVAATDPLYILYTSGTTGKPKGVIRDNGGHAVALTWSMRNIYDIGAGDVWWTASDVGWVVGHSYIVYGPLLAGATSVLYEGKPVGTPDAGAFWRVISDHGVSALFTAPTAIRAVRKADPDAKEIEKYDISSLKTLFAAGERLDPDTYAWATRV…	go_function: acetate-CoA ligase activity [goid 0003987] ;
RHA1_ro10024	1715.24	4013.56	2.33994	1.22647	7.3e-41	YP_708375	111026092	24011	24337		hypothetical protein	ATGTCCATTGCGCTCGCCGCCACCGATCCCAACAACGCGGTCCTCGCTGTAGGGCTTTTCGACAAGGCGCAGGAGTTCACCAGCGACGGCAAGCTGCTCCTCCAGTCGGCCGCCGGCTGCCTCGTTTTGTTCTTCCTTCTCAAGAATCTGATGGCCTCATTCACAGTTGCGCGACTCATCACATCAGCGCTCATCGGTGGTGCAGCACTGTGGGTCGTCTTCAACATGGACGTCCTGAAGGACTCGACAGGTGAGGAGTTGGAGAGCGCTCCCGCCGCGGTGCACCTCGTGGCCGAGCCGAGTTCCGGCTTAGACCTTCCCGTGTGA	MSIALAATDPNNAVLAVGLFDKAQEFTSDGKLLLQSAAGCLVLFFLLKNLMASFTVARLITSALIGGAALWVVFNMDVLKDSTGEELESAPAAVHLVAEPSSGLDLPV	homologs found only in other rhodococci ;
RHA1_ro06498	5343.97	12482.7	2.33584	1.22394	1.29e-91	YP_706429	111023457	6995924	6995223		transcriptional regulator	ATGAGACAGCATAGCGGCATCGGAGTCCTTGACAAAGCGGTGGGCGTGCTGCATGCCGTGGCCGAGAAGCCCTGCAGCCTCACCGAACTGTGCTCGCGCACCGGACTCCCCCGCGCCACCGCCCACCGGCTGGCCGTCGGGCTCGAGGTCCACCGCCTCTTGACCCGCGACTCCGACGGGCTGTGGTGCCCCGGTCCCGGCCTCGCCGAACTCGCTGCAACGGCTAACGATCCGCTCGTCTCGGCGGCGGCGCTCGTCCTTCCGCGGCTGCGCGAGATCACCGGTGAGAGCGTGCAGTTGTACCGCCGGGAAGGCACCCAGCGCATCTGTGTGGCGGCGATGGAGCCGCCCACGGGTCTCCGCGACACCGTTCTCGTCGGGGCACGACTGCCGATGAGC…	MRQHSGIGVLDKAVGVLHAVAEKPCSLTELCSRTGLPRATAHRLAVGLEVHRLLTRDSDGLWCPGPGLAELAATANDPLVSAAALVLPRLREITGESVQLYRREGTQRICVAAMEPPTGLRDTVLVGARLPMSAGSGAKVLLAWADPQTQRAILPDAAFGERVLLEVRRRGWAQSAAEREPGVASVAAPVRDAGGAVIAAISVSGPIDRMGRRPGARWAADLLAAAEALHKRL	go_function: DNA binding [goid 0003677] ;
RHA1_ro05439	8931.67	20859.9	2.3355	1.22373	3.85e-116	YP_705377	111022405	5807184	5808299		hypothetical protein	ATGGTGGGCGCGCGGCCACGCGTGAGCATCATCCTGCCCTACCTGAACAGCTATCGAGTGCCTCTGCTGCAGGCTCTCGACACCAAGCTGGCCGATCAGGGGATCGCGCTGGACGTCGCGACCGGCACCCCCGAAGGAGTGGACGTGGCCCGCGGTGACGGCGCCACCGGCTACCCAACCCGCGAACTTCGGAAGCTTGGGGTGCCCACCCCGAAGGGCGCGGTTTACATCCGTCGCCTCGACAAGACGATCCGCAGCGCCGACGTCGTCATCGTCGAGCACGCCATCAAAAACCTCGACAGCCACGCACTCCTGTTCCGGCCCCGCACGAGCGCGAAGGTCGCGATCTGGGGGCACGGCCGGACGATCACCAAACCGCAGTCGGCACTAGAGAACCGG…	MVGARPRVSIILPYLNSYRVPLLQALDTKLADQGIALDVATGTPEGVDVARGDGATGYPTRELRKLGVPTPKGAVYIRRLDKTIRSADVVIVEHAIKNLDSHALLFRPRTSAKVAIWGHGRTITKPQSALENRVQRAMIARADWYFGYTPGSVARANQMGMPADRCTNVQNTVDTDHLKALRRQHPRAGGAEWPALYVGGLDESKRLDFLLEAGRRIHAQDPRFRLIVVGNGRDRGKVETAAREEWCTYLGNFPLADNFYAVKDCNAILMPGRVGLAAVDSFAIEAPIVTTDWTWHAPEFEYLTTQNSITTADTVDDYAYRILDLMRSPTALADLQQQCAHTAEQLSIEDMATRFADGVVSVLDSKRRTRL	go_function: molecular_function [goid 0003674] ;
RHA1_ro02206	1326.19	3095.34	2.33401	1.22281	7.41e-33	YP_702171	111019199	2316064	2317023		probable 85 complex protein, A85 antigen family	ATGCGACCGTTCGAAGCTCTGCGATCCGCGTTCTCTCTGCGTGTACTGGCGGTGATGCTGCTGGTCGTTTCCGGGTGGGCGGCGCTCGGCCCGCCGTCGGTTTCGGCGGAGCCCCGCATCACCAGGGTGGACGTGTATTCGGAGTCGATGGGCCGGTGGGTGGCCAACGACGTCATCTCTCCCGCATCTGACGGTCCGGCGCCGACCTTCTACCTACTCACCGGCATCGGCGGCGGGTCGGACGGGATCTCCTGGTTCAACAACACCGGTGTGCGGGACTTCTTCGCCGACAAGCATGTCACCGTGGTAATGCCGATCGGCGGCCAGTACAGCATGTACACCGATTGGGATGCCGACGATCCGGTCCTCGGCCGGAACAAGTGGCAGACGTACCTGACG…	MRPFEALRSAFSLRVLAVMLLVVSGWAALGPPSVSAEPRITRVDVYSESMGRWVANDVISPASDGPAPTFYLLTGIGGGSDGISWFNNTGVRDFFADKHVTVVMPIGGQYSMYTDWDADDPVLGRNKWQTYLTSELPAAVDSRFATTGSNAIGGVSMAGGAVLDLAVQVPGFYRAVGSYSGCAATSGLLGQAMVRSMVELRGGGNAANMWGSVVDPRWRVHDPMLNAERLRGTELFVSSGNGLPGSIDNHDPVLVVPQTIGGSVVEMVTNVCAAAFQSRLNSLGIPATFAYVSQGTHSWGLFETELRESWPVIGGAIGA	go_function: acyltransferase activity [goid 0008415] ;
RHA1_ro07021	6205.57	14479.8	2.33335	1.2224	8.29e-99	YP_706945	111023973	7521980	7521672		hypothetical protein	ATGAAGACCATGACCATGGCGAAGACCGCCGCAGCAGGACTGTTCTTCGGGGGATCGCTGCTCGTCGCCGGCGCCGCCCCGGCCACCGCCGCCCCGACCACCGTGCAGGACGGACTGGTCAACGTGGACGTCGGCAACATCACCATCGCGAAGGACGTGAACGTCGGCGTCGCGGCCCAAGTCGCCGCCAACGTCTGCGGTGTCACCGTCGGCCCGCTGGACGTCCTCGCCAGCGAGGTGGACAACACGAGCACCCCGTCGACCGTCTGCACCACGCCCCAGGGGCCGGTGACGATCCTCCAGAACTAA	MKTMTMAKTAAAGLFFGGSLLVAGAAPATAAPTTVQDGLVNVDVGNITIAKDVNVGVAAQVAANVCGVTVGPLDVLASEVDNTSTPSTVCTTPQGPVTILQN
RHA1_ro06047	1142.1	2661.13	2.33004	1.22035	1.02e-28	YP_705982	111023010	6506252	6505335		hypothetical protein	GTGATCTCCGACACGGAGACCCCCGCGGAAACGCCCACAACGGAAGTACCGACCTGGGAGAATTCCGGTATCGCCGGTGCGAAGGAGAGCCTCATGGCCATCGAATCCCCCAAACCCCGGGCCGGATCGCGGTTCCTCGACGCTTTCCTGCAATCACCGTTCGCCGGCCTGGCGCCGTGGATCGTGATGTCGCTGCTGTCCGGCCCCGGGCGGTTCGAGGAATCGGTCGCCACCGCTCTCGGGTTGTCGATTCTGTTCCTGTTCCTCAGCCACCGCCGCGGCGGAACCCTCAAACCTCTCGAAGTGTTCGACATCCTCTACTTCGGGTGCCTCGCCGCGATCGGACTGTTCGCGTCCGACGACCTGATCACCTGGCTGGAGAAGTGGTCGGGCGAGATG…	MISDTETPAETPTTEVPTWENSGIAGAKESLMAIESPKPRAGSRFLDAFLQSPFAGLAPWIVMSLLSGPGRFEESVATALGLSILFLFLSHRRGGTLKPLEVFDILYFGCLAAIGLFASDDLITWLEKWSGEMSSLALVAFAFGSLLLRNPFTLPYAKETTPEEYWTSPLFLKVNQLITLVWALSFTVSAAAGLYGDLVLDQPDNFWTGWIIPIGALLFALSFTECYPDVASAQAPREPGEPEEVAPPLVKLFDFLPPFVVGVGIAMLVTDNDPDWLGITLIVVGALGTAALRRADAQSRSSSAA
RHA1_ro02186	15106.5	35149	2.32674	1.21831	2.57e-136	YP_702151	111019179	2298215	2297421		possible ABC transporter, permease component	ATGGCTGTTCTCAATGCCGAACGGATCAAGATCACGTCGACGAGGTCGCCGTGGTGGTGCACGGTCGTCATCATCGTGCTGGGCCTCGGCCTCGCCGCGGTCATCGGGCTGAGCGCGAAGGCGAGCATCAACTCCTTCAACAACCAGATCGCCGACGGTAAGCAACCGGATTTCGATCCGTTCCTGCCGCAGATGTCGGACGCGGTCGGCGGGGTCTCCGGATTCGGCGTGCTGGTCCTGATGATCCTCGCGGCGCTCGCCGTGACCAGCGAATACCGGTTCGGCGTCATCCGCACCACGTTCCAGGCCATCCCGAACCGGGCGTCCGTCCTCATTGCGAAGGCAGGTCTGATCGGCGCGTTCGGCGCCGTGCTGACGTTCGTGCTCACGTTCGGCGCG…	MAVLNAERIKITSTRSPWWCTVVIIVLGLGLAAVIGLSAKASINSFNNQIADGKQPDFDPFLPQMSDAVGGVSGFGVLVLMILAALAVTSEYRFGVIRTTFQAIPNRASVLIAKAGLIGAFGAVLTFVLTFGAYAIAKATAGDEAGAALTLSGDDAWRSIYGVPIYAFLCVVLAVGVGTLLRQSAGAIALLLLWPLLIESLFNLFGSFGEKIMPFLPFLNANNFLGAPQGVEFHWGPWGSLVYFAVFVFVIFGAGLVVVNKRDA	go_component: integral to membrane [goid 0016021] ;
RHA1_ro08929	1405.11	3266.96	2.32505	1.21726	3.73e-34	YP_708131	111025711	899577	899326		hypothetical protein	ATGATCTTCATCGGAGACACCTGCGCCGAGGACCCATCCCGATGTGCACCTGATATATGGCGACAGTCTTCCGGTTGGCGGGCGGGTTACCACCCGAAGGTCGGCCGGTATCCGGGGACAGCCCGAGATGTTGGCCACTCGTCCCTCGGCCCGCTACCTGACCAGAATCGCCCGTTCGCTGCCGACTCCGAACAAGTCAAAGCGATCAAAGTTCCCGATACCGCCCACCAGAACCGGATCTGGTGGGCGTAG	MIFIGDTCAEDPSRCAPDIWRQSSGWRAGYHPKVGRYPGTARDVGHSSLGPLPDQNRPFAADSEQVKAIKVPDTAHQNRIWWA
RHA1_ro02659	555.193	1289.8	2.32317	1.21609	1.68e-15	YP_702622	111019650	2813509	2813913		hypothetical protein	ATGAGCTACTTCACCGACGCCTCCGAGGTCTACCGCTACCTGGGCGGAGTCTTCCGCGCAGCCAACGACGAACCGACCGCCGGCCCTGCGCTCAAGGACGCCGACCTCATCCTCCGACTCGACTACACCAACCCCGATTCGTCGCTCACCGTCACACTGAAGCCAGAAGGCATCGAGGTGATCGAAGGCGAAAACGACCTCATCCCGGACGTCCGGTTGGCGATGTCCGCCGACAACGGCAACAAGTTCTGGCGCGGTGAATACAACGTCGCGGTGGGGTTGGCCAAGGGCCAGGTCAAGGCCAAGGGCCCGGTGTCGAAGATCCTCAAGCTGATTCCGATCTCCAAGCCGCTCTTCCCGATCTACAAGAACCTGGTCGCCGAGAAAGACGCCCAGCAC…	MSYFTDASEVYRYLGGVFRAANDEPTAGPALKDADLILRLDYTNPDSSLTVTLKPEGIEVIEGENDLIPDVRLAMSADNGNKFWRGEYNVAVGLAKGQVKAKGPVSKILKLIPISKPLFPIYKNLVAEKDAQHS
RHA1_ro00721	461.652	1072.2	2.32252	1.21569	6.05e-13	YP_700714	111017742	769861	769586		hypothetical protein	ATGCCCGAGAAAAACCGCAAGCAACCGGAGCCCCGAACCTTGACCGTGGGTACCCGGGTGTTGGTCCAGAGACAATTCGGACACGCCGAGGCCGGCGCGATCGTCGAGGACTACTCCGACCTGACGGACACCGCCGAACGCGGGCACGACTGGGCGCCCGTGCATCGGTGGGCGGTTGCCCTAGACGACGGGCGTCTGGTCTTCGCCGATACCGCTGACCTCACCATCGAGCCCGGAACCCGGGGATCCGGTCCGGGGGCCAGGACAACTGGCTGA	MPEKNRKQPEPRTLTVGTRVLVQRQFGHAEAGAIVEDYSDLTDTAERGHDWAPVHRWAVALDDGRLVFADTADLTIEPGTRGSGPGARTTG
RHA1_ro04690	490.968	1139.23	2.32037	1.21436	1.01e-13	YP_704634	111021662	4942909	4944024		probable 2-nitropropane dioxygenase	ATGCACACGAGTTTGAGCGAGAAGTTCGGCATCGAGTACCCGGTCTTCGGGTTCACTCCCTCCGAAGACGTTGCCGCGGCGATCTCCCGGGCCGGCGGTCTGGGTGTGCTCGGCTGCGTCCGGTTCAACGACCCCGAGGAGCTCGAGGCCGTCCTGTCGTGGATGGATGAGAACACCGACGGCAAGCCGTACGGCGTCGACATCGTGATGCCGGCGAAGGTGCCCACCGAGGGCACGTCGGTGGACCTCGAGTCGCTGATCCCCGCGGAACACCGCGCGTTCGTCGACCGGACCCTGGCCGATCTGGGGGTGCCGCCGTTGGATTCGGGTGCCGAACACGCGACCGGTGTGCTCGGCTGGCTGCACTCGGTGGCGCGTTCGCATGTGGACGTCGCGCTG…	MHTSLSEKFGIEYPVFGFTPSEDVAAAISRAGGLGVLGCVRFNDPEELEAVLSWMDENTDGKPYGVDIVMPAKVPTEGTSVDLESLIPAEHRAFVDRTLADLGVPPLDSGAEHATGVLGWLHSVARSHVDVALNHRIALIANALGSPPKDVIDQAHEKGVPVAALAGAVEHARRHVANGVDIVIAQGYEAGGHTGEIASMVLVPEIVDAIGDSAAVLAAGGIGSGRQVAAALSLGAAGVWMGSYWLTTSEYKLGSASSEGPSAIQRALLGATSADTVRSRIYSGKPARLLKTKWTDAWSKPDAPAPLPMPLQNLLVSEAHQRIAASENPDVVAMPVGQIVGRMNEIRPVAEVMDELLKGFDSAVSRLDSFR	go_function: oxidoreductase activity, acting on single donors with incorporation of molecular oxygen, incorporation of two atoms of oxygen [goid 0016702] ;
RHA1_ro08432	735.541	1705.69	2.31895	1.21347	7.45e-20	YP_707634	111025214	403492	403851		hypothetical protein	ATGACCGAAGTCGACTACATCGACGTGGTCGGGGCGCAGTCCGTGCTCGAGGTGGCCGAAGTGGTCGCCGCGGTGCTCGGGGCCCGGATGGAGATGGGCGGCGAACCCGGCCGCATCGTGGTCACCGGAACGCCCGATCCCGATCTTCGGGTGGTCATCGGGCTGGCGATCAACGACCGCGGGCTGCCCGAAAGGTGGACCAGGCGAATCACCATCACCCACGATGGCGACGAACGCCGCCGCTGGGCGCAGCATCTACACCGTGCCGTCACCGAACGCCGCGACTGGACACTCACCGTGATCCCCGGCGGCCCACCGAACCCACACTCCCCACCCTCGTCGAACATCCCGGGGAGATGA	MTEVDYIDVVGAQSVLEVAEVVAAVLGARMEMGGEPGRIVVTGTPDPDLRVVIGLAINDRGLPERWTRRITITHDGDERRRWAQHLHRAVTERRDWTLTVIPGGPPNPHSPPSSNIPGR
RHA1_ro07254	1345.82	3120.59	2.31874	1.21334	1.07e-32	YP_707176	111024204	7767086	7767859		hypothetical protein	GTGGTGTTCCATCCCGACCGATTGGAGTGCACGGTGACTTCGACCCTGTCCGCCCCCGCGACCGCACTGGACGTGTCCTGCACACGACTTCGCGCGCTGAACGCCGAATATCCGCGTATGTACGCGGTCGCGACGATGGCAGACGAGGGTAAACGCCGGTGGTGGTCGCTGGCGGACGACCTCGACGGCGACCGGGTGCCCCGGATGTGGGCCCGTTCGCTCGAGGATGTTCCCGACCCGGACGTCGCCGCGATGCAGGTGGCCACCGCGCTCATCCACGCCGTGATCGGGCGTGTCACGGCGCTCGTCGTCCTGGAGGGCCGCGCGTGGGACCCGGGGCTCGAGAACCTGTGGATCCACATGGACAGCGACGAGGGGGTCGACTGGGCGGGTGTCGCC…	MVFHPDRLECTVTSTLSAPATALDVSCTRLRALNAEYPRMYAVATMADEGKRRWWSLADDLDGDRVPRMWARSLEDVPDPDVAAMQVATALIHAVIGRVTALVVLEGRAWDPGLENLWIHMDSDEGVDWAGVADDTMRVLPDDPYAGAPRTVTVPCERALLLWTVHRSLTSLHAVFDAVARLTPIDASRFWGLVGEAVLGAATYVPILAGGGEAAAQRRGQGILDAFVAAGVPVRSKSRITRPHCGRLGQARKRLLN
RHA1_ro10034	8765.51	20311.3	2.31718	1.21237	4.76e-113	YP_708385	111026102	39721	39903		hypothetical protein	GTGGTCGTTGACGGAGGTCGCGTCCTCCTGCCCTGGGCACACGAGCAGTTCTCGGGCCCCGACGAGGGCGACGTTGTCACCAGCAGCTGGGAGTACGATTTTGCGCGGCTCGTCGACCACTTCGAGGGAGTCTCCGAGTTCGATGAAGCCTTCGCTACAGCAGGGTTCAAGATCGTCGATTGA	MVVDGGRVLLPWAHEQFSGPDEGDVVTSSWEYDFARLVDHFEGVSEFDEAFATAGFKIVD
RHA1_ro08457	779.976	1803.46	2.3122	1.20927	1.26e-20	YP_707659	111025239	429644	428898		hypothetical protein	TTGCGGGAGTTGGCCGAGTATTCCGAGGCGCTGACTGCCGGGCAGCTGTCCGAACGGATCACCGGCCGATTCCGGCCGATTCTTGAGCATTCCTGGGACGGCGAAGGCTGGGTTCGGAGCGGTGAGACGAGACTGTCCGCGGCACGGGCCGCTGAGCTGCGTGCCAGACCGGTGCAGCCCGCCGACAGATGGGCGCTGGCGACCGTGGTCCCTCCGATCCTGAGCACGCGGTGGCGGCTCCGACACCGGTTGCCGATCGCTATTCGGCGCAAAGCTGCACCTGCTTCTGGGCTCGGTCCGTATCGTTCGAAACGGGAGTCGTCGATGAATGTTCGTAGTCTCGTCCTGGAAATCTCGCGCGTGGTCATACTGGCGCGTGATGACGGAACGTCATGTGTT…	MRELAEYSEALTAGQLSERITGRFRPILEHSWDGEGWVRSGETRLSAARAAELRARPVQPADRWALATVVPPILSTRWRLRHRLPIAIRRKAAPASGLGPYRSKRESSMNVRSLVLEISRVVILARDDGTSCVATPERLREVHTGRRRLVPCGGHHSVISQGVWSKSTRRATSPAPHGGSSTVTPSPRSRSISLSNLAAHRRSPARQCLGHRVAFLYRSDRPEGSQPHRIRMTRPNYLPPAPYPDNHW
RHA1_ro11235	3307.79	7642.08	2.31033	1.2081	1.61e-65	YP_709040	111027062	232580	232957		possible carboxymuconolactone decarboxylase	ATGGACTACGGCAAGGCCGTCCAACAGGAACTTCGGGGACCCGCCCGGGCACTGCGCCAAGCGATCCCGCAGGTCTATGCCGGTTACGGGCAGTTGCACGAAGCCGCCCTGGCACCCGGAGCCTTGGACGCCAAGACCAAAGAACTGATCGCCCTGGCGATCGCCGTGAGCAAGCAATGCGATGGCTGCATCGCCGCACACGCGCGCGGCGCCGCTGAGCACGGCAGCACACCACAGGAAGCAGCGGAGGCAATCGGCGTCGCGATTCTGATGAACGGTGGGCCCGCCACCGTGTACGGCCCCCGAGCATTCGCCGCGTTCAACGAGTTTCACACCGATCAGGACCCCGGCCACGAGAACGATCCGGCCGGACGATAG	MDYGKAVQQELRGPARALRQAIPQVYAGYGQLHEAALAPGALDAKTKELIALAIAVSKQCDGCIAAHARGAAEHGSTPQEAAEAIGVAILMNGGPATVYGPRAFAAFNEFHTDQDPGHENDPAGR	go_function: catalytic activity [goid 0003824] ;
RHA1_ro08364	16955.1	39152.6	2.30919	1.20739	8.48e-138	YP_707566	111025146	340535	341743		probable hydrolase	GTGGGCCGGGCCCTGGCGGCGGCACTGCCGACCGCGGTGCATGACGGTGTGCTGGCATACCGGCAGGTGAGCGTGGTGTTCGACGTCGTCGGCCGTGGCCGGTGGGTGGTGCGCACCCGGTTCGGCACGGTCAGCGTGGACACCAGAATTCCGGCGCGGCCGACGGCCACGATCACCGCCGACCCGGCGGCGGTGACGGCGCTGCTGGCCGGGCGGTGCAGCCTGGTGTCCGCGTTCCTGACCGGGGCACTGCGGGTGCGGGGAAGCATGAGCACGGTGCTCGCCCTCGGCGGCGTCCTGGCCCCAGCGGCGGACCTGCCGACCCGGGCCCGGGTCCGGGAGACCTCCGTGTTCGGGGTGCGCACCGGCTACCTCGACGCCGGTCCCCCCGGCGGGCCG…	MGRALAAALPTAVHDGVLAYRQVSVVFDVVGRGRWVVRTRFGTVSVDTRIPARPTATITADPAAVTALLAGRCSLVSAFLTGALRVRGSMSTVLALGGVLAPAADLPTRARVRETSVFGVRTGYLDAGPPGGPPVVLLHGLGATNASMLPVLADLAAEHRVLAPDLPGFGSSAAPNWDYDPVQLQRWLRAFLDTVDAPASAVIGHSLGGRVALELALRNPDTVRSLVLLCPALAFRRRQLTALARRIPADLARLPIAFPHRLLHEGTRGACRTLFADPDRVPRHWFDAAADEWELTLRDTGHRRALWSATLALYLDEPFGDRGLWNRVAQLAVPTLCVWGADDPLVPARFADHLTATAPQVRSVTLPDCGHLPQFEWPEATGALIDDFLTRTARHPRTA…	go_function: peptidase activity [goid 0008233] ;
RHA1_ro08369	1932.87	4462.2	2.30859	1.20701	2.78e-43	YP_707571	111025151	347341	348246		conserved expressed protein of unknown function	ATGTCGCCGACCGATTCATTGTTTCTGCTGGGGGAATCCCGCGAACATCCGATGCACGTGGGTGGGCTGGCGGTGTTCACCCCGCCCGAGGGCGCCGACGCCGGGACGGTGCGGGAGATGTTCGAGGCCGCCGTCGACGACGAGCAGGTCGCGCCGTTGTTCCGCCAACGTGCCCGCCGGTCGCTGACCTCGCTGGGCCAGTGGGGATGGGACACCGCCGGGGACGTCGACCTCGGTCATCACGTCCGCCGGGACGCGCTGCCCCGCCCCGGGGGCACCGAGGAGCTGTTGACCCTGGCCTCCCGGCTGCACGCCACCCTGCTGGATCGGTCCCGCCCGCTGTGGGAGATGCACCTGATCGAGGGCCTGGCCGACGGCCGGTACGCGGTCTACACCAAG…	MSPTDSLFLLGESREHPMHVGGLAVFTPPEGADAGTVREMFEAAVDDEQVAPLFRQRARRSLTSLGQWGWDTAGDVDLGHHVRRDALPRPGGTEELLTLASRLHATLLDRSRPLWEMHLIEGLADGRYAVYTKIHHALADGASAMTLLQRSMSEDPDRRGMPAPWQPTRGEDARARLRTPSTGNPPGALTSIPNPLALPGQALRTARDMVGEIAGLAPAVAAAVERARRTQGGPWALNARTPCSTSRSAGPGTSPPAPGRSNGSVCSPNTPTPPSTTSSSPCAPERCAASSTGWARCRPIR	go_function: diacylglycerol O-acyltransferase activity [goid 0004144] ;
RHA1_ro08622	1058.47	2439.02	2.30429	1.20432	4.04e-26	YP_707824	111025404	601319	602137		probable transcriptional regulator, IclR family	ATGACCGAGCCCCAGTCCAGTGGCACCACCCTCCGGACGCTGACCCGCGGCCTCGAGGTGCTCGAGACGATCGCCGCTGCCGATGGCACGATGACCGCAAAGGCGATCGCGCGAACCCTGGACCTGAACCTGGGCACCTGCTACCACATTCTCAAGACGCTGCAGCAGGACGAATTCGTCATCCGTCTACGCAATGGCGCGTACGTCGTGGGCGCTCGCGCCGCCCGACTGAGCAAGACCGTCAACCTGCACACCCGGCCCGAGCCGGCGCTGTCGGCGCTACTTGTCGGGCTCAATCAAAAGACCCGGGAGACGGTCTACATTTCCGGCTGGTACCACGGGGTTGTCACGCTCCAGGAATGGATCGCGGGAAGTCATATCCTCAGCGTCGGCAACCTC…	MTEPQSSGTTLRTLTRGLEVLETIAAADGTMTAKAIARTLDLNLGTCYHILKTLQQDEFVIRLRNGAYVVGARAARLSKTVNLHTRPEPALSALLVGLNQKTRETVYISGWYHGVVTLQEWIAGSHILSVGNLDVGYSGYLHTRASCKAILAHLPSTRVEAMLPPESFVPVTPNSITDFDAFAQELVTVKKNGFAVDNEEFEIGVSCIAAPFFDEYRNPVGAFAVSAPTTRFAKEMHVLAIHVRDAADRATAYLRTEATGATVTPLDNHRLA	go_function: DNA binding [goid 0003677] ;
RHA1_ro02123	778.51	1788.95	2.29792	1.20033	2.78e-20	YP_702088	111019116	2231778	2232290		hypothetical protein	GTGCCATACCTGCCCGATCGGAGAGGAAAAATACTCGCCAGTAGCAAAAAGCCGCAGGTGGTGAACCAAATGCACGCAACTGGCCGTACACAGATATTTCCGCCCCAGCGACCCTCGCCTTCCCGCCGCGGCACACCCCGCGACGCGCCCGTTGTGACTGCAATCACCAATCAGGTCGGTTACCGTGACCTCGAATGGTCTCCTCCGGCGAAGGGCACCACGTTGCCGCTGTACGAATTCCGATGCGCCGCCGACTGCGGCCCGTTCGAGCGGTCGTTCCCGATGGCCGACGTACCCGGCACCACCCGCTGCCCCCGGTGCGATCGCGACGCCGTCCGGCGTGTGTCCCCGCCGCGGCTCGGACACGGGTCGTCGTCCGCGATGAACCTCCTCGACCGC…	MPYLPDRRGKILASSKKPQVVNQMHATGRTQIFPPQRPSPSRRGTPRDAPVVTAITNQVGYRDLEWSPPAKGTTLPLYEFRCAADCGPFERSFPMADVPGTTRCPRCDRDAVRRVSPPRLGHGSSSAMNLLDRTKRSAHEPDVITGPPPPATAGRSSVTSNPLHRRLPRP
RHA1_ro02800	4604.19	10569.4	2.2956	1.19887	2.61e-80	YP_702763	111019791	2956081	2954657		multidrug resistance transporter, MFS superfamily	GTGAGCGCGCCCGTCGCCGATGCCGGACTCGCGCAGAAGTCCCCGTCCGTACCGTTCCGGGTCAGCGGCTCCGTCGCCACCGGGAGCATCCTCCAACCGCTGAACTCGTCGATGATCGCGGTGGCGATCGTCGGCATCGCCGCCCAGTTCGGCTCCTCGTCCGGGATCACATGGGTGATCTCTGGGCTCTACATCGCCACGGCCGTCACCGCCCCGATGGCAGGCAAGCTCGGCGCGCTGCTCGGAGCCCGGAAGGTCTACCTCGGGGGCCTCGCCCTGGTGGCGCTGGGCTCGATCGCCGGTCTGCTCGCACCCAGCGTCGGCTGGCTCATCTTCTCCCGAATCCTCGTCGGAATCGGAACCGCCACGCAGTATCCCAATGCGATGACGATGATTCGC…	MSAPVADAGLAQKSPSVPFRVSGSVATGSILQPLNSSMIAVAIVGIAAQFGSSSGITWVISGLYIATAVTAPMAGKLGALLGARKVYLGGLALVALGSIAGLLAPSVGWLIFSRILVGIGTATQYPNAMTMIRGYAERHGAQPRTAITTLAICSQAVVALGPTLGGLLVGAFGWQSIMWINLPIVAFSAVAVTKFAKVGFVGGISVSGRQLLHALDVAGVVLFLGLVSSTMLFLLSLTTDPVWWLIPVWALVFALFVQWERRADEPFIDVRALARNRALSATLARTLLTYTAFYCVFFGIPQWLQYSRGMSATEAGLTMLPVAVVGIGSTLFASRTYRRYGVRRTLTVGTCALLVGGLLLASVESSTAPIVVLLLVAAVLGIPNGFNNIGNQNLISSVT…	tc: 2.A.1.3 ;
RHA1_ro03537	3535.83	8115.48	2.29521	1.19863	1.59e-67	YP_703498	111020526	3741161	3743431		cation transport ATPase, P-ATPase superfamily	ATGACCCGCGGGACCGACATCGCGGCACCGCCCGATTCCCAGATCGAACTGGCCATCGGCGGAATGACCTGCGCGTCGTGCGCCAACCGCATCGAGCGCAAGCTGAACAAACTGGACGGCGTCACCGCGACCGTCAACTACGCGACGGAGAAGGCCCGCGTCCATTACGACGCCGCCGACGTCTCGCCCGAAGACCTCGTCGCCACGGTCGAGCAGGCCGGGTACACGGCGCGACTGCCCGAGGTGAAGCCCCCGGCCCCGGAGGAAGAGGACCCGGCGGCGGAACTGCGGCAGCGGCTGCTCGCGTCGGCGGTGCTGACGGTCCCCGTCATCGCGATGGCGATGATCCCGGCGCTGCAGTTCACCAACTGGCAGTGGCTCTCGCTCACCCTCGCGGCC…	MTRGTDIAAPPDSQIELAIGGMTCASCANRIERKLNKLDGVTATVNYATEKARVHYDAADVSPEDLVATVEQAGYTARLPEVKPPAPEEEDPAAELRQRLLASAVLTVPVIAMAMIPALQFTNWQWLSLTLAAPVVVWGAWPFHKAAWTNLRHGTATMDTLVSMGTLAAFGWSLYALFWGTAGMPGMTHPFELTIARVDGTGNIYLEAAAGVTTFILAGRFFEARAKRRAGAALRALLELGAKEVSVLRDGTEQLIGIDQLDVGDLFVVRPGEKIATDGVVVEGSSAVDASMLTGESVPVEVSPDSQVAGATVNVGGRIVVRASRIGADTQLAQMAWMVEDAQTGKAEVQRLADRISGIFVPIVIALSVATLGFWIGTGGSIAAAFTAAVAVLIIACPC…	tc: 3.A.3.5 ;
RHA1_ro11230	967.043	2218.44	2.29404	1.19789	5.82e-24	YP_709035	111027057	228675	229064		hypothetical protein	GTGACCAGCACTCCCCGCCGACCGGCACGCCCCAGGAAAACCCCACTGCACGAGGTCGGCGAGCATCCCGACTACCGGTTCACCCTCGCCAACGAACGCACCTTCCTTTCCTGGGTCCGCACCGCACTGGCCCTGATGGCGGCCGGAGTTGCCGTCGTACAGTTCGTGCCCGGCCCCACGGCGATTCGCCACGGACTGGGCTTCGCGCTGATCAGTCTCGGCGGCGCACTCAGCGCCGTGTCCTACACCCACTGGGAACGCAACGAACGCGCGATGCGACTCGGCGAACAGCTGCCGTACTCGCCGATGCCGAGACTGGTGGCCGCGATGCTCGCGCTGGGATCCCTGGCGGCACTGGTGCTGATCGTGGTCGACCTCGTCGAGACCTAG	MTSTPRRPARPRKTPLHEVGEHPDYRFTLANERTFLSWVRTALALMAAGVAVVQFVPGPTAIRHGLGFALISLGGALSAVSYTHWERNERAMRLGEQLPYSPMPRLVAAMLALGSLAALVLIVVDLVET
RHA1_ro02896	705.547	1618.52	2.29399	1.19786	1.29e-18	YP_702859	111019887	3057990	3057700		hypothetical protein	TTGGATCTCGCGTCCGGCGACCTCTTTTCCGTCGGTCGGTCTCCGATCGGGCGGACCAGGTTCCTCTACTGGATGTCGTCGCAGATCGTTGGTCGTCCGCCCTACGTGCTTTCGCGGTTCTTCACGGTCATACAGGCGAACACCAGTGCATGGGCGACAACGTCACGGAGTGTCCGAACCTTCGTCAACTCGATGACCTGTGCGCGTCGCCCTGTTTACATCGCGAGTAGGACGGTCCGCGCTCCGAATTCGGTGACCACCTGTAGACCGGGATCGCTCAGTCACACCTGA	MDLASGDLFSVGRSPIGRTRFLYWMSSQIVGRPPYVLSRFFTVIQANTSAWATTSRSVRTFVNSMTCARRPVYIASRTVRAPNSVTTCRPGSLSHT
RHA1_ro05450	7572.92	17359.4	2.2923	1.19679	1.33e-103	YP_705388	111022416	5818409	5818050		hypothetical protein	ATGCTCTCAGACGCCTCTCACACCGCCGCCACCGCCCTGGCTGTGGCGGCGGTGCGCGCAGCGGGCGGCGCTGCGTGCCTATGCATGATATGGCGGTGGCCGGATGACGCAATGCAATCTCCGTTCACCCTTCGCCGTCAACGTGCCGGGGTGCATCCTGTTCAGTTTGTCCATCAGAACCTTGCCGAACGGGGATCAGGATTCGACAGTCCCGGCCTGGGATCTCAGTTGCCCGCCGTGACTGGGGCAATGGAGCCGAGCAACCCGACATCGAAGAACGCTGATTGGGGGTATTCCCGCGGCCCGTTCATGACAGCGATTCGCATCGGCTTCTCACTGTTCCCGCCGAAGATCGGTTGA	MLSDASHTAATALAVAAVRAAGGAACLCMIWRWPDDAMQSPFTLRRQRAGVHPVQFVHQNLAERGSGFDSPGLGSQLPAVTGAMEPSNPTSKNADWGYSRGPFMTAIRIGFSLFPPKIG
RHA1_ro10324	7749.01	17749.7	2.29057	1.19571	1.85e-104	YP_708671	111026388	313913	314662		ABC branched-chain amino acid transporter, permease component	GTGAATCCGTCGACTACTGCCGAGACGCCGTCCGACGTGCGAACTGACGTACCAGCGCTTATGGTCGAGGAGCTCAGTGCGGGCTATGGGAGCACCACTGTGCTGCGGGATGTCTCGCTCACGGTGCCCTCGGGTGGAGCCGTTGCCCTGCTTGGGCCGAATGGCGCAGGCAAGTCCACCCTGCTGGCCGCTCTGTCCGGGCTGCTGCCGCTCACGGGCGGCCGATTTGCGATGCATGGCGAGGACGTGACCGGGCGGCCCGCGCATCAGCTCGCGGCAGCGGGGCTCTCGCACATCCCGGAGGGTCGCGGGGTCTTCCGTGGCCTGACCGTGCGTGAGAACCTGGTCATGCAGGCGGGCAGAGGGGCGGAGGATGAGGCGATCGAGCGCGCGGTCAGC…	MNPSTTAETPSDVRTDVPALMVEELSAGYGSTTVLRDVSLTVPSGGAVALLGPNGAGKSTLLAALSGLLPLTGGRFAMHGEDVTGRPAHQLAAAGLSHIPEGRGVFRGLTVRENLVMQAGRGAEDEAIERAVSAFPVLGQRLEQQAGTMSGGQQQMLAMSAAYVRRPRLVLVDEASLGLAPLVVDEIFSFLGQLVADGAALLLVDQFAARALNLASYAYVLNRGRVVHHGSAADLDETTLARAYLGGES	tc: 3.A.1.4 ;
RHA1_ro10382	3890.32	8906.24	2.28933	1.19493	1.19e-71	YP_708729	111026446	367945	367394		hypothetical protein	GTGAGCAGGAGTGAAATGCCCGAGCAGTCGTGGATCACTGCCCAAGAACTGTACGACCAGGGATATACCGTCGATGGAGCACGTCAGCTCTTCGGGGAGCCAAAGACAAGCCCCGACGGAACCCTCGGTTGGGAAGACGATTGGATCGACCGCGCAGAAGGAAGGGCCCTCATCCCTGTACTGCCCTTCCTTATCGAACGTCTGCGCGGACATTCCGAGGTGGGAGAGGCTGCTGGTGAGCTGGTCAGGCTCTACGAGGAGCTCAATCGTCGAGTAGGAAATGATGGTGCTCCCGATCCGCTCCATCACCATGAAATCTCCGAAGATGAGCTAGTAGAGCTGGGAAATGACCGCGACGCCCTCAATGCGATCTACGGGTCGCCGCACCGTTGGACACAA…	MSRSEMPEQSWITAQELYDQGYTVDGARQLFGEPKTSPDGTLGWEDDWIDRAEGRALIPVLPFLIERLRGHSEVGEAAGELVRLYEELNRRVGNDGAPDPLHHHEISEDELVELGNDRDALNAIYGSPHRWTQEPVVEGNSVPFISQERSRFGDGARLVGRRNLRWWLKSAVGEVANKQSENA
RHA1_ro03432	43773.6	100193	2.2889	1.19465	2.88e-156	YP_703393	111020421	3624376	3624089	rpsF	30S ribosomal protein S6	ATGCGTCATTACGAATTGATGGTCATCCTTGACCCCAGCCTGGACGAGCGCACTGTTGCTCCTTCGCTGGATACGTTCCTCAATGTTGTTCGCCAGGACGGCGGCAAGATCGACAAGGTCGATGTCTGGGGTAAGCGTCGTCTCGCCTACGAGATCCTGAAGCACAGCGAAGGCATCTACGCGGTGATCGACATCAGCGCTACTCCCGCCACCGTCGCAGAGCTCGACCGTCAGCTCGGTCTGAACGAGTCGGTGCTGCGTACGAAGGTTCTGCGCCACAACAAGTGA	MRHYELMVILDPSLDERTVAPSLDTFLNVVRQDGGKIDKVDVWGKRRLAYEILKHSEGIYAVIDISATPATVAELDRQLGLNESVLRTKVLRHNK	go_component: ribosome [goid 0005840] ;
RHA1_ro00656	1531.02	3501.16	2.28681	1.19333	4.74e-35	YP_700649	111017677	721909	720857		probable dehydrogenase	ATGAACGACGTCCGCGTGAAGCCCGAGGCTCTGACCGCCTTCGGCTGCGAGGTACTGGAGAAGATCGGCGTGCCTGGCGACGACGCGGCCCTGGTTCTCGACAGCCTCGTGCAAGCCGACCTGTGGGGACACCAGTCCCACGGTGTGCTCCGCCTGCCCTGGTACGCGGCCCGCCTGCAGTCCGGGGCGATGACGACGGTGACCAGCCCGGACACCCTGGTCGACGGCGGCGCTCTGCTGCTGCTCGACGGCCGCGCCGGCATCGGGCAGGTCCTCACCGAAACGGCACGCCGCGAGGCCGTCGCCCGTGCCCGCGAGCACGGCGTCGGTGTGGTCGGAGTACGTAACTCCAACCACTTCGGCACCGCGATGTACTACACCCGGCGCGCAGCCCAGGAC…	MNDVRVKPEALTAFGCEVLEKIGVPGDDAALVLDSLVQADLWGHQSHGVLRLPWYAARLQSGAMTTVTSPDTLVDGGALLLLDGRAGIGQVLTETARREAVARAREHGVGVVGVRNSNHFGTAMYYTRRAAQDGCVSILTTNASPAMAPWGGREKTLGTNPWSIAAPAPSGSGVVAVDIANTAVARGKIYLARNRGEEIPSTWAMDSAGRVTTDPATAIDGVILPMAGHKGYAITFMMDILSGALTGSHTGTRVRGPYEADKVSGAGHLFIAIDVAAMGSTTAYLDSVGELIDEVKNTPLAEGADEIFYPGELEDRAEHRNLDAGGVILPDQTRTDLETLGAQVGITADF	go_function: L-malate dehydrogenase activity [goid 0030060] ;
RHA1_ro06331	9079.71	20762	2.28663	1.19323	8.44e-111	YP_706266	111023294	6824175	6824612		hypothetical protein	GTGCGGGGATTGATATTGGACTTCGGAGGAGTTCTCGCGGGTCCCGGTTCGGACATGGACGGCCTGTCGTCCGTCCTTGCCGGTGCCCGGACTCGTGGGGTGCGGACCGCGATCCTCAGCAACGATCCCGGTGGTCCCGGCGCGCAGTGGCTGCGAGAACTCGGTGACGGCCGGCTGGTCGATCAGGTCGTGTTGTCCGGGGATGTCGGTGTGGCCAAACCTGATCCGCGGATCTACCGGCTGACGGCCGACGCGCTCGGTCTGGCCCCGGGGGACTGTATCTTCGTCGACGACCTGTCGGTCAATGTCCGGGGTGCGGTGGCCGTCGGGATGGTGGGTGTCCACCACGTCGACGGCGGCGCCACCGCGGACGAGATAGCGATACTTCTCGAGGTCGAT…	MRGLILDFGGVLAGPGSDMDGLSSVLAGARTRGVRTAILSNDPGGPGAQWLRELGDGRLVDQVVLSGDVGVAKPDPRIYRLTADALGLAPGDCIFVDDLSVNVRGAVAVGMVGVHHVDGGATADEIAILLEVDRDGMQGGQAPTW	go_function: acyl-CoA dehydrogenase activity [goid 0003995] ;
RHA1_ro01236	1182.94	2704.53	2.28627	1.193	3.82e-28	YP_701218	111018246	1306670	1308115		probable amidase	ATGAGCGCGGGACAACTGGACGATCGACGGCAACGCGACAACGACGGGGATCGGCCCCCGGGACTCGTCGAGCAGGCGCAGGCGCTGGCCTCCGGCGCCGCCACGTCGGTGGCGGCCACCCGCACCGCCCTCGACCGCATCGACGCGAGCCAGCCGACGCTCAACGCGTTCAAGGTGATCCGCCGGACCAAGGCACTGGCCGAAGCCGCCGAGGCCGACCGCCGGATCGCCGCCGGTGAGCGCCTGCCGCTCCTCGGGGTCCCGATCGCCGTGAAAGACGACGTCGACGTGGCCGGCGAGCCGACCGCGTTCGGGTGCCCGGGCGACTTCCCGCCCGCGGCGCGCGACTCCGAGCTGGTGCGACGGCTGCGCGCCGCCGGCGCCGTCGTCGTCGGCAAG…	MSAGQLDDRRQRDNDGDRPPGLVEQAQALASGAATSVAATRTALDRIDASQPTLNAFKVIRRTKALAEAAEADRRIAAGERLPLLGVPIAVKDDVDVAGEPTAFGCPGDFPPAARDSELVRRLRAAGAVVVGKTNSPELGQWPLTGGPAFGYTRNPWNGDHTPGGSSGGAAAAVSAGVVAAAIGSDGAGSIRIPAAWTNLVGIKPQRGRISTWPAAEAFYGLTVNGPLARTVADAALLLDVASGPHEGDLHTPAPVTVSDAVGRDPGPLRIALSLRIPFTATPTTLHPEVRQGVARIAEALRKLGHRVVVDDPDYGIMFGLGFLPRSMVGIDDWVRKVPDPSLVDPRTKGNARTGRLLRGAPLRAARAAEPRMQRRVGAIFDKYDLVLAPTTATPPPRV…	go_function: amidase activity [goid 0004040] ;
RHA1_ro02259	18283.9	41716.4	2.28159	1.19004	3.52e-136	YP_702224	111019252	2388710	2388543		hypothetical protein	ATGGACGTGCCCGCCGGCTTCAGCCTCGGCACGGCTCCCCGCCAGGAGGTGGTCGACACGACCGACGACCTCGTGGCAGGGATGGTCGACCGCTTCCTGAAGGGGGCTCCGGCGCCCGAACTCGACGACGCCGCGTCGCGGTTCCCGCCGGTCTTCGAGGTGCGTTAA	MDVPAGFSLGTAPRQEVVDTTDDLVAGMVDRFLKGAPAPELDDAASRFPPVFEVR
RHA1_ro02442	4022.42	9171.02	2.27998	1.18902	1.92e-72	YP_702405	111019433	2593904	2592639		stress related protein	GTGTCCACTCCGCTAGCCAAGGGTCAGAACGGCCCGCTGAGCGTCGACGACGTCATCGTCTCCCTCGAACTGACGGCCGCCGCCGACCTGTCCGCGCTGCTCGTCACGGACTCGGGGAAGGTCCGCTCGGACGCCGACTTCGTTTTCTTCAACCAGCCGACCGGTCCCGGGGTGCAACTCGTCCCCGGAGCCACCGGACAGGCGGCCTCGCTGAAGGTGTCGCTCGGCGCGGTGCCTGCCGACATCGCGCAGGTGCGCGCGGTCATCACCCTCGACGACGCCACCAGTAGCTTCGGCCGCTCCGCTCCGCCGACCGCCCGGGTCGCCGACGGCGCCGGAAACTCGCTGTACGAGTACAAGATCGAGGGGCTGAACTCCGAGTCGATCGTCATCGCGCTC…	MSTPLAKGQNGPLSVDDVIVSLELTAAADLSALLVTDSGKVRSDADFVFFNQPTGPGVQLVPGATGQAASLKVSLGAVPADIAQVRAVITLDDATSSFGRSAPPTARVADGAGNSLYEYKIEGLNSESIVIALELYRRQGAWKVRAVGQGYAGGFAALVTDHGVSVDDAPAPAAAPAPAAAPVQQPPAPAPAPQAAYPPPAAPVAPPAPAAPPAPAAPSAPAEVSLTKARPVSLSKGQKVTLRKDGGVALTYIQMGLGWDPIEKRGMFGNRSANVDLDASAVLFADNNMVDVAYYGQLASKDGSIRHQGDNLTGEGAGDDEVILVDLTRIPPHISTIVFIVTSYRGHTFEQVKNAFCRLVDTTSSAELARFTLQGGMPFTGMVMAKVYRVGGEWKLQAI…	go_process: response to stress [goid 0006950] ;
RHA1_ro01544	18644.9	42496.3	2.27925	1.18856	2.18e-136	YP_701515	111018543	1628520	1627204		hypothetical protein	GTGGGGGCATTACTTCTCGAGGAATTGCGCGCATTCACGGCGCGGTTGCAATGTGCCGAGGCGGCTAGTGGTGATGCGGGATTGGGCATCGATCTGCTCGACGCGATCGAGACGTTGAAGTCCGTCGGGTGCGCGGCGCAGGAGGTGATCACCGACGACGTCGCCACGAGTATCCGCGCGGACCGCAAGGCTGCCGGGTTACCGCGGGCGGAGTGGGACCGCGGCATCGCCTCGCAGATTGCGTTGGCGCGCAGGGAATCCCCGAACCGCGGCGGCCGGCATCTGGGTTTTGCGCAGGCTCTGGTGCATGAGATGCCGCACGCCCTGGCGATGTTGCAGACCGGCCGGCTGAACGAATGGCGTGCCACCCTGCTGGTGCGCGAAACAGCCTGCCTGTCC…	MGALLLEELRAFTARLQCAEAASGDAGLGIDLLDAIETLKSVGCAAQEVITDDVATSIRADRKAAGLPRAEWDRGIASQIALARRESPNRGGRHLGFAQALVHEMPHALAMLQTGRLNEWRATLLVRETACLSAADRAIVDRRLCSDPATLDGVGDRGLIARAKALAVELDAAAVVARHRKAVSERRVTTRPAPDSMAYLSVLMPVEQAVCLQATLGRDADSLIATGNSGGRTRNQLMVDLLFHRGTGASVASGVPVAVNLVLSDETQLAGGHEAAQLQGFGPVPAGIARQLVADAVDRDTETSLRRVYSCPQSGALTAMESQSRTFPKGLRKLIDLRDRTCRTPWCDAPIRHHDHIRSRRKHGATSVYNGSGLCEACNYAKEAPGWTARPIHRPGRTH…
RHA1_ro08336	1881.37	4285.86	2.27804	1.1878	7.51e-41	YP_707538	111025118	318205	318885		transcriptional regulator, TetR family	ATGCCCCGGCTTTCCGCAGACGCCCGCCGCCACCAACTTCTCGAGGCGGCCCTATCCGTCGCCGAGGACCGCGGAATCGGGGACGTATCGCTGCGGGCGGTCGCCGAGGCCGCCGGAGTGTCCCTCGGGCTGTTGCACTACCGATTCGCCGACAAGAACGAACTCATCGCGGCGATGGCCGATGCCCTGATCGTCCAGATCAGCGACGGCCTGCGGCTGGCGTTCGGACAGATCGCCAGCGCCCCCCACCTGACCGGTGTCGACGGACTGCGGCGGGTGCTGCAGACCGGGATCGGGGCCCTGGTCCCGATCCTCGAATCCACCGCCGGACGGCAACTACTCACCTACGAGATCACCACCACGGCGCTCCGCCGCCGCGACACCGGGGACAGCGACGGC…	MPRLSADARRHQLLEAALSVAEDRGIGDVSLRAVAEAAGVSLGLLHYRFADKNELIAAMADALIVQISDGLRLAFGQIASAPHLTGVDGLRRVLQTGIGALVPILESTAGRQLLTYEITTTALRRRDTGDSDGGQVADRQYRTMDTEAVDFLHRCAERTGTTWRIPVSLVARSALAGLDGLVLRWLVDRNTDALITGLDDLISMITVKAIASPIDATPAVRPISRA	go_function: transcription factor activity [goid 0003700] ;
RHA1_ro08562	307.768	700.369	2.27564	1.18627	4.31e-08	YP_707764	111025344	535458	536048		hypothetical protein	GTGGGCGGTCCGAGCGGAGGTGTGGATTACCGCGGGCAGGTCGCGTCGCGAGTGCAATCGGCGATTTCACCGGTTGGCGAAGCGGCGTCGAACGACAGCTGTTCCTCCGACGGCCGCCAGGCAAGAGAAGCAACACCAGCAGCACATTCATCACCGATGTCTCCGATAGCAGGTTTGTCCGATCAGGGTCAGTCGGTTGCCCGTCGACCTACACCGCTGCAGCGGTTGACCTTCCGTTTCTGGTCTGCACCGCGACTACGTCCACAGGGCGATCCCGCGCGATGGTATGACGCGGGTGCTGTGAAATCGCTGAGAGAAGACCGGATTGTCCGTTGTAAGGCAGGAACGGACGCATTTCGTCTGTCCGTTGGTTGTAACGGACGTCGACACCGCGCAGCG…	MGGPSGGVDYRGQVASRVQSAISPVGEAASNDSCSSDGRQAREATPAAHSSPMSPIAGLSDQGQSVARRPTPLQRLTFRFWSAPRLRPQGDPARWYDAGAVKSLREDRIVRCKAGTDAFRLSVGCNGRRHRAARQAVHHRRLTEPGVSLHDTLQRHCNGRSVTPARRVEWRGESGTGRVPVGEVRRIVRGLDGAPK
RHA1_ro07030	1610.87	3664.88	2.2751	1.18593	5.32e-36	YP_706954	111023982	7533894	7531273		possible acyl-CoA synthetase	GTGTCTAGCTCGTCCTTCCACGTAGAGCACCCCGGTGTGCGCTTCGCGCGCGCGTTGGGAGGATTCGGTGACGCCCCAGCACTGATCACATCGGCCGATTCGGTCACTTACCGCGACCTGGCGGATCGTGTCGAGCAGGTGGCCTCACAGCTCGGCGGGACCCGGCGTCTGGTCCTGGTCGGCGGCACCAACGAGGCCGATCTGATCGTCACCTACCTGGCTGCCCTGTTCGCCGGGCATCCGGTGCTGCTGGCACCGGGCGACAATCCCGACAGCCTCGACGGCCTGATCGCCGCGTATCGACCCGACGTGGTGGTGCGCAGCGCCAACGGGCACACGGGGGTCGAGGAGCAGCGTGAGGGCTCCGCGCACCTGCTGCACCCCGACCTCGCACTGCTG…	MSSSSFHVEHPGVRFARALGGFGDAPALITSADSVTYRDLADRVEQVASQLGGTRRLVLVGGTNEADLIVTYLAALFAGHPVLLAPGDNPDSLDGLIAAYRPDVVVRSANGHTGVEEQREGSAHLLHPDLALLLSTSGSTGSPKLVRLSHRNVQTNTESIAEYLDIRDTDRAVTTLPMHYCYGLSVIHSHLARGAALVLTNLSVTDAGFWDLVRTHHGTTFAGVPYTFDLLDRIGFDDMNLPDLRYITQAGGRLAPDRVRAYAELGQRRGWDLFVMYGQTEATARMAYLPPQLAATHPHTIGRPIPGGSFRLEPVSDAPDGTGELIYAGPNVMLGYAHTPDDLRLGDDLGGELRTGDLARQTSAGYEVVGRRSRFVKVFGLRIDLQQVESALSLHGLTV…	go_component: integral to membrane [goid 0016021] ;
RHA1_ro00057	1791.97	4069.89	2.27118	1.18344	5.41e-39	YP_700051	111017079	64513	63638		3-oxoacyl-[acyl-carrier-protein] synthase III	ATGGGCACAGTCATTGATCGGCTCGACGTCACACGAGGCGGCTGGCGTACCCGCCACAGTGCATTGCATCTCGCGGTGTCGGCCGCCCAGACCTGCCTCGAACGGGCCGGTCGGAATGCCGACGACCTGGACCTGCTCGTCAACGTCGGGTTGTACCGCGACCGGAATCTGGGAGAGCCCGCCCTCGCGGCGCTCATCCAGGAAGATATCGGTGCCCACCCGGAGGACCCCCACGACGACACGCACGGGACCTTTTCCTTCGATGTCGCAAACGGATCCTGTGGGGCTCTCAACGGTCTGCAGATCGTCGACGGATTCCTGCGGTCGCACACGATCAACTGGGCGCTGGTGGTTGCCAGTGATGCCGATCCCGGACGTGGGATGAGCGAGCACTTTCCG…	MGTVIDRLDVTRGGWRTRHSALHLAVSAAQTCLERAGRNADDLDLLVNVGLYRDRNLGEPALAALIQEDIGAHPEDPHDDTHGTFSFDVANGSCGALNGLQIVDGFLRSHTINWALVVASDADPGRGMSEHFPFAPTGGAILCRWTDDEFGLGPVHWVNCSDAGESFCATVGLEDSRNVLRFRESDSMDERFATAGAQAARECLEASSLELADVDLIVAAPARPKFRAALAEHLGVPVPRIVVAYDERMHTASLVAALDRRTGGIPAGNRVLIVAVGAGVTAGAALYSEHP	go_function: acyltransferase activity [goid 0008415] ;
RHA1_ro04731	11073.3	25126.2	2.26908	1.18211	1.08e-116	YP_704674	111021702	5000188	5000496		probable transcriptional regulator, MerR family	GTGACCATCGACGCCTTACCCCGCTCCTGTCGCGGGGTCTACGGAATTGCGGTGACGTCGGAGTTGACGGGCATCGGCCCGCAGACCCTGCGCCTGTACGAGCGTCGCGGATTGCTGACCCCTGCCCGGACCAGCGGCGGCACCCGTAGATACAGCGACGACGATCTGGTCAGGTTGGCGCGCATAGCGCAGCTCATGGAGGACGGAGTGAACGTCCCGGGCATTCAGAGGATCCTCGCGCTCGAATCCGAGAACGCAGATCTGGCGTCCCGGTTGGAGGGGTCGGAAAGCGGCGCATCCGGAGAGTGA	MTIDALPRSCRGVYGIAVTSELTGIGPQTLRLYERRGLLTPARTSGGTRRYSDDDLVRLARIAQLMEDGVNVPGIQRILALESENADLASRLEGSESGASGE	go_component: intracellular [goid 0005622] ;
RHA1_ro06993	496.426	1126.03	2.26827	1.18159	4.51e-13	YP_706917	111023945	7501469	7502104		probable transcriptional regulator, TetR family	ATGGCGATGAAGCTGCCCGCCGATGAGCGCCGCGCCCAACTTCTGGAGGCGGCGTTGACGATCGCGGCCGAGCGGGGCGTCGACGCGCTGACCATGCGCCCGCTCGCCGCTGCCGCCGGGACGTCCGTGGGGATTGTGCACTACCACTTCCACAACAAGGACACCCTCCTCACACAACTGGGGGAAACCCAGATCTTGCAGGTCAACGAGGGGATGCGGCTGGCGTTCGGGCAGTACACCGAACCCGCCGGGCTGTCGGGGATCCCGGCCCTCGAGGATCTGCTGCGCGCCGGGATCCGTGGTCTGTGGCCGATCATCGAGTCCACCCCCCACCACCAGCTGCTGACCTACGAGCTGACCGCCCACGCGCTGCGCCGACGCAGCGCCGGCAACCTGGCG…	MAMKLPADERRAQLLEAALTIAAERGVDALTMRPLAAAAGTSVGIVHYHFHNKDTLLTQLGETQILQVNEGMRLAFGQYTEPAGLSGIPALEDLLRAGIRGLWPIIESTPHHQLLTYELTAHALRRRSAGNLAAGAIAQRQYRTMDAETVAFLTLCARRAGVTWITPVDQVARFALTCVNGLVLRWLVDRDSDAALIALDDLAAILTTKAR	go_function: transcription factor activity [goid 0003700] ;
RHA1_ro10300	1942.06	4405.01	2.26821	1.18155	2.16e-41	YP_708647	111026364	287594	286902		hypothetical protein	ATGACACGTCAGTCCACCATCGAGCGCGCGGCCCGACTCACGGGCAAAGGGCCGGCCATGCTCGGCCGCTTCCAGGTCGACGGTGATCCCGTCGACTTCACCGTCGGTGAGGAGGACCTGGACCGCGACACGACGTTCTGGCGTGGGGTGCTCGCCGGATACGGGGTGGGGCCCGGTAGCCGGATCGTCGTCGTAGGTAGTGTGCCGGACTCGCCGTGGCTGGAGCCGCCCAGGATGGCCGCCAACGCACTGGGCGGTTCGTACTCCAACGTGGACGCCTGGTCCTGGGACGCGCGCCGGCTCGACATGTACTGCCGTCGCCTGCCGGTCTCGCTTGTTCTGGGTCTCGGGCCCGAGACCGTGCAGGCCCTTGCCTCGCTCACGAACGTACAGGAGCGC…	MTRQSTIERAARLTGKGPAMLGRFQVDGDPVDFTVGEEDLDRDTTFWRGVLAGYGVGPGSRIVVVGSVPDSPWLEPPRMAANALGGSYSNVDAWSWDARRLDMYCRRLPVSLVLGLGPETVQALASLTNVQERLGPVPTLLARPDALKPLRGEGVTNAGVLVPLGPALAVTLADGRGIAYDESEWLIEAADGELVVSTRGPRHTRFDRQRTGVAGAVVAADGGSRLVLGS
RHA1_ro05400	470.794	1066.53	2.26539	1.17976	2.28e-12	YP_705338	111022366	5752327	5752809		hypothetical protein	ATGACTGCAACCCATGAGGTGTCCACCAGGGAGCTCGCCGAGCTCGTGGAGACCGGCAAGATCGAGCGCGTCCTGTTCGACTACGCCTACAACCTCGACATGAACCGTCCCGACGATCTCGTCGCTTTGTTCACCGAGGACTGCTACGTCGCCTACGGTCCCGACTTCGGCGCCGACGGCCGCGCCGCCTATCGCGAGACGCTCGACGGCATCGGAACGTTCTTCACGGCAACCAGTCACCACGTATCCAACATCGTCGTCGACTTCTCCGATGATCTGACGTCGGCCAAGGTCCGCTCGGTCCTGTATGCATGGCATCGCTACACCAAGGAAGGCAAGGCCGACGGGTACTTCTTCGGCCAGTATCACGACGATTTCGTGCGGGACGACGAGCATGGC…	MTATHEVSTRELAELVETGKIERVLFDYAYNLDMNRPDDLVALFTEDCYVAYGPDFGADGRAAYRETLDGIGTFFTATSHHVSNIVVDFSDDLTSAKVRSVLYAWHRYTKEGKADGYFFGQYHDDFVRDDEHGWRFSRRELRASGVVDFHVKKQIPIGRS
RHA1_ro06046	988.648	2237.65	2.26335	1.17846	1.6e-23	YP_705981	111023009	6505262	6503700		possible long-chain-fatty-acid--CoA ligase	ATGTCGGACGCCGACAACGAGATCATCTTCGACCGACTCGCGCACTGGGCGCAGGTCCGACCGGACGACGTCGCCGTGCAGTTCCAGGGCACCGAATACACGTGGTCCGGGTGGCACGACCGGATCCTGCACATCGCGGGAGCCTTGGCGGAGGGCGGAATCGGGGCCGGCGACACGGTCGCGTTCGTCGACAAGAACCATCTGTCCTGCCTCGAGGTCACCTACGCCGCGTCGCTCCTCGGCGCGGCCGCCGCGGTTCCCAACTGGCGGATGGCCGGTGAGGAACTCGACTACGTGATCAACGATTCCGGGGCGCGGATCCTGTTCGTGGGCAACGAGTTCCTCCAACAGGTCATGGCACTGCGCGACCGGTTGACCGGTATCGAGCAGATCATCACC…	MSDADNEIIFDRLAHWAQVRPDDVAVQFQGTEYTWSGWHDRILHIAGALAEGGIGAGDTVAFVDKNHLSCLEVTYAASLLGAAAAVPNWRMAGEELDYVINDSGARILFVGNEFLQQVMALRDRLTGIEQIITVGGEHDEFEPWLAEAPVLSSRPEVGADATALILYSSGTTGRPKGVQLTHRNLIAHSTAVLEILPARHDDCLLVAMPLFHVGGSCYAIMGVHAGARCHFTREADAPSLFGALAAGANIAFLVPPVIAGVLAAGEQAVAAFGALHRITYGAAPMPLPLLRSALAAWPEAEFVQVYGMTECAGVVTALLPEVHRDAAQEERMASAGQPIPGVEMRIVDPATTEDVAPGETGELWWRSEQRTPGYLGKPEATAEAITADGWLRSGDMGRA…	go_function: long-chain-fatty-acid-CoA ligase activity [goid 0004467] ;
RHA1_ro00030	1031.3	2326.95	2.25634	1.17398	3.7e-24	YP_700024	111017052	37650	36733		ABC transporter, ATP-binding protein	ATGTCCGACACTATCGCCATGTGCACGGTGGGACTGAGCAAGCGGTTCGGTTCGGTACTCGCTCTGGACGCGGTGGACTTGAATGTCGTCGAAGGCGAAGTCTTCGGCTACCTCGGCCCCAACGGTGCCGGAAAGTCGACCACGCTCCGCTTACTCACGGGCTTGCTGCGTCCCACTGCGGGGTCGGCCCGTGTGCTCGGCCTCGATGCATGGTCGGCGGCACCCGCGGTTCATCGTCGGATCGGCTACGTCCCCGGCGAATTGGCTCTCTACGACCGCCTGACCGGACGGCAGCACATCACGTTCTTCGGACACCTGCGTGGCGACCCTGTCGACAAAGCCGCGACCGTGTTCGCCGATCGACTCGATCTCGATCTCGATCTCGATCGCACCGCCCGG…	MSDTIAMCTVGLSKRFGSVLALDAVDLNVVEGEVFGYLGPNGAGKSTTLRLLTGLLRPTAGSARVLGLDAWSAAPAVHRRIGYVPGELALYDRLTGRQHITFFGHLRGDPVDKAATVFADRLDLDLDLDRTARTMSKGNRQKLALVLALMSGPQLLILDEPTGGLDPLVQHEFHAIIREHTASGGTVLLSSHVLGEVQQVADRVGVLREGRLIAVESLHELRQKSLHHVTAECSTPIQESDFRDVAGIRGLTVAGTSLTCSAPQSALDALIRRISHYGIVDFECAEADLEETFMAFYEIRDRHAA	tc: 3.A.1 ;
RHA1_ro08935	905.218	2041.59	2.25536	1.17336	1.01e-21	YP_708137	111025717	903378	902923		hypothetical protein	ATGACAACCGTTGAGCGCGGCAGTTATGCCGTCAGTATGTATGACGGACAAGACGCCAACGGCGTCGCCGGTATCCTTGGGATGCTTCTCGGGCAGAATCTTGAGAAATACCCATCCCGAGTGAAATTTGCACGGAAAATCTCACGGCCTGTAACGGTCTACAGCACGGACACCGAGAGTGCGTGCACGATCATCTTCGGATCCGATGAAGCCATCGTCTACAACGACATCGTCGGAAGGCCGAGTGTCACTGTAATCGCCACCGTCGACCAGATCATCGATGTCTCGCAGTTGCCGATGAAAGCCGGCGGACTGCTTCCGGTGGGCTTCTTCACCAAGCGGGGAATGTCTGTTGTCGGCGCGATTTTCAAGCGCAAACTTGTAGTCAAAGGCTTACTG…	MTTVERGSYAVSMYDGQDANGVAGILGMLLGQNLEKYPSRVKFARKISRPVTVYSTDTESACTIIFGSDEAIVYNDIVGRPSVTVIATVDQIIDVSQLPMKAGGLLPVGFFTKRGMSVVGAIFKRKLVVKGLLTHTVTVLRTIALVSVVGS	homologs found only in other rhodococci ;
RHA1_ro05014	1041.08	2336.13	2.24394	1.16604	5.49e-24	YP_704953	111021981	5297896	5298879		hypothetical protein	ATGGACACCGAGAAGCCCACCGAGAAATCCACCGGCAACGCCGCGACGGTCATCATCGGCCAGAAGGTGCGCGCCGGATCCGAGGAGGCGTTCGAGGCCTGGCAGCAGGACATGAACACCGCCGCGTCCCACTACCCCGGGTTCCTGGGCGCCGAGATCTCCGCGCCCACCGCCGTGCAACCCGACTGGGTCGTGGTCTACCGCTTCGATTCCGTCGCCCACGTGCAGGCCTGGATCAACAGCGCCACCCGGCAGCAGCGGCTGGACGAGGGACAGCAGTACTTCGACGGCCCCGCTACCCAGCAGGTCATCAGCGGGGGCACACGCGAGTCGGATCCGCTCGTGACGGTCGTCGTGACGCACCGTGTCGGTCCGGAGCACGTCGACGATTTCCTCGCG…	MDTEKPTEKSTGNAATVIIGQKVRAGSEEAFEAWQQDMNTAASHYPGFLGAEISAPTAVQPDWVVVYRFDSVAHVQAWINSATRQQRLDEGQQYFDGPATQQVISGGTRESDPLVTVVVTHRVGPEHVDDFLAWQDRLRLEESKFDGFRGSELFRPIEGIQDEWTALYRYDNAADLDRWLTSAKRQELLAEGEKFHDFELRTIDNSFGSWFAFDENGNEAPPPSETKTSIAVWVGLYPTVVILTLALSPLKMPLWLGLLVGNLLSSFIMSFVTMPYYVNRVLGRWLRPPPDVPEATTNRRGIAIVAGVMVFWVIVFYLVTRQFWTLP
RHA1_ro10190	1060.23	2378.16	2.24305	1.16546	2.36e-24	YP_708541	111026258	185683	185315		hypothetical protein	GTGGTCCCCGGTGGGCTGGCCGGACTGGAGCTTCGGCACCGTCAGCACGCACGGGTCGAGGACCGGATCCGGCAGGCCAAGGCGACCGGGCTGCGGAATCTGCCGTGCCACCGCTTCGACGCGAACGCCGCCTGGCTCGAGACCATCCTGGCCGCCACCGACCTGGTCGCCTGGGCGAAGCTGATCGGCTTCCCCGACCACCCCGATCTGGCCCGCTGCGAGATCGACACCTTCCGCTACCGGGTGCTGCACGTCGCGGCCCGCATCACCCGCGGGGCACGGGCGGTCCGGGTCCGGATCGATTCGAGTTGGCAATGGGCCCAAGCCATTGCCGCAGCGTGGTGCCGCATCCGGACCGCGTTCACCTGA	MVPGGLAGLELRHRQHARVEDRIRQAKATGLRNLPCHRFDANAAWLETILAATDLVAWAKLIGFPDHPDLARCEIDTFRYRVLHVAARITRGARAVRVRIDSSWQWAQAIAAAWCRIRTAFT	go_function: DNA binding [goid 0003677] ;
RHA1_ro05566	3877.65	8690.88	2.24127	1.16432	1.76e-67	YP_705504	111022532	5986067	5985417		hypothetical protein	GTGCTGTTCGATCCAGCGGATCGCACCGATGCCGCGGGCGAGGGCAGCGACGCTGGCCGCGTATGCCCAGAGCGCGTCGTCGGCGATCACCGACACGGTCTCCCACTCGGTGGCGGTGGGTGGTTCGGCAGCCGGGGGCGCGAAGGCCGTCGCCATCGCCGTCCCGTTCACCAGTTCGACCTCGCCGTCGCCGGGCACCGGGATCTGCCAACCGCCGGCGGGACAGTGCCCGGCCGTCGCGACGACGTCGCCGATACGCACGGCGGCCCCGCACTCGAGTTGCCGGGCCACCAGTTCCGCCGCCCGGTCCACCGTGTCGGCCTTGGCGGTGTCGGTGATGTCGAACGAGGCGCCCCACGGCGCGAACACGACGTCGTCGTCGATCTGGACGTCGAGGAA…	MLFDPADRTDAAGEGSDAGRVCPERVVGDHRHGLPLGGGGWFGSRGREGRRHRRPVHQFDLAVAGHRDLPTAGGTVPGRRDDVADTHGGPALELPGHQFRRPVHRVGLGGVGDVERGAPRREHDVVVDLDVEEAGCRVHGGDQVLVGGFGGERVHHPVGHPGGPERRPQQCGHPPADLHRRALREVDGVDLGVAAVDVADRFGLVDDGRDQRCSLG
RHA1_ro04728	6376.4	14275.1	2.23875	1.16269	7.19e-90	YP_704671	111021699	4998359	4997610		sigma factor, sigma 70 type, group 3	GTGCCCGCGCAGTGCGAGGCCATCGGCCGGCTCGCCGCCTCCGATCCCCGCCGCGAAGTGTTGCGCCAGCGGCTGATCGAACGTTGCCTGCCGCTCGCCGAACACATCGCCCGGCGTTTCCACGGTCGCGGAGAACCGCTCGACGACCTGATCCAGGTCGCTCGCCTCGGTCTCGTCAAGGCCGTCGACCGCTTCGACGCCCGCTGCGGAGCGAACTTCGTGTCCTACGCCGTCCCGACCATCACCGGCGAAGTTCGCAGGCACTTCCGCGACACGGGGTGGGCCATGCGCGTCCCGCGCAGCATGCAGGAACTGCACCTCTCCCTCACCAACGCGACGACCGAACTGACCACCACACTCGGACGCGCCCCGACGGCGAGCGAACTGGCCGAGGCCGTC…	MPAQCEAIGRLAASDPRREVLRQRLIERCLPLAEHIARRFHGRGEPLDDLIQVARLGLVKAVDRFDARCGANFVSYAVPTITGEVRRHFRDTGWAMRVPRSMQELHLSLTNATTELTTTLGRAPTASELAEAVGIDKDEVVQGLRVADAYSTLSTDFPLGENERPLSETIGDVDPALAHVEDHVVLAPLLESLPDLERTVLVLRFFGNMTQSQIAARVGVSQMQVSRLLTKTLADLRGKVAEVGGQMLS	go_function: transcription factor activity [goid 0003700] ;
RHA1_ro08608	3632.67	8131.84	2.23853	1.16255	2.93e-64	YP_707810	111025390	585412	584906		possible helicase	ATGGATTCCACAGAAGGACTGATCTCGATGCGTACTCACCGGTCCGCACCCTCGGCGCTGGAGCTGTACTCAGCATTCCGACAACAACATCCTCACACAGCGATACCCGAGAACTACGTAACTGAATGTGGCTTCCAGCTCGGTCGCTGGCAGTACCGCCAGCGCGTCGCGCGAATGCTCGGCACTCTTCCCGCGGAGCGCATTCACCAACTCGATTCAATCGGCTTCGTATGGAGCGAAGACGACGCCCCACTACCCGCGGTCACCCGGACAGACAGCAAACGACGTCGAATGCTGGCCGAGATCGCCGCTTACCGTGAGCAGCACGGCAATGCACTCGTTCCCGCGAACTATGTCAACTCCGAAGGCGAGCAGGTAGGCCAATGGCTCTACCGGGCA…	MDSTEGLISMRTHRSAPSALELYSAFRQQHPHTAIPENYVTECGFQLGRWQYRQRVARMLGTLPAERIHQLDSIGFVWSEDDAPLPAVTRTDSKRRRMLAEIAAYREQHGNALVPANYVNSEGEQVGQWLYRAVKKWRADALPDDERGPLAALGVTPGPRPRGPRTAA	go_function: nucleic acid binding [goid 0003676] ;
RHA1_ro02422	8742.16	19528.4	2.23381	1.15951	7.26e-103	YP_702385	111019413	2573755	2572283		hypothetical protein	ATGTCGAAGAGGTGGGTCGCGTCGGTCGCGGCAGTGGCGATCGGCTCGGGCATGATCGCCTACTCGAACCAGAACGCTGCTGTCGCGGAACCAGAGCCGGTGTCCAACGGCCTACCCGGCAGCGGTCCCTGCGCGAGCGAAGTGTCGAACGAAACGCATTCGCTGATACCGGAAAAGCTCGAGATTCCGATCCCGTACCCGAAAATCACGACGGTGCCGTACCCCGCCCCCGTCACCGAGCCCGTCCGCGTGTCGCAGGCGTTGCCCGCCGACACGTGCACCGATCCGTGCCCCGACCTCACCGACGAGACCGGACAGGCCCCGGGAAACTTGTCGAGCGTGCTGAACATCCCGGACGTCAGCGTGAAATTCACACCCTTCCACTTCGGCATTCCCGTC…	MSKRWVASVAAVAIGSGMIAYSNQNAAVAEPEPVSNGLPGSGPCASEVSNETHSLIPEKLEIPIPYPKITTVPYPAPVTEPVRVSQALPADTCTDPCPDLTDETGQAPGNLSSVLNIPDVSVKFTPFHFGIPVPGADIQLPPPPPLVHPATEEAPRSAAPATPKIGDVTRVAKVTGSGSVSRTDKRYQVNGTDLGIMWESAPDQIAVAFGDTVGKGFQPPGGQGDDWRSNVLGFSSDRNLSDGMSLDSMVQDSRCHAAELLDSRKLDNIEITTIPTSGFAVGNRQYMSYMSIRTWNSIPATWWTNYGGIAYSDDGGSTWTKDPYAKWDNIFGVTKFQVASMVPAGDYVYMFGTPNTRLGAIGLARVPAADVLNTSAYQYWQNGNWTPVGGYTEATPIVD…	go_function: hydrolase activity, acting on glycosyl bonds [goid 0016798] ;
RHA1_ro02844	529.257	1180.68	2.23083	1.15758	2.84e-13	YP_702807	111019835	3001748	3002488		probable 3-oxoacyl-[acyl-carrier-protein] reductase	GTGGATTCTGTCGCAGTAGTCACCGGCGGCGGACGCGGCCTCGGTGCCGCGATCGCACAGCAATTGCACGACCGCGGATACCGCGTCGCGGTCACGGACATCGACAGCGGTGCCGCGAAAGAGACTGCGGCGGAGCTGGATCCGGACGGCGACACGGCCATCGGCGTGGAACTGGACGTTCGGAAGAGGACGAGTTTCGAAGCCGTCCGTGACCGGGTGATCGCGGAGTGGGGCGGCATCGACGTCCTCGTCAACAATGCCGGCCGGTCGCAGACGGGCTCCTTGATGGACATCGCGCCGGAGGAATTCTCCGACATCGTCGAGATCAACCTCAACGGGGCCTTTCTCGGCTGCCAGGTGTTCGGAAGCTACTTCGCCGAGAAGCGATACGGCAGAATC…	MDSVAVVTGGGRGLGAAIAQQLHDRGYRVAVTDIDSGAAKETAAELDPDGDTAIGVELDVRKRTSFEAVRDRVIAEWGGIDVLVNNAGRSQTGSLMDIAPEEFSDIVEINLNGAFLGCQVFGSYFAEKRYGRIVNIASLAGQNGGTATGAHYAAAKGGVGTLTKVFARELAPSGVTVNAVSPGPLDLPVVRETVPAEKLAAILTTIPVGTLGSPDFIAETVALLASPTAASVTGACWDVNGGLYMR	go_function: alcohol dehydrogenase activity [goid 0004022] ;
RHA1_ro11084	3890.32	8676.46	2.23027	1.15722	1.11e-66	YP_708889	111026911	80319	80870		hypothetical protein	GTGAGCAGGAGTGAAATGCCCGAGCAGTCGTGGATCGCTGCCCAAGAACTGTACGACCAGGGATATACGGTCGATGGAGCACGTCAGCTCTTCGGGGAGCCAAAGACAGGCCCCGACGGAACCCTCGGTTGGGAAGACGATTGGATCGACCGCGCAGAAGGAAGGGCCCTCATCCCTGTACTGCCCTTCCTTATCGAACGTCTGCGCGGACATTCCGAGGTGGGAGAGGCTGCTGGTGAGCTGGTCAGGCTCTACGAGGAGCTCAATCGTCGAGTAGGAAATGATGGTGCTCCCGATCCGCTCCATCACCATGAAATCTCCGAAGATGAGCTGGTAGAGCTGGGAAATGACCGCGACGCCCTCAAGGCGATCTACGGGTCGCCGCACCGTTGGACACAA…	MSRSEMPEQSWIAAQELYDQGYTVDGARQLFGEPKTGPDGTLGWEDDWIDRAEGRALIPVLPFLIERLRGHSEVGEAAGELVRLYEELNRRVGNDGAPDPLHHHEISEDELVELGNDRDALKAIYGSPHRWTQEPVVEGNSVPFISQERSRFGDGARLVGRRNLRWWLKSAVGEVANKQSENA
RHA1_ro06336	61898.9	137652	2.22382	1.15304	4.05e-149	YP_706271	111023299	6829211	6830449		possible fatty acid desaturase	ATGGCGATTGCAGACGTCAAGGAATACGCACATCTCACCGAAGCCGACATCGAGTCGCTCGGACGCGAGCTCGATGCGATCCGGCGCGATATCGAAGAGTCCCGCGGGGAGCGTGACGCGCGGTACGTGCGAAACACGATCAGACTGCAGCGTTCCCTCGAAATCGGTGGCCGAGCCGTCCTCTTCGCGAGCAAGCGGCGTCCCGCCTGGCTGGCGGGCACGGCCATGCTTTCCCTCTCGAAGATCATCGAGAACATGGAACTCGGCCACAATGTCATGCACGGCCAGTGGGACTGGATGAACGATCCCGAGATCCACTCCACCTCGTGGGAGTGGGACGTGACGGGACCGTCCGCTCACTGGAAGCAGACGCACAACTACATTCACCACAAGTACACC…	MAIADVKEYAHLTEADIESLGRELDAIRRDIEESRGERDARYVRNTIRLQRSLEIGGRAVLFASKRRPAWLAGTAMLSLSKIIENMELGHNVMHGQWDWMNDPEIHSTSWEWDVTGPSAHWKQTHNYIHHKYTNVLGMDDDVGYGLLRVTRDQRWKPFNTGNLLYNTLLALFFEYGIAAQHLELGKVAKGRVPSEETQRKLREVGEKVGKQILKDYVIHPAVTGPAWKSTLTANIAANMIRNVWTNAIIFCGHFPDGAEKFTKADIDKETQPQWYLRQMLGSANIEGGKLMDFMSGNLSYQIEHHLFPDLPSNRYSEIAVRVRELCDKYDLPYTTGPFLVQYAKSWRTIAKLSLPNKYLKATADDAPETASERKFGGNTTATIDPVTGRRQGLSTAIKR…	go_component: membrane [goid 0016020] ;
RHA1_ro06959	2407.71	5352.75	2.22318	1.15262	3.01e-46	YP_706883	111023911	7473198	7472845		hypothetical protein	GTGGTGGCGGCGAGTGATGTTCGGGCCTGTCGAAAGCACCAACGTATGAACAGTCATGTCACCCCCGCGACTTCGACAATGTGTCCCCAGCATGGCACAACCCGTCCGGGAGTGGTGGCCCGCGCAGGCCAGGCCCCCACCGGCTTCATGGTCATGCTCGGGATCACCGCGGACACCCGAATTCGTGACCTTTACGCCGGGCAGCGCGCCCAGATCCGCGATGCGGTCACCGCTTTGAACCGGCGAGGGTCATCTCCGACAGGGGACGGGTCATCTGAGCAGTTCAGGGTGCATTTTTCACTGTGTCAGGACTCGAACGGAACTAGGCGTTCGAGCGTGCAGTGGAACGGGTAA	MVAASDVRACRKHQRMNSHVTPATSTMCPQHGTTRPGVVARAGQAPTGFMVMLGITADTRIRDLYAGQRAQIRDAVTALNRRGSSPTGDGSSEQFRVHFSLCQDSNGTRRSSVQWNG
RHA1_ro05951	6153.8	13672.1	2.22174	1.15169	1.89e-86	YP_705886	111022914	6396808	6398448	rocA2	1-pyrroline-5-carboxylate dehydrogenase	ATGGACGCCATCACCCAGGTTCCGGTGCCCACCAACGAGCCGGTCCACACGTACGCGCCGGGCAGTCCCGAACGTTCCCGAGTGCAATCCGCACTCACCGACATCGCCACCAATCCCGTCGACATCCCGCACGTGATCGGTGGCAAACACCGGCACGGCAACGGCGAGCGCGTCGACGTCGTGCAACCCCACCGGCACGCCGCCGTGCTCGGCACGCTGCGCAGCGCGACCCACGACGACGCGTCGGCGGCGGTCGAGGCGGCCACGGCCGCGGCACCGGACTGGCGGGCACTCTCGTTCGACGACCGGGCCGCGGTCATCCTGCGCGCCGCCGACCTGCTGTCCGGCCCGTGGCGAGAAACGCTCGCCGCGGCGACGATGCTCGGCCAGTCGAAGTCG…	MDAITQVPVPTNEPVHTYAPGSPERSRVQSALTDIATNPVDIPHVIGGKHRHGNGERVDVVQPHRHAAVLGTLRSATHDDASAAVEAATAAAPDWRALSFDDRAAVILRAADLLSGPWRETLAAATMLGQSKSVQQAEIDAPCELIDFWRFNVHFARQILADQPISSPGVWNRLEYRPLEGFVYAITPFNFSAIAGNLPTAPALMGNTVIWKPSSTQTVAAYWTIKLLEAAGMPPGVINLLTGSGQAVSEVLLSDPRLAGIHFTGSTRTFQRLWSEVGANIGKYAGYPRLVGETGGKDFVVAHASADEDVLRTALVRGAFEYQGQKCSAASRAYVPKSLWRRMRDTFTAEVDALTYGDVTDLENFGGALIDRRAYDKNVAAIERARGATGLEIAVGGKY…	go_component: mitochondrial matrix [goid 0005759] ;
RHA1_ro00266	20180.4	44830.5	2.22149	1.15153	3.33e-130	YP_700260	111017288	339520	340107		hypothetical protein	ATGGCACGGTCCTTCGCGCAGTCGGGGGTTGACATTCCACTGTGGCATATCGATCATAGTGGTAGCGACATTCCACAGTGGAATGTCATCGCTGAGGAGGGTCCGATGCAGTACGCGGACAACATCCGGATATCCGATTCCGAACGCGAGCAGGTCGTCGGAGAACTCGGACGGCATCTCACCGAGGGGCGACTGACCATCGGCGAGTTCGACCAGCGGGTGGCACAGGTGTACCAGTCGACGACCCAGCAGCAGGCGCATCAGGTGTTGCGTGATCTTCCGTCGGCACCCCAGGCAGTTGCCCTCGCGCCGCCCAGGGCACCGACGGCCCACCCGTCGCGTCGTCGCATCCCGGGTCACCAGCGGATCGAGTGGCTCGCCTGGCTCGCCGCCGGAGGA…	MARSFAQSGVDIPLWHIDHSGSDIPQWNVIAEEGPMQYADNIRISDSEREQVVGELGRHLTEGRLTIGEFDQRVAQVYQSTTQQQAHQVLRDLPSAPQAVALAPPRAPTAHPSRRRIPGHQRIEWLAWLAAGGINIAIWGIVSLATGVMIYPWPIWVIGPWGLVLLGRTALGREGGCSRITDALHDDRTKVAVSR
[truncated: 8,624 more rows]

## Sheet: Table S2
Table S2. Location of the CRP consensus binding sequences in R. jostii RHA1 genome. The differential expression of the adjacent genes is shown.
Hit	str	Right End	Left End	score	p-val	nt to gene	gen	fold MM/MR
[truncated: 506 more rows]

## Sheet: Table S3
Table S3. Differential expression of R. jostii RHA1 genes compared with their homologues in R. opacus PD630. CRP putative binding sites found in the regions upstream to the genes are shown.
[truncated: 4,274 more rows]

[truncated: 1 more sheets: Table S4]
